# Supplementary material for: Changing expression patterns of TonB-dependent transporters suggest shifts in polysaccharide consumption over the course of a spring phytoplankton bloom
Source: ISME J. 2021 Mar 1;15(8):2336–50. doi: 10.1038/s41396-021-00928-8 (PMC8319329; doi:10.1038/s41396-021-00928-8)
Supplement: Supplementary file 5 — Supplementary Table S1 [file 41396_2021_928_MOESM5_ESM.xlsx]

## Sheet: Sheet1
Supplementary Table S1. Monosaccharide standards and their retention time used in the HPAEC-PAD system.
Monosaccharide	Abbreviation	Retention time (min)	Sigma-Aldrich Order number
Fucose	Fuc	5.6	F2252
Rhamnose	Rha	8	R3875
Galactosamine	GalN	9	G0500
Arabinose	Ara	10	A3256
Glucosamine	GlcN	12	G4875
Galactose	Gal	16	G0750
Glucose	Glc	17	G8270
Mannose	Man	18	M8574
Xylose	Xyl	19	W360600
Gluconic acid	GulA	28	G9005
Muramic acid	MurA	29	M2503
Galacturonic acid	GalA	30	G48280
Glucuronic acid	GlcA	33	G5269
Mannuronic acid	ManA	34	SMB00280
