# Supplementary material for: Changing expression patterns of TonB-dependent transporters suggest shifts in polysaccharide consumption over the course of a spring phytoplankton bloom
Source: ISME J. 2021 Mar 1;15(8):2336–50. doi: 10.1038/s41396-021-00928-8 (PMC8319329; doi:10.1038/s41396-021-00928-8)
Supplement: Supplementary file 6 — Supplementary Table S2 [file 41396_2021_928_MOESM6_ESM.xlsx]

## Sheet: ALL-CLASSIFIABLE-NSAF-WITH-PFAM-TCDB
Supplementary Table S2. Protein abundances (%NSAF) for the 2016 spring bloom samples, and associated taxonomy and functional annotations.
Protein accession	TCDB CHEBI	TCDB family	Pfam	Pfam Name	Pfam Full Name	COG	Taxonomy	MAG	domain	phylum	class	order	family	genus	species	annotation	2016-03-17	2016-03-31	2016-04-19	2016-05-03	2016-05-12	2016-05-17
Ga0206131_1000016533	2.A.3.3.3|2.A.3.3.12|2.A.3.3.11|2.A.3.6.1|2.A.3.6.4|2.A.3.3.14|2.A.3.3.16|2.A.3.3.13|2.A.3.2.6|2.A.3.3.22|2.A.3.3.7|2.A.3.8.20|2.A.3.3.23|2.A.3.8.12|2.A.3.6.3	The Amino Acid-Polyamine-Organocation (APC) Family	PF13520.7	AA_permease_2	Amino acid permease	E Amino acid transport and metabolism	unassigned	unassigned	unassigned	unassigned	unassigned	unassigned	unassigned	unassigned	unassigned	Inner membrane transport protein YbaT	0	0	0	0	0	0.000692497
Ga0206125_110029131	9.B.354.2.2|9.B.354.2.5|9.B.354.2.4	The Alteromonas phage P24 Coat Protein (P24CP) Family	PF01987.18	AIM24	Mitochondrial biogenesis AIM24	S Function unknown	unassigned	unassigned	unassigned	unassigned	unassigned	unassigned	unassigned	unassigned	unassigned	hypothetical protein	0	0	0	0	0	0.000756509
Ga0206130_1000841810	3.A.23.6.1|1.K.1.1.1	The Type VI Symbiosis/Virulence Secretory System (T6SS) Family|The Gp27/5 T4-baseplate (T4-BP) Family	PF04984.15|PF17482.3	Phage_sheath_1|Phage_sheath_1C	Phage tail sheath protein subtilisin-like domain|Phage tail sheath C-terminal domain	X Mobilome: prophages, transposons	Bacteria--Myxococcota--UBA796--UBA796--UBA796----	20160512_Bin_60_7	Bacteria	Myxococcota	UBA796	UBA796	UBA796	unassigned	unassigned	hypothetical protein	0	0	0	0.000708741	0.00933106	0.00550454
Ga0206123_1000020374	CHEBI:29105;zinc(2+)|CHEBI:8526;protein polypeptide chain|CHEBI:8526;protein polypeptide chain	The Type VII or ESX Protein Secretion System (T7SS) Family	PF00004.30|PF17866.2	AAA|AAA_lid_6	ATPase family associated with various cellular activities (AAA)|AAA lid domain	M Cell wall/membrane/envelope biogenesis	unassigned	unassigned	unassigned	unassigned	unassigned	unassigned	unassigned	unassigned	unassigned	unassigned	0.0208112	0.00946949	0	0	0	0
Ga0206123_1000022848	CHEBI:29105;zinc(2+)|CHEBI:8526;protein polypeptide chain|CHEBI:8526;protein polypeptide chain	The Type VII or ESX Protein Secretion System (T7SS) Family	PF00004.30|PF17866.2	AAA|AAA_lid_6	ATPase family associated with various cellular activities (AAA)|AAA lid domain	M Cell wall/membrane/envelope biogenesis	unassigned	unassigned	unassigned	unassigned	unassigned	unassigned	unassigned	unassigned	unassigned	unassigned	0.00132837	0.00237948	0	0	0	0
Ga0206123_100707542	CHEBI:8526;protein polypeptide chain|CHEBI:29105;zinc(2+)|CHEBI:8526;protein polypeptide chain	The Type VII or ESX Protein Secretion System (T7SS) Family	PF00004.30|PF17866.2	AAA|AAA_lid_6	ATPase family associated with various cellular activities (AAA)|AAA lid domain	M Cell wall/membrane/envelope biogenesis	unassigned	unassigned	unassigned	unassigned	unassigned	unassigned	unassigned	unassigned	unassigned	unassigned	0.0101842	0.0102595	0	0.00496108	0	0
Ga0206126_1000140317	CHEBI:8526;protein polypeptide chain|CHEBI:29105;zinc(2+)|CHEBI:8526;protein polypeptide chain	The Type VII or ESX Protein Secretion System (T7SS) Family	PF00004.30|PF17866.2	AAA|AAA_lid_6	ATPase family associated with various cellular activities (AAA)|AAA lid domain	M Cell wall/membrane/envelope biogenesis	unassigned	unassigned	unassigned	unassigned	unassigned	unassigned	unassigned	unassigned	unassigned	unassigned	0.00549234	0.00460687	0	0	0	0
Ga0206123_1000014385	CHEBI:10545;electron	The Plant Photosystem I Supercomplex (PSI) Family	PF02507.16	PSI_PsaF	Photosystem I reaction centre subunit III	unassigned	unassigned	unassigned	unassigned	unassigned	unassigned	unassigned	unassigned	unassigned	unassigned	unassigned	0.0023356	0	0	0	0	0
Ga0206123_100002033	CHEBI:10545;electron	The Plant Photosystem I Supercomplex (PSI) Family	PF02507.16	PSI_PsaF	Photosystem I reaction centre subunit III	unassigned	unassigned	unassigned	unassigned	unassigned	unassigned	unassigned	unassigned	unassigned	unassigned	unassigned	0.0202796	0.00182735	0	0	0	0
Ga0206123_1000022857	CHEBI:10545;electron	The Plant Photosystem I Supercomplex (PSI) Family	PF02507.16	PSI_PsaF	Photosystem I reaction centre subunit III	unassigned	unassigned	unassigned	unassigned	unassigned	unassigned	unassigned	unassigned	unassigned	unassigned	unassigned	0	0.000456838	0	0	0	0
Ga0206123_1000375916	CHEBI:10545;electron	The Plant Photosystem I Supercomplex (PSI) Family	PF02507.16	PSI_PsaF	Photosystem I reaction centre subunit III	unassigned	unassigned	unassigned	unassigned	unassigned	unassigned	unassigned	unassigned	unassigned	unassigned	unassigned	0.00380388	0.00068527	0	0	0	0
Ga0206123_100641103	CHEBI:10545;electron	The Plant Photosystem I Supercomplex (PSI) Family	PF02507.16	PSI_PsaF	Photosystem I reaction centre subunit III	unassigned	unassigned	unassigned	unassigned	unassigned	unassigned	unassigned	unassigned	unassigned	unassigned	Photosystem I reaction center subunit III	0.0111392	0.000913677	0.0036518	0.00391324	0.00390944	0.0107737
Ga0206123_101081622	CHEBI:10545;electron	The Plant Photosystem I Supercomplex (PSI) Family	PF02507.16	PSI_PsaF	Photosystem I reaction centre subunit III	unassigned	unassigned	unassigned	unassigned	unassigned	unassigned	unassigned	unassigned	unassigned	unassigned	unassigned	0.00102549	0.000456838	0	0	0	0
Ga0206123_102187961	CHEBI:10545;electron	The Plant Photosystem I Supercomplex (PSI) Family	PF02507.16	PSI_PsaF	Photosystem I reaction centre subunit III	unassigned	unassigned	unassigned	unassigned	unassigned	unassigned	unassigned	unassigned	unassigned	unassigned	Photosystem I reaction center subunit III	0.000766361	0	0	0	0	0.00151579
Ga0206123_102581302	CHEBI:10545;electron	The Plant Photosystem I Supercomplex (PSI) Family	PF02507.16	PSI_PsaF	Photosystem I reaction centre subunit III	unassigned	unassigned	unassigned	unassigned	unassigned	unassigned	unassigned	unassigned	unassigned	unassigned	Photosystem I reaction center subunit III	0.00136733	0	0	0	0	0
Ga0206126_1000140313	CHEBI:10545;electron	The Plant Photosystem I Supercomplex (PSI) Family	PF02507.16	PSI_PsaF	Photosystem I reaction centre subunit III	unassigned	unassigned	unassigned	unassigned	unassigned	unassigned	unassigned	unassigned	unassigned	unassigned	unassigned	0.0114991	0.00764437	0	0	0	0
Ga0206126_1000140318	CHEBI:10545;electron	The Plant Photosystem I Supercomplex (PSI) Family	PF02605.16	PsaL	Photosystem I reaction centre subunit XI	unassigned	unassigned	unassigned	unassigned	unassigned	unassigned	unassigned	unassigned	unassigned	unassigned	unassigned	0.00221397	0.00310367	0	0	0	0
Ga0206125_100051095	3.A.1.4.1|3.A.1.4.8|3.A.1.4.13|3.A.1.4.10|3.A.1.4.3|9.A.14.15.3|3.A.1.4.6|3.A.1.4.2|9.A.14.7.2|1.A.10.1.10|9.A.14.7.5|9.A.14.7.1|9.A.14.7.7|9.A.14.15.1|9.A.14.7.3|1.A.10.1.24	The ATP-binding Cassette (ABC) Superfamily|The G-protein-coupled receptor (GPCR) Family|The Glutamate-gated Ion Channel (GIC) Family of Neurotransmitter Receptors	PF13458.7	Peripla_BP_6	Periplasmic binding protein	E Amino acid transport and metabolism	Archaea--Thermoplasmatota--Poseidoniia--Poseidoniales--Poseidoniaceae--Poseidonia--Poseidonia alphae	20160331_Bin_26_1	Archaea	Thermoplasmatota	Poseidoniia	Poseidoniales	Poseidoniaceae	Poseidonia	Poseidonia alphae	Leu/Ile/Val-binding protein	0.00241832	0	0	0	0	0
Ga0206125_1000050612	9.B.153.3.2|9.B.153.3.3|8.A.54.1.4|8.A.54.1.5|8.A.54.1.6	The Putative Beta-Barrel Porin/Alpha Amylase or Phenol_MetA-deg (BBP/AA) Family|The Integrin (Integrin) Family	PF01839.24	FG-GAP	FG-GAP repeat	M Cell wall/membrane/envelope biogenesis	Archaea--Thermoplasmatota--Poseidoniia--Poseidoniales--Poseidoniaceae--MGIIa-L1--MGIIa-L1 sp002506275	20160412_Bin_23_2	Archaea	Thermoplasmatota	Poseidoniia	Poseidoniales	Poseidoniaceae	MGIIa-L1	MGIIa-L1 sp002506275	Alpha-agarase	0	0	0	0	0	0.00031804
Ga0206125_1000400511	1.C.82.1.1|1.C.82.1.2	The Pore-forming Amphipathic Helical Peptide HP(2-20) (HP2-20) Family	PF00687.22	Ribosomal_L1	Ribosomal protein L1p/L10e family	J Translation, ribosomal structure and biogenesis	Archaea--Thermoplasmatota--Poseidoniia--Poseidoniales--Poseidoniaceae--MGIIa-L1--MGIIa-L1 sp002506275	20160412_Bin_23_2	Archaea	Thermoplasmatota	Poseidoniia	Poseidoniales	Poseidoniaceae	MGIIa-L1	MGIIa-L1 sp002506275	50S ribosomal protein L1	0.00348032	0.000456838	0	0	0	0
Ga0206123_100463661	3.A.1.4.1|3.A.1.4.13|3.A.1.4.8|3.A.1.4.10|3.A.1.4.3|3.A.1.4.2|3.A.1.4.6|9.A.14.15.3|1.A.10.1.10|9.A.14.7.7|9.A.14.7.2|9.A.14.7.5|9.A.14.15.1|9.A.14.7.3|9.A.14.7.6|9.A.14.7.1|1.A.10.1.24	The ATP-binding Cassette (ABC) Superfamily|The G-protein-coupled receptor (GPCR) Family|The Glutamate-gated Ion Channel (GIC) Family of Neurotransmitter Receptors	PF13458.7	Peripla_BP_6	Periplasmic binding protein	E Amino acid transport and metabolism	unassigned	unassigned	unassigned	unassigned	unassigned	unassigned	unassigned	unassigned	unassigned	unassigned	0.0149661	0.00535665	0	0	0	0.00116863
Ga0206129_100580733	1.A.30.2.3|1.A.30.2.4|1.A.30.2.7|1.A.30.2.1|1.A.30.2.2|1.A.30.2.5|1.A.30.2.9|1.A.30.2.6|1.A.30.3.2|1.A.30.3.1|1.A.30.3.3|1.A.30.3.4|1.A.30.1.3|1.A.30.2.10	The H<sup>+</sup>- or Na<sup>+</sup>-translocating Bacterial Flagellar Motor/ExbBD Outer Membrane Transport Energizer (Mot/Exb) Superfamily	PF01618.17	MotA_ExbB	MotA/TolQ/ExbB proton channel family	U Intracellular trafficking, secretion, and vesicular transport	unassigned	unassigned	unassigned	unassigned	unassigned	unassigned	unassigned	unassigned	unassigned	Biopolymer transport protein ExbB	0	0	0	0.000472487	0	0
Ga0206128_10304742	1.A.33.1.4|3.A.9.1.1|1.A.33.1.2|1.A.33.1.5|1.A.33.1.3|1.A.33.1.1|9.A.41.1.1|3.A.16.1.4|9.B.157.1.3|9.B.157.1.4|9.B.157.1.2|9.B.157.1.1|1.A.33.2.2	The Cation Channel-forming Heat Shock Protein-70 (Hsp70) Family|The Chloroplast Envelope Protein Translocase (CEPT or Tic-Toc) Family|The Capsular Polysaccharide Exporter (CPS-E) Family|The Endoplasmic Reticular Retrotranslocon (ER-RT) Family|The Cell Shape-determining MreBCD (MreBCD) Family	PF00012.21	HSP70	Hsp70 protein	O Posttranslational modification, protein turnover, chaperones	Bacteria--Actinobacteriota--Acidimicrobiia--Microtrichales--UBA10347--UBA10347--UBA10347 sp003485885	20160426_Bin_31_1	Bacteria	Actinobacteriota	Acidimicrobiia	Microtrichales	UBA10347	UBA10347	UBA10347 sp003485885	Chaperone protein DnaK	0	0	0	0	0.000808717	0
Ga0206130_100261873	3.A.2.1.2|3.A.2.1.14|3.A.2.1.10|3.A.2.1.7|3.A.2.1.4|3.A.2.1.6|3.A.2.1.3|3.A.2.1.5|3.A.2.1.11|3.A.2.1.1|3.A.2.1.9|3.A.2.1.12|3.A.2.1.13|2.A.91.1.1|3.A.6.1.2|3.A.6.1.1|3.A.6.3.1|3.A.2.3.2|3.A.2.3.3|3.A.6.1.3|3.A.2.2.2|3.A.6.2.1|3.A.2.2.7|3.A.2.2.8|3.A.2.2.5|3.A.2.2.3|3.A.2.3.1|3.A.2.2.4|3.A.2.2.6|3.A.2.2.1	The H<sup>+</sup>- or Na<sup>+</sup>-translocating F-type, V-type and A-type ATPase (F-ATPase) Superfamily|The Mitochondrial tRNA Import Complex (M-RIC) (Formerly 9.C.8)|The Type III (Virulence-related) Secretory Pathway (IIISP) Family	PF02874.24|PF00006.26|PF00306.28	ATP-synt_ab_N|ATP-synt_ab|ATP-synt_ab_C	ATP synthase alpha/beta family, beta-barrel domain|ATP synthase alpha/beta family, nucleotide-binding domain|ATP synthase alpha/beta chain, C terminal domain	C Energy production and conversion	Bacteria--Actinobacteriota--Acidimicrobiia--Microtrichales--Ilumatobacteraceae--Ilumatobacter--	20120524_Bin_48	Bacteria	Actinobacteriota	Acidimicrobiia	Microtrichales	Ilumatobacteraceae	Ilumatobacter	unassigned	ATP synthase subunit alpha	0	0	0	0.000472487	0.000808717	0.00298742
Ga0206130_101870461	3.A.1.5.17|3.A.1.5.41|3.A.1.5.1|3.A.1.5.27|3.A.1.5.11|3.A.1.5.38|3.A.1.5.43|3.A.1.5.39|3.A.1.5.33|3.A.1.5.3|3.A.1.5.44|3.A.1.5.42|3.A.1.5.5|3.A.1.5.4|3.A.1.5.34|3.A.1.5.28|3.A.1.5.2|3.A.1.5.22|3.A.1.5.20|3.A.1.5.36|3.A.1.5.26|3.A.1.5.10|3.A.1.5.18|3.A.1.5.13	The ATP-binding Cassette (ABC) Superfamily	PF00496.23	SBP_bac_5	Bacterial extracellular solute-binding proteins, family 5 Middle	E Amino acid transport and metabolism	Bacteria--Actinobacteriota--Acidimicrobiia--Microtrichales--Ilumatobacteraceae--Ilumatobacter--	20120524_Bin_48	Bacteria	Actinobacteriota	Acidimicrobiia	Microtrichales	Ilumatobacteraceae	Ilumatobacter	unassigned	Glutathione-binding protein GsiB	0	0	0	0.0010077	0.00149161	0.00189785
Ga0206123_101946731	3.A.1.3.8|3.A.1.3.26|3.A.1.3.7|3.A.1.3.18|3.A.1.3.16|2.A.56.3.1|9.B.321.1.1|3.A.1.3.9|3.A.1.3.21|3.A.1.3.4|3.A.1.3.27	The ATP-binding Cassette (ABC) Superfamily|The Tripartite ATP-independent Periplasmic Transporter (TRAP-T) Family|The Actinobacterial Nutrient-sensing Signal Transduction Pathway Controlling Glutamate Metabolism (SigT) Family	PF00497.21	SBP_bac_3	Bacterial extracellular solute-binding proteins, family 3	E Amino acid transport and metabolism	Bacteria--Actinobacteriota--Acidimicrobiia--Microtrichales--Ilumatobacteraceae--Ilumatobacter--	20120524_Bin_48	Bacteria	Actinobacteriota	Acidimicrobiia	Microtrichales	Ilumatobacteraceae	Ilumatobacter	unassigned	Putative amino-acid ABC transporter-binding protein YhdW	0.00177117	0	0	0.00425481	0.00666649	0.00726101
Ga0206130_100555611	1.A.33.1.4|3.A.9.1.1|1.A.33.1.2|1.A.33.1.5|1.A.33.1.3|1.A.33.1.1|9.A.41.1.1|3.A.16.1.4|9.B.157.1.4|9.B.157.1.3|1.A.33.2.2|9.B.157.1.1	The Cation Channel-forming Heat Shock Protein-70 (Hsp70) Family|The Chloroplast Envelope Protein Translocase (CEPT or Tic-Toc) Family|The Capsular Polysaccharide Exporter (CPS-E) Family|The Endoplasmic Reticular Retrotranslocon (ER-RT) Family|The Cell Shape-determining MreBCD (MreBCD) Family	PF00012.21	HSP70	Hsp70 protein	O Posttranslational modification, protein turnover, chaperones	Bacteria--Actinobacteriota--Acidimicrobiia--Microtrichales--Ilumatobacteraceae--Ilumatobacter--	20120524_Bin_48	Bacteria	Actinobacteriota	Acidimicrobiia	Microtrichales	Ilumatobacteraceae	Ilumatobacter	unassigned	Chaperone protein DnaK	0	0	0	0	0.000485221	0.00123356
Ga0206130_101332322	1.A.115.1.5|1.A.115.1.2|1.A.115.1.3	The Pore-forming NADPH-dependent 1-Acyldihydroxyacetone Phosphate Reductase (Ayr1) Family	PF00106.26	adh_short	short chain dehydrogenase	I Lipid transport and metabolism	Bacteria--Actinobacteriota--Acidimicrobiia--Microtrichales--Ilumatobacteraceae--Ilumatobacter--	20120524_Bin_48	Bacteria	Actinobacteriota	Acidimicrobiia	Microtrichales	Ilumatobacteraceae	Ilumatobacter	unassigned	putative oxidoreductase	0.000885572	0	0	0.00050385	0.00179713	0.000981396
Ga0206128_10172613	CHEBI:4984;fatty acid|CHEBI:17237;(E)-4-(trimethylammonio)but-2-enoate|CHEBI:3424;carnitinium|CHEBI:6606;monoacylglycerol phosphate|CHEBI:4680;dodecanoic acid	The Fatty Acid Transporter (FAT) Family|The Major Facilitator Superfamily (MFS)	PF00501.29|PF13193.7	AMP-binding|AMP-binding_C	AMP-binding enzyme|AMP-binding enzyme C-terminal domain	I Lipid transport and metabolism	Bacteria--Actinobacteriota--Acidimicrobiia--Microtrichales--UBA10347--UBA10347--UBA10347 sp003485885	20160426_Bin_31_1	Bacteria	Actinobacteriota	Acidimicrobiia	Microtrichales	UBA10347	UBA10347	UBA10347 sp003485885	Long-chain-fatty-acid--CoA ligase FadD13	0	0	0	0	0.000485221	0
Ga0206130_106153391	3.A.1.2.17|3.A.1.2.30|3.A.1.2.10	The ATP-binding Cassette (ABC) Superfamily	PF02608.15	Bmp	ABC transporter substrate-binding protein PnrA-like	M Cell wall/membrane/envelope biogenesis	Bacteria--Actinobacteriota--Acidimicrobiia--Microtrichales--Ilumatobacteraceae--Ilumatobacter--	20120607_Bin_77	Bacteria	Actinobacteriota	Acidimicrobiia	Microtrichales	Ilumatobacteraceae	Ilumatobacter	unassigned	Membrane lipoprotein TmpC	0.00310199	0.00247117	0	0.000708741	0.00106996	0.000850595
Ga0206131_101249721	3.D.10.1.2|3.D.10.1.5|3.D.10.1.1|3.D.10.1.3|3.D.10.1.4|3.D.10.1.8|3.D.10.1.6|3.D.10.1.7	The Prokaryotic Succinate Dehydrogenase (SDH) Family	PF00890.25|PF02910.21	FAD_binding_2|Succ_DH_flav_C	FAD binding domain|Fumarate reductase flavoprotein C-term	C Energy production and conversion	Bacteria--Actinobacteriota--Acidimicrobiia--Microtrichales--Ilumatobacteraceae--Ilumatobacter--	20120524_Bin_48	Bacteria	Actinobacteriota	Acidimicrobiia	Microtrichales	Ilumatobacteraceae	Ilumatobacter	unassigned	Fumarate reductase flavoprotein subunit	0	0	0	0.00050385	0.000503196	0
Ga0206123_100893381	CHEBI:5584;hydron|CHEBI:9175;sodium(1+)|CHEBI:9175;sodium(1+)|CHEBI:5584;hydron|CHEBI:24636;proton	The H<sup>+</sup>, Na<sup>+</sup>-translocating Pyrophosphatase (M<sup>+</sup>-PPase) Family	PF03030.17	H_PPase	Inorganic H+ pyrophosphatase	C Energy production and conversion	Bacteria--Actinobacteriota--Acidimicrobiia--Microtrichales--Ilumatobacteraceae--Ilumatobacter--	20120607_Bin_77	Bacteria	Actinobacteriota	Acidimicrobiia	Microtrichales	Ilumatobacteraceae	Ilumatobacter	unassigned	Putative K(+)-stimulated pyrophosphate-energized sodium pump	0	0	0	0	0	0.000504346
Ga0206130_101749871	3.A.23.6.1|1.K.1.1.1	The Type VI Symbiosis/Virulence Secretory System (T6SS) Family|The Gp27/5 T4-baseplate (T4-BP) Family	PF04984.15	Phage_sheath_1	Phage tail sheath protein subtilisin-like domain	X Mobilome: prophages, transposons	unassigned	unassigned	unassigned	unassigned	unassigned	unassigned	unassigned	unassigned	unassigned	Putative prophage major tail sheath protein	0	0	0	0.000472487	0.00113219	0.00266473
Ga0206131_108950701	3.A.23.6.1	The Type VI Symbiosis/Virulence Secretory System (T6SS) Family	PF17482.3	Phage_sheath_1C	Phage tail sheath C-terminal domain	X Mobilome: prophages, transposons	unassigned	unassigned	unassigned	unassigned	unassigned	unassigned	unassigned	unassigned	unassigned	hypothetical protein	0	0	0	0	0.000485221	0
Ga0206123_100538313	CHEBI:7793;phosphate(3-)	The ATP-binding Cassette (ABC) Superfamily	PF12849.8	PBP_like_2	PBP superfamily domain	P Inorganic ion transport and metabolism	Bacteria--Actinobacteriota--Acidimicrobiia--Microtrichales--UBA10347--UBA10347--UBA10347 sp003485885	20160426_Bin_31_1	Bacteria	Actinobacteriota	Acidimicrobiia	Microtrichales	UBA10347	UBA10347	UBA10347 sp003485885	Phosphate-binding protein PstS	0	0	0	0	0.000808717	0.000477049
Ga0206130_105033131	CHEBI:91033;1-O-(D-glucosyl)glycerol|CHEBI:10202;alpha,alpha-trehalose|CHEBI:6668;maltose|CHEBI:9314;sucrose	The ATP-binding Cassette (ABC) Superfamily	PF01547.26	SBP_bac_1	Bacterial extracellular solute-binding protein	G Carbohydrate transport and metabolism	Bacteria--Actinobacteriota--Acidimicrobiia--Microtrichales--Ilumatobacteraceae--Ilumatobacter--	20120524_Bin_48	Bacteria	Actinobacteriota	Acidimicrobiia	Microtrichales	Ilumatobacteraceae	Ilumatobacter	unassigned	hypothetical protein	0	0	0	0.00050385	0.000503196	0
Ga0206125_100376932	1.A.115.1.5	The Pore-forming NADPH-dependent 1-Acyldihydroxyacetone Phosphate Reductase (Ayr1) Family	PF13561.7	adh_short_C2	Enoyl-(Acyl carrier protein) reductase	I Lipid transport and metabolism	Bacteria--Proteobacteria--Gammaproteobacteria--Pseudomonadales--HTCC2089--UBA9926--UBA9926 sp003451575	20100511_Bin_19_1	Bacteria	Proteobacteria	Gammaproteobacteria	Pseudomonadales	HTCC2089	UBA9926	UBA9926 sp003451575	Glucose 1-dehydrogenase	0	0	0	0.000460797	0	0
Ga0206128_10076993	1.A.115.1.5|1.A.115.1.1|1.A.115.1.3|1.A.115.1.2	The Pore-forming NADPH-dependent 1-Acyldihydroxyacetone Phosphate Reductase (Ayr1) Family	PF13561.7	adh_short_C2	Enoyl-(Acyl carrier protein) reductase	I Lipid transport and metabolism	Bacteria--Proteobacteria--Gammaproteobacteria--Pseudomonadales--HTCC2089--UBA9926--UBA9926 sp003451575	20100511_Bin_19_1	Bacteria	Proteobacteria	Gammaproteobacteria	Pseudomonadales	HTCC2089	UBA9926	UBA9926 sp003451575	putative oxidoreductase	0	0	0	0.000307198	0	0
Ga0206123_102090231	3.A.1.4.6|3.A.1.4.2|3.A.1.4.13|3.A.1.4.3|3.A.1.4.10|3.A.1.4.8	The ATP-binding Cassette (ABC) Superfamily	PF13458.7	Peripla_BP_6	Periplasmic binding protein	E Amino acid transport and metabolism	Bacteria--Actinobacteriota--Acidimicrobiia--Microtrichales--Ilumatobacteraceae--Ilumatobacter--	20120607_Bin_77	Bacteria	Actinobacteriota	Acidimicrobiia	Microtrichales	Ilumatobacteraceae	Ilumatobacter	unassigned	Leu/Ile/Val-binding protein	0.00114957	0.00068527	0	0	0.000323496	0
Ga0206131_102643351	CHEBI:5584;hydron	The H<sup>+</sup>- or Na<sup>+</sup>-translocating F-type, V-type and A-type ATPase (F-ATPase) Superfamily	PF00430.19	ATP-synt_B	ATP synthase B/B' CF(0)	C Energy production and conversion	Bacteria--Actinobacteriota--Acidimicrobiia--Microtrichales--Ilumatobacteraceae--Ilumatobacter--	20120524_Bin_48	Bacteria	Actinobacteriota	Acidimicrobiia	Microtrichales	Ilumatobacteraceae	Ilumatobacter	unassigned	ATP synthase subunit b	0	0	0	0	0.00116948	0.0017379
Ga0206123_102276521	3.A.2.1.5|3.A.2.1.2|3.A.2.1.14|3.A.2.1.6|3.A.2.1.7|3.A.2.1.11|3.A.2.1.3|3.A.2.1.10|3.A.2.1.13|3.A.2.1.1|3.A.2.1.4|3.A.2.1.12|3.A.2.1.9|3.A.6.1.1|3.A.6.3.1|3.A.6.1.3|3.A.6.1.2|3.A.6.2.1|3.A.2.2.8|3.A.2.2.5|3.A.2.3.1|3.A.2.3.2|3.A.2.2.7|3.A.2.2.1|3.A.2.2.4|3.A.2.2.6|3.A.2.3.3|3.A.2.2.2|3.A.2.2.3|2.A.91.1.1	The H<sup>+</sup>- or Na<sup>+</sup>-translocating F-type, V-type and A-type ATPase (F-ATPase) Superfamily|The Type III (Virulence-related) Secretory Pathway (IIISP) Family|The Mitochondrial tRNA Import Complex (M-RIC) (Formerly 9.C.8)	PF00006.26	ATP-synt_ab	ATP synthase alpha/beta family, nucleotide-binding domain	C Energy production and conversion	Bacteria--Actinobacteriota--Acidimicrobiia--Microtrichales--Ilumatobacteraceae--Ilumatobacter--	20120607_Bin_77	Bacteria	Actinobacteriota	Acidimicrobiia	Microtrichales	Ilumatobacteraceae	Ilumatobacter	unassigned	ATP synthase subunit beta	0	0	0	0	0	0.0015789
Ga0206129_103091012	3.A.2.1.6|3.A.2.1.10|3.A.2.1.2|3.A.2.1.5|3.A.2.1.9|3.A.2.1.14|3.A.2.1.12	The H<sup>+</sup>- or Na<sup>+</sup>-translocating F-type, V-type and A-type ATPase (F-ATPase) Superfamily	PF00137.22	ATP-synt_C	ATP synthase subunit C	C Energy production and conversion	Bacteria--Actinobacteriota--Acidimicrobiia--Microtrichales--Ilumatobacteraceae--Ilumatobacter--	20120524_Bin_48	Bacteria	Actinobacteriota	Acidimicrobiia	Microtrichales	Ilumatobacteraceae	Ilumatobacter	unassigned	ATP synthase subunit c	0	0	0	0	0	0.00100867
Ga0206128_12587221	1.C.82.1.1|1.C.82.1.2	The Pore-forming Amphipathic Helical Peptide HP(2-20) (HP2-20) Family	PF00687.22	Ribosomal_L1	Ribosomal protein L1p/L10e family	J Translation, ribosomal structure and biogenesis	unassigned	unassigned	unassigned	unassigned	unassigned	unassigned	unassigned	unassigned	unassigned	50S ribosomal protein L1	0	0	0	0	0	0.000981396
Ga0206131_101216521	3.A.1.4.2|3.A.1.4.6|3.A.1.4.13|3.A.1.4.10|3.A.1.4.1|3.A.1.4.3|3.A.1.4.8	The ATP-binding Cassette (ABC) Superfamily	PF13458.7	Peripla_BP_6	Periplasmic binding protein	E Amino acid transport and metabolism	Bacteria--Actinobacteriota--Acidimicrobiia--Microtrichales--Ilumatobacteraceae--Ilumatobacter--	20120524_Bin_48	Bacteria	Actinobacteriota	Acidimicrobiia	Microtrichales	Ilumatobacteraceae	Ilumatobacter	unassigned	hypothetical protein	0.00132837	0	0	0.00343286	0.00463795	0.00589941
Ga0206130_101518141	3.A.1.2.30|3.A.1.2.17|3.A.1.2.10	The ATP-binding Cassette (ABC) Superfamily	PF02608.15	Bmp	ABC transporter substrate-binding protein PnrA-like	M Cell wall/membrane/envelope biogenesis	Bacteria--Actinobacteriota--Acidimicrobiia--Microtrichales--Ilumatobacteraceae--Ilumatobacter--	20120524_Bin_48	Bacteria	Actinobacteriota	Acidimicrobiia	Microtrichales	Ilumatobacteraceae	Ilumatobacter	unassigned	Membrane lipoprotein TmpC	0	0	0	0.000614396	0.00171693	0.00164475
Ga0206125_1000275216	1.A.115.1.5|1.A.115.1.2|1.A.115.1.3	The Pore-forming NADPH-dependent 1-Acyldihydroxyacetone Phosphate Reductase (Ayr1) Family	PF13561.7	adh_short_C2	Enoyl-(Acyl carrier protein) reductase	I Lipid transport and metabolism	Bacteria--Proteobacteria--Gammaproteobacteria--Pseudomonadales--HTCC2089--UBA9926--UBA9926 sp003451575	20100511_Bin_19_1	Bacteria	Proteobacteria	Gammaproteobacteria	Pseudomonadales	HTCC2089	UBA9926	UBA9926 sp003451575	2-dehydro-3-deoxy-D-gluconate 5-dehydrogenase	0.00191106	0	0.000859325	0.00186659	0.000584742	0.00119684
Ga0206129_100659713	1.A.115.1.5|1.A.115.1.3|1.A.115.1.2	The Pore-forming NADPH-dependent 1-Acyldihydroxyacetone Phosphate Reductase (Ayr1) Family	PF13561.7	adh_short_C2	Enoyl-(Acyl carrier protein) reductase	I Lipid transport and metabolism	Bacteria--Proteobacteria--Gammaproteobacteria--Pseudomonadales--HTCC2089--UBA9659--	20160517_Bin_40_1	Bacteria	Proteobacteria	Gammaproteobacteria	Pseudomonadales	HTCC2089	UBA9659	unassigned	putative oxidoreductase	0	0	0	0	0	0.000837413
Ga0206125_100746412	CHEBI:5584;hydron	The H<sup>+</sup> or Na<sup>+</sup>-translocating NADH Dehydrogenase (NDH) Family	PF00550.26	PP-binding	Phosphopantetheine attachment site	I Lipid transport and metabolism	Bacteria--Actinobacteriota--Acidimicrobiia--Microtrichales--UBA10347--UBA10347--UBA10347 sp003485885	20160426_Bin_31_1	Bacteria	Actinobacteriota	Acidimicrobiia	Microtrichales	UBA10347	UBA10347	UBA10347 sp003485885	Acyl carrier protein	0	0	0	0.00050385	0.000503196	0.000519373
Ga0206124_100806761	CHEBI:5584;hydron|CHEBI:24636;proton	The H<sup>+</sup> or Na<sup>+</sup>-translocating NADH Dehydrogenase (NDH) Family|The H<sup>+</sup>-translocating F<sub>420</sub>H<sub>2</sub> Dehydrogenase (F<sub>420</sub>H<sub>2</sub>DH) Family	PF00329.20	Complex1_30kDa	Respiratory-chain NADH dehydrogenase, 30 Kd subunit	C Energy production and conversion	unassigned	unassigned	unassigned	unassigned	unassigned	unassigned	unassigned	unassigned	unassigned	NADH-quinone oxidoreductase subunit C/D	0	0	0	0	0.000584742	0.00031804
Ga0206129_100066369	CHEBI:4984;fatty acid|CHEBI:17237;(E)-4-(trimethylammonio)but-2-enoate|CHEBI:3424;carnitinium	The Fatty Acid Transporter (FAT) Family	PF16177.6|PF00501.29|PF13193.7	ACAS_N|AMP-binding|AMP-binding_C	Acetyl-coenzyme A synthetase N-terminus|AMP-binding enzyme|AMP-binding enzyme C-terminal domain	I Lipid transport and metabolism	Bacteria--Actinobacteriota--Acidimicrobiia--Microtrichales--UBA10347--UBA10347--UBA10347 sp003485885	20160426_Bin_31_1	Bacteria	Actinobacteriota	Acidimicrobiia	Microtrichales	UBA10347	UBA10347	UBA10347 sp003485885	Acetyl-coenzyme A synthetase	0	0	0	0	0.000323496	0.00031804
Ga0206129_100032549	CHEBI:5584;hydron|CHEBI:24636;proton|CHEBI:8345;potassium(1+)|CHEBI:5584;hydron	The H<sup>+</sup> or Na<sup>+</sup>-translocating NADH Dehydrogenase (NDH) Family|The H<sup>+</sup>-translocating F<sub>420</sub>H<sub>2</sub> Dehydrogenase (F<sub>420</sub>H<sub>2</sub>DH) Family	PF01058.23	Oxidored_q6	NADH ubiquinone oxidoreductase, 20 Kd subunit	C Energy production and conversion	Bacteria--Actinobacteriota--Acidimicrobiia--Microtrichales--UBA10347--UBA10347--UBA10347 sp003485885	20160426_Bin_31_1	Bacteria	Actinobacteriota	Acidimicrobiia	Microtrichales	UBA10347	UBA10347	UBA10347 sp003485885	NADH-quinone oxidoreductase subunit B	0	0	0	0	0.000323496	0
Ga0206129_100041758	CHEBI:16244;4-(trimethylammonio)butanoate|CHEBI:3665;choline|CHEBI:3424;carnitinium|CHEBI:28825;beta-alanine betaine|CHEBI:3073;glycine betaine|CHEBI:26271;proline|CHEBI:26272;L-proline betaine|CHEBI:3073;glycine betaine|CHEBI:26271;proline|CHEBI:5733;histidine	The ATP-binding Cassette (ABC) Superfamily	PF04069.13	OpuAC	Substrate binding domain of ABC-type glycine betaine transport system	E Amino acid transport and metabolism	Bacteria--Actinobacteriota--Acidimicrobiia--Microtrichales--UBA10347--UBA10347--UBA10347 sp003485885	20160426_Bin_31_1	Bacteria	Actinobacteriota	Acidimicrobiia	Microtrichales	UBA10347	UBA10347	UBA10347 sp003485885	Glycine betaine/proline betaine-binding periplasmic protein	0	0	0	0.00609872	0.00915976	0.00349452
Ga0206128_10170815	9.B.29.2.12|3.A.1.139.2|3.A.1.3.25|3.A.1.210.15|3.A.1.15.12|3.A.1.5.37|3.A.1.201.30|3.A.1.135.2|3.A.1.5.23|3.A.1.110.10|3.A.1.5.35|3.A.1.14.25|3.A.1.7.1|3.A.1.4.6|3.A.1.3.15|3.A.1.11.5|3.A.1.4.9|3.A.1.5.24|3.A.1.128.7|3.A.1.139.4|3.A.1.210.9|3.A.1.106.17|3.A.1.10.5|3.A.1.14.10|3.A.1.135.3|3.A.1.135.8|3.A.1.4.3|3.A.1.26.9|3.A.1.28.2|3.A.1.201.27|3.A.1.17.12|3.A.1.105.1|3.A.1.201.10|3.A.1.11.1|3.A.…	The 4-5 TMS Putative Chaparone (4-5PC) Family|The ATP-binding Cassette (ABC) Superfamily	PF00005.28	ABC_tran	ABC transporter	O Posttranslational modification, protein turnover, chaperones	Bacteria--Actinobacteriota--Acidimicrobiia--Microtrichales--UBA10347--UBA10347--UBA10347 sp003485885	20160426_Bin_31_1	Bacteria	Actinobacteriota	Acidimicrobiia	Microtrichales	UBA10347	UBA10347	UBA10347 sp003485885	Vegetative protein 296	0	0	0	0	0	0.00031804
Ga0206125_100175878	3.A.2.1.1|3.A.2.1.7|3.A.2.1.14|3.A.2.1.2|3.A.2.1.5|3.A.2.1.10	The H<sup>+</sup>- or Na<sup>+</sup>-translocating F-type, V-type and A-type ATPase (F-ATPase) Superfamily	PF00213.19	OSCP	ATP synthase delta (OSCP) subunit	C Energy production and conversion	Bacteria--Actinobacteriota--Acidimicrobiia--Microtrichales--UBA10347--UBA10347--UBA10347 sp003485885	20160426_Bin_31_1	Bacteria	Actinobacteriota	Acidimicrobiia	Microtrichales	UBA10347	UBA10347	UBA10347 sp003485885	ATP synthase subunit delta	0	0	0	0.0048018	0.00622318	0.00491913
Ga0206125_100719963	CHEBI:4291;deoxyribonucleic acid	The Type IV (Conjugal DNA-Protein Transfer or VirB) Secretory Pathway (IVSP) Family	PF00436.26	SSB	Single-strand binding protein family	L Replication, recombination and repair	Bacteria--Actinobacteriota--Acidimicrobiia--Microtrichales--UBA10347--UBA10347--UBA10347 sp003485885	20160426_Bin_31_1	Bacteria	Actinobacteriota	Acidimicrobiia	Microtrichales	UBA10347	UBA10347	UBA10347 sp003485885	Single-stranded DNA-binding protein	0	0	0	0.00177303	0.0033272	0.00221495
Ga0206129_100122394	3.D.10.1.2|3.D.10.1.5|3.D.10.1.1|3.D.10.1.3|3.D.10.1.4|3.D.10.1.8|3.D.10.1.7|3.D.10.1.6	The Prokaryotic Succinate Dehydrogenase (SDH) Family	PF00890.25|PF02910.21	FAD_binding_2|Succ_DH_flav_C	FAD binding domain|Fumarate reductase flavoprotein C-term	C Energy production and conversion	Bacteria--Actinobacteriota--Acidimicrobiia--Microtrichales--UBA10347--UBA10347--UBA10347 sp003485885	20160426_Bin_31_1	Bacteria	Actinobacteriota	Acidimicrobiia	Microtrichales	UBA10347	UBA10347	UBA10347 sp003485885	Fumarate reductase flavoprotein subunit	0	0	0	0.0099583	0.0159674	0.00771448
Ga0206125_100128755	3.A.2.1.2|3.A.2.1.14|3.A.2.1.10|3.A.2.1.5|3.A.2.1.1|3.A.2.1.6|3.A.2.1.7|3.A.2.1.4|3.A.2.1.11|3.A.2.1.3|3.A.2.1.13|3.A.2.1.9|3.A.2.1.12	The H<sup>+</sup>- or Na<sup>+</sup>-translocating F-type, V-type and A-type ATPase (F-ATPase) Superfamily	PF00231.20	ATP-synt	ATP synthase	C Energy production and conversion	Bacteria--Actinobacteriota--Acidimicrobiia--Microtrichales--UBA10347--UBA10347--UBA10347 sp003485885	20160426_Bin_31_1	Bacteria	Actinobacteriota	Acidimicrobiia	Microtrichales	UBA10347	UBA10347	UBA10347 sp003485885	ATP synthase gamma chain	0	0	0	0.00230823	0.00505497	0.00205685
Ga0206123_101929571	3.A.16.1.5|3.A.20.1.5|1.R.1.1.1|1.F.1.1.1|3.A.29.1.5|3.A.20.1.3	The Endoplasmic Reticular Retrotranslocon (ER-RT) Family|The Peroxisomal Protein Importer (PPI) Family|The Membrane Contact Site (MCS) Family|The Synaptosomal Vesicle Fusion Pore (SVF-Pore) Family|The Mitochondrial Inner Membrane i-AAA Protease Complex (MIMP) Familly	PF07724.15|PF10431.10	AAA_2|ClpB_D2-small	AAA domain (Cdc48 subfamily)|C-terminal, D2-small domain, of ClpB protein	O Posttranslational modification, protein turnover, chaperones	unassigned	unassigned	unassigned	unassigned	unassigned	unassigned	unassigned	unassigned	unassigned	ATP-dependent Clp protease ATP-binding subunit ClpX	0	0	0	0	0	0.00031804
Ga0206123_102994461	CHEBI:26272;L-proline betaine|CHEBI:3665;choline|CHEBI:3424;carnitinium|CHEBI:2416;acetylcholine|CHEBI:3073;glycine betaine|CHEBI:3073;glycine betaine|CHEBI:3665;choline|CHEBI:3073;glycine betaine|CHEBI:5460;glycine|CHEBI:3665;choline|CHEBI:17237;(E)-4-(trimethylammonio)but-2-enoate|CHEBI:16244;4-(trimethylammonio)butanoate|CHEBI:26272;L-proline betaine|CHEBI:3665;choline|CHEBI:3424;carnitinium|C…	The ATP-binding Cassette (ABC) Superfamily	PF04069.13	OpuAC	Substrate binding domain of ABC-type glycine betaine transport system	M Cell wall/membrane/envelope biogenesis	unassigned	unassigned	unassigned	unassigned	unassigned	unassigned	unassigned	unassigned	unassigned	Osmoprotectant-binding protein OsmX	0.00132837	0.000601286	0	0	0	0
Ga0206127_11049051	1.A.13.2.2|1.A.13.2.3	The Epithelial Chloride Channel (E-ClC) Family	PF00092.29	VWA	von Willebrand factor type A domain	unassigned	unassigned	unassigned	unassigned	unassigned	unassigned	unassigned	unassigned	unassigned	unassigned	unassigned	0	0	0.00655183	0.00662721	0.00565883	0.00248214
Ga0206126_105252101	1.A.115.1.2|1.A.115.1.3	The Pore-forming NADPH-dependent 1-Acyldihydroxyacetone Phosphate Reductase (Ayr1) Family	PF00106.26	adh_short	short chain dehydrogenase	I Lipid transport and metabolism	unassigned	unassigned	unassigned	unassigned	unassigned	unassigned	unassigned	unassigned	unassigned	Putative oxidoreductase SadH	0.00279666	0	0	0	0	0
Ga0206130_100735302	CHEBI:24870;ion|CHEBI:9840;UDP-sugar	The General Bacterial Porin (GBP) Family	PF13609.7	Porin_4	Gram-negative porin	unassigned	unassigned	unassigned	unassigned	unassigned	unassigned	unassigned	unassigned	unassigned	unassigned	unassigned	0	0.00182735	0.0276299	0.0566732	0.0486986	0.0326808
Ga0206129_100088424	8.A.74.1.1	The TM9 or Phg1 Targeting Receptor (Ppg1) Family	PF14312.7|PF17963.2|PF13585.7	FG-GAP_2|Big_9|CHU_C	FG-GAP repeat|Bacterial Ig domain|CHU_C Type IX secretion signal domain	M Cell wall/membrane/envelope biogenesis	Bacteria--Bacteroidota--Bacteroidia--Flavobacteriales--Flavobacteriaceae--MAG-120531--MAG-120531 sp000173115	20110523_Bin_120_1	Bacteria	Bacteroidota	Bacteroidia	Flavobacteriales	Flavobacteriaceae	MAG-120531	MAG-120531 sp000173115	Chitinase A	0	0	0	0.00167948	0.00167731	0.000692497
Ga0206129_106566851	1.A.115.1.2	The Pore-forming NADPH-dependent 1-Acyldihydroxyacetone Phosphate Reductase (Ayr1) Family	PF13561.7	adh_short_C2	Enoyl-(Acyl carrier protein) reductase	I Lipid transport and metabolism	unassigned	unassigned	unassigned	unassigned	unassigned	unassigned	unassigned	unassigned	unassigned	3-oxoacyl-[acyl-carrier-protein] reductase FabG	0.0022529	0	0	0	0	0
Ga0206129_108209131	3.A.2.1.10|3.A.2.1.6|3.A.2.1.2|3.A.2.1.4|3.A.2.1.7|3.A.2.1.14|3.A.2.1.13|3.A.2.1.3|3.A.2.1.11|2.A.91.1.1|3.A.2.1.12|3.A.2.1.1|3.A.2.1.9|3.A.2.1.5|3.A.6.3.1|3.A.2.2.5|3.A.2.3.3|3.A.2.2.7|3.A.2.2.3|3.A.6.1.1|3.A.2.2.2|3.A.6.2.1|3.A.2.3.2|3.A.2.2.6|3.A.2.2.4|3.A.6.1.2|3.A.2.3.1|3.A.6.1.3|3.A.2.2.8|3.A.2.2.1	The H<sup>+</sup>- or Na<sup>+</sup>-translocating F-type, V-type and A-type ATPase (F-ATPase) Superfamily|The Mitochondrial tRNA Import Complex (M-RIC) (Formerly 9.C.8)|The Type III (Virulence-related) Secretory Pathway (IIISP) Family	PF00006.26	ATP-synt_ab	ATP synthase alpha/beta family, nucleotide-binding domain	C Energy production and conversion	unassigned	unassigned	unassigned	unassigned	unassigned	unassigned	unassigned	unassigned	unassigned	unassigned	0	0	0	0	0.000323496	0
Ga0206126_112310661	3.A.1.4.13|3.A.1.4.6	The ATP-binding Cassette (ABC) Superfamily	PF13458.7	Peripla_BP_6	Periplasmic binding protein	E Amino acid transport and metabolism	unassigned	unassigned	unassigned	unassigned	unassigned	unassigned	unassigned	unassigned	unassigned	hypothetical protein	0	0	0.000644488	0	0	0
Ga0206126_111545411	CHEBI:4984;fatty acid|CHEBI:17237;(E)-4-(trimethylammonio)but-2-enoate|CHEBI:3424;carnitinium	The Fatty Acid Transporter (FAT) Family	PF00501.29	AMP-binding	AMP-binding enzyme	I Lipid transport and metabolism	unassigned	unassigned	unassigned	unassigned	unassigned	unassigned	unassigned	unassigned	unassigned	Long-chain-fatty-acid--CoA ligase	0.000683666	0	0	0	0	0
Ga0206128_10941852	3.E.1.6.1|3.E.1.6.12|3.E.1.6.6|3.E.1.6.3|3.E.1.6.5|3.E.1.6.2|3.E.1.6.4|3.E.1.6.8|3.E.1.6.7|3.E.1.6.11|3.E.1.6.9|3.E.1.1.3|3.E.1.1.5|3.E.1.4.5|3.E.1.1.9|3.E.1.3.4|3.E.1.3.2|3.E.1.6.10|3.E.1.4.7|3.E.1.1.1|3.E.1.3.3|3.E.1.1.4	The Ion-translocating Microbial Rhodopsin (MR) Family	PF01036.19	Bac_rhodopsin	Bacteriorhodopsin-like protein	C Energy production and conversion	Bacteria--Actinobacteriota--Acidimicrobiia--TMED189--TMED189--TMED189--TMED189 sp002683085	20120416_Bin_61_1	Bacteria	Actinobacteriota	Acidimicrobiia	TMED189	TMED189	TMED189	TMED189 sp002683085	Green-light absorbing proteorhodopsin	0.00209473	0	0	0	0	0.000504346
Ga0206128_10528243	1.A.115.1.5|1.A.115.1.2|1.A.115.1.1|1.A.115.1.3	The Pore-forming NADPH-dependent 1-Acyldihydroxyacetone Phosphate Reductase (Ayr1) Family	PF13561.7	adh_short_C2	Enoyl-(Acyl carrier protein) reductase	I Lipid transport and metabolism	Bacteria--Actinobacteriota--Actinobacteria--Actinomycetales--Microbacteriaceae--Pontimonas--	20160517_Bin_10_1	Bacteria	Actinobacteriota	Actinobacteria	Actinomycetales	Microbacteriaceae	Pontimonas	unassigned	2,3-dihydro-2,3-dihydroxybenzoate dehydrogenase	0	0	0	0	0	0.00031804
Ga0206131_100346183	3.A.1.3.8|3.A.1.3.18|3.A.1.3.26|3.A.1.3.7|3.A.1.3.16|2.A.56.3.1|9.B.321.1.1|3.A.1.3.17|3.A.1.3.4	The ATP-binding Cassette (ABC) Superfamily|The Tripartite ATP-independent Periplasmic Transporter (TRAP-T) Family|The Actinobacterial Nutrient-sensing Signal Transduction Pathway Controlling Glutamate Metabolism (SigT) Family	PF00497.21	SBP_bac_3	Bacterial extracellular solute-binding proteins, family 3	E Amino acid transport and metabolism	Bacteria--Actinobacteriota--Actinobacteria--Actinomycetales--Microbacteriaceae--Pontimonas--	20160517_Bin_10_1	Bacteria	Actinobacteriota	Actinobacteria	Actinomycetales	Microbacteriaceae	Pontimonas	unassigned	Putative amino-acid ABC transporter-binding protein YhdW	0.00191106	0	0	0.000708741	0.000808717	0.00540366
Ga0206123_103361071	3.A.1.2.7|3.A.1.2.1|3.A.1.2.13|3.A.1.2.19|3.A.1.2.11|3.A.1.2.16|3.A.1.2.29|3.A.1.2.6	The ATP-binding Cassette (ABC) Superfamily	PF13407.7	Peripla_BP_4	Periplasmic binding protein domain	G Carbohydrate transport and metabolism	unassigned	unassigned	unassigned	unassigned	unassigned	unassigned	unassigned	unassigned	unassigned	Ribose import binding protein RbsB	0.0142705	0.00566497	0	0.000472487	0.000646969	0.000477049
Ga0206131_100033048	CHEBI:5182;fucose|CHEBI:10085;xylose|CHEBI:22599;arabinose|CHEBI:5418;glucose|CHEBI:5256;galactose|CHEBI:9840;UDP-sugar|CHEBI:10085;xylose|CHEBI:4840;erythritol|CHEBI:5418;glucose|CHEBI:5256;galactose	The ATP-binding Cassette (ABC) Superfamily	PF13407.7	Peripla_BP_4	Periplasmic binding protein domain	G Carbohydrate transport and metabolism	Bacteria--Actinobacteriota--Actinobacteria--Actinomycetales--Microbacteriaceae--Pontimonas--	20160517_Bin_10_1	Bacteria	Actinobacteriota	Actinobacteria	Actinomycetales	Microbacteriaceae	Pontimonas	unassigned	Multiple sugar-binding periplasmic receptor ChvE	0	0	0	0	0	0.00118366
Ga0206130_109406861	CHEBI:3665;choline|CHEBI:17237;(E)-4-(trimethylammonio)but-2-enoate|CHEBI:16244;4-(trimethylammonio)butanoate|CHEBI:26272;L-proline betaine|CHEBI:3665;choline|CHEBI:3424;carnitinium|CHEBI:3073;glycine betaine|CHEBI:4756;ectoine|CHEBI:16457;S,S-dimethyl-beta-propiothetin|CHEBI:4623;(carboxymethyl)(dimethyl)sulfonium	The ATP-binding Cassette (ABC) Superfamily	PF04069.13	OpuAC	Substrate binding domain of ABC-type glycine betaine transport system	unassigned	Bacteria--Actinobacteriota--Actinobacteria--Nanopelagicales------	20110523_Bin_64_1	Bacteria	Actinobacteriota	Actinobacteria	Nanopelagicales	unassigned	unassigned	unassigned	Glycine betaine-binding protein YehZ	0	0	0	0	0	0.000756509
Ga0206131_100185842	CHEBI:3665;choline|CHEBI:3073;glycine betaine|CHEBI:5460;glycine|CHEBI:26272;L-proline betaine|CHEBI:3665;choline|CHEBI:3424;carnitinium|CHEBI:2416;acetylcholine|CHEBI:3073;glycine betaine|CHEBI:3073;glycine betaine|CHEBI:3665;choline|CHEBI:3073;glycine betaine|CHEBI:26271;proline|CHEBI:17237;(E)-4-(trimethylammonio)but-2-enoate|CHEBI:16244;4-(trimethylammonio)butanoate|CHEBI:26272;L-proline beta…	The ATP-binding Cassette (ABC) Superfamily	PF04069.13	OpuAC	Substrate binding domain of ABC-type glycine betaine transport system	M Cell wall/membrane/envelope biogenesis	Bacteria--Actinobacteriota--Actinobacteria--Actinomycetales--Microbacteriaceae--Pontimonas--	20160517_Bin_10_1	Bacteria	Actinobacteriota	Actinobacteria	Actinomycetales	Microbacteriaceae	Pontimonas	unassigned	Glycine betaine-binding protein YehZ	0	0	0	0	0	0.000519373
Ga0206131_102143682	3.E.1.6.3|3.E.1.6.9|3.E.1.6.2|3.E.1.6.4|3.E.1.6.11|3.E.1.6.7|3.E.1.6.10|3.E.1.6.1|3.E.1.6.8|3.E.1.6.5|3.E.1.6.6|3.E.1.1.2|3.E.1.6.12|3.E.1.1.3|3.E.1.2.2|3.E.1.1.1|3.E.1.4.5|3.E.1.3.4|3.E.1.1.4|3.E.1.4.7	The Ion-translocating Microbial Rhodopsin (MR) Family	PF01036.19	Bac_rhodopsin	Bacteriorhodopsin-like protein	C Energy production and conversion	Bacteria--Actinobacteriota--Actinobacteria--Nanopelagicales--S36-B12--UBA4592--UBA4592 sp002469525	20100408_Bin_51_1	Bacteria	Actinobacteriota	Actinobacteria	Nanopelagicales	S36-B12	UBA4592	UBA4592 sp002469525	Green-light absorbing proteorhodopsin	0	0	0	0	0	0.000850595
Ga0206124_100128956	CHEBI:3665;choline|CHEBI:3424;carnitinium|CHEBI:3073;glycine betaine|CHEBI:3073;glycine betaine|CHEBI:3073;glycine betaine|CHEBI:26271;proline|CHEBI:3073;glycine betaine|CHEBI:16457;S,S-dimethyl-beta-propiothetin|CHEBI:4623;(carboxymethyl)(dimethyl)sulfonium|CHEBI:3665;choline	The ATP-binding Cassette (ABC) Superfamily	PF04069.13	OpuAC	Substrate binding domain of ABC-type glycine betaine transport system	E Amino acid transport and metabolism	Bacteria--Bacteroidota--Bacteroidia--Flavobacteriales--1G12--UBA6770--UBA6770 sp002707155	20110530_Bin_91_1	Bacteria	Bacteroidota	Bacteroidia	Flavobacteriales	1G12	UBA6770	UBA6770 sp002707155	Glycine betaine/carnitine transport binding protein GbuC	0	0	0	0.000307198	0	0
Ga0206131_100220734	CHEBI:7793;phosphate(3-)	The ATP-binding Cassette (ABC) Superfamily	PF12849.8	PBP_like_2	PBP superfamily domain	P Inorganic ion transport and metabolism	Bacteria--Actinobacteriota--Actinobacteria--Actinomycetales--Microbacteriaceae--Pontimonas--	20160517_Bin_10_1	Bacteria	Actinobacteriota	Actinobacteria	Actinomycetales	Microbacteriaceae	Pontimonas	unassigned	Phosphate-binding protein PstS3	0	0	0	0	0	0.000519373
Ga0206123_103783431	3.A.1.2.18|3.A.1.2.1|3.A.1.2.13|3.A.1.2.6|3.A.1.2.11|3.A.1.2.19|3.A.1.2.16|3.A.1.2.21|3.A.1.2.20|3.A.1.2.14|3.A.1.2.23|3.A.1.2.7	The ATP-binding Cassette (ABC) Superfamily	PF13407.7	Peripla_BP_4	Periplasmic binding protein domain	G Carbohydrate transport and metabolism	unassigned	unassigned	unassigned	unassigned	unassigned	unassigned	unassigned	unassigned	unassigned	Ribose import binding protein RbsB	0.00494858	0.000913677	0	0.00116954	0.00168582	0.00209452
Ga0206129_100117464	3.A.1.4.6|3.A.1.4.2|3.A.1.4.13|3.A.1.4.8|3.A.1.4.3|3.A.1.4.1|3.A.1.4.10	The ATP-binding Cassette (ABC) Superfamily	PF13458.7	Peripla_BP_6	Periplasmic binding protein	E Amino acid transport and metabolism	Bacteria--Actinobacteriota--Acidimicrobiia--TMED189--TMED189--TMED189--TMED189 sp002683085	20120416_Bin_61_1	Bacteria	Actinobacteriota	Acidimicrobiia	TMED189	TMED189	TMED189	TMED189 sp002683085	Leu/Ile/Val-binding protein	0.00475395	0	0	0	0	0.000346248
Ga0206130_101051832	9.B.87.1.22	The Selenoprotein P Receptor (SelP-Receptor) Family	PF02469.23	Fasciclin	Fasciclin domain	R General function prediction only	Bacteria--Actinobacteriota--Acidimicrobiia--Microtrichales--Ilumatobacteraceae--Ilumatobacter--	20120524_Bin_48	Bacteria	Actinobacteriota	Acidimicrobiia	Microtrichales	Ilumatobacteraceae	Ilumatobacter	unassigned	hypothetical protein	0	0	0	0	0	0.000346248
Ga0206129_101619811	3.A.23.6.1	The Type VI Symbiosis/Virulence Secretory System (T6SS) Family	PF04984.15	Phage_sheath_1	Phage tail sheath protein subtilisin-like domain	X Mobilome: prophages, transposons	unassigned	unassigned	unassigned	unassigned	unassigned	unassigned	unassigned	unassigned	unassigned	hypothetical protein	0	0	0	0.000460797	0	0
Ga0206130_100164516	CHEBI:8526;protein polypeptide chain|CHEBI:8755;(ribonucleotide)n+m|CHEBI:33699;messenger RNA|CHEBI:15595;malate(2-)	The Nuclear Pore Complex (NPC) Family|The Nuclear mRNA Exporter (mRNA-E) Family|The Telurite-resistance/Dicarboxylate Transporter (TDT) Family	PF00270.30|PF00271.32|PF08494.12	DEAD|Helicase_C|DEAD_assoc	DEAD/DEAH box helicase|Helicase conserved C-terminal domain|DEAD/H associated	L Replication, recombination and repair	Bacteria--Actinobacteriota--Acidimicrobiia--Microtrichales--UBA10347--UBA10347--UBA10347 sp003485885	20160426_Bin_31_1	Bacteria	Actinobacteriota	Acidimicrobiia	Microtrichales	UBA10347	UBA10347	UBA10347 sp003485885	hypothetical protein	0	0	0	0	0	0.000346248
Ga0206130_106250181	1.B.12.5.3	The Autotransporter-1 (AT-1) Family	PF00082.23	Peptidase_S8	Subtilase family	O Posttranslational modification, protein turnover, chaperones	unassigned	unassigned	unassigned	unassigned	unassigned	unassigned	unassigned	unassigned	unassigned	hypothetical protein	0	0	0	0.000460797	0	0
Ga0206128_10161284	1.A.115.1.5|1.A.115.1.2|1.A.115.1.3|1.A.115.1.1	The Pore-forming NADPH-dependent 1-Acyldihydroxyacetone Phosphate Reductase (Ayr1) Family	PF13561.7	adh_short_C2	Enoyl-(Acyl carrier protein) reductase	I Lipid transport and metabolism	Bacteria--Proteobacteria--Gammaproteobacteria--Pseudomonadales--HTCC2089--UBA9926--UBA9926 sp003451575	20100511_Bin_19_1	Bacteria	Proteobacteria	Gammaproteobacteria	Pseudomonadales	HTCC2089	UBA9926	UBA9926 sp003451575	3-oxoacyl-[acyl-carrier-protein] reductase FabG	0	0	0	0.000933284	0	0
Ga0206131_101257791	3.A.1.4.5|3.A.1.4.10|3.A.1.4.4|3.A.1.4.8|3.A.1.4.2|3.A.1.4.11	The ATP-binding Cassette (ABC) Superfamily	PF13458.7	Peripla_BP_6	Periplasmic binding protein	E Amino acid transport and metabolism	Bacteria--Actinobacteriota--Acidimicrobiia--Microtrichales--Ilumatobacteraceae--Ilumatobacter--	20120524_Bin_48	Bacteria	Actinobacteriota	Acidimicrobiia	Microtrichales	Ilumatobacteraceae	Ilumatobacter	unassigned	hypothetical protein	0	0	0	0.000779685	0.000808717	0.000477049
Ga0206128_10688311	3.A.1.4.6|3.A.1.4.2|3.A.1.4.13|3.A.1.4.10|3.A.1.4.8|3.A.1.4.3|3.A.1.4.1|3.A.1.4.14|9.A.14.15.3	The ATP-binding Cassette (ABC) Superfamily|The G-protein-coupled receptor (GPCR) Family	PF13458.7	Peripla_BP_6	Periplasmic binding protein	E Amino acid transport and metabolism	Bacteria--Actinobacteriota--Acidimicrobiia--Microtrichales--UBA10347--UBA10347--UBA10347 sp003485885	20160426_Bin_31_1	Bacteria	Actinobacteriota	Acidimicrobiia	Microtrichales	UBA10347	UBA10347	UBA10347 sp003485885	Leu/Ile/Val-binding protein	0.0181253	0.0057295	0.00334067	0.02122	0.0294288	0.0216664
Ga0206123_110178391	1.A.17.3.1|8.A.131.1.5|8.A.131.1.2	The Calcium-dependent Chloride Channel (Ca-ClC) Family|The Transmembrane Protease Serine 3 (TMPRSS3) Family	PF00089.27	Trypsin	Trypsin	unassigned	unassigned	unassigned	unassigned	unassigned	unassigned	unassigned	unassigned	unassigned	unassigned	Trypsin	0	0.00188781	0.000698119	0.00160777	0.000838667	0
Ga0206126_101326241	CHEBI:23380;copper(2+)	The Copper Resistance Putative Porin (CopB) Family	PF07731.15	Cu-oxidase_2	Multicopper oxidase	D Cell cycle control, cell division, chromosome partitioning	unassigned	unassigned	unassigned	unassigned	unassigned	unassigned	unassigned	unassigned	unassigned	hypothetical protein	0	0	0.00113248	0.000460797	0	0
Ga0206131_100000242	3.A.24.1.1|3.A.24.5.1|3.A.24.2.1|3.A.24.3.1|3.A.24.4.1|3.A.29.1.2|3.A.16.1.2	The Type VII or ESX Protein Secretion System (T7SS) Family|The Mitochondrial Inner Membrane i-AAA Protease Complex (MIMP) Familly|The Endoplasmic Reticular Retrotranslocon (ER-RT) Family	PF00004.30	AAA	ATPase family associated with various cellular activities (AAA)	M Cell wall/membrane/envelope biogenesis	unassigned	unassigned	unassigned	unassigned	unassigned	unassigned	unassigned	unassigned	unassigned	Stage V sporulation protein K	0	0	0	0	0	0.000756509
Ga0206131_101194341	CHEBI:8526;protein polypeptide chain|CHEBI:8526;protein polypeptide chain|CHEBI:4291;deoxyribonucleic acid	The Chloroplast Envelope Protein Translocase (CEPT or Tic-Toc) Family|The Type VI Symbiosis/Virulence Secretory System (T6SS) Family|The Plasmodium Translocon of Exported proteins (PTEX) Family	PF02861.21|PF00004.30|PF17871.2	Clp_N|AAA|AAA_lid_9	Clp amino terminal domain, pathogenicity island component|ATPase family associated with various cellular activities (AAA)|AAA lid domain	O Posttranslational modification, protein turnover, chaperones	Bacteria--Actinobacteriota--Actinobacteria--Nanopelagicales--S36-B12--UBA4592--UBA4592 sp002469525	20100408_Bin_51_1	Bacteria	Actinobacteriota	Actinobacteria	Nanopelagicales	S36-B12	UBA4592	UBA4592 sp002469525	ATP-dependent Clp protease ATP-binding subunit ClpC1	0	0.000456838	0	0	0	0
Ga0206131_101168521	3.A.1.5.38|3.A.1.5.2|3.A.1.5.4|3.A.1.5.39|3.A.1.5.41|3.A.1.5.1|3.A.1.5.24|3.A.1.5.19|3.A.1.5.17|3.A.1.5.14|3.A.1.5.15|3.A.1.5.40|3.A.1.5.21|3.A.1.5.18	The ATP-binding Cassette (ABC) Superfamily	PF00496.23	SBP_bac_5	Bacterial extracellular solute-binding proteins, family 5 Middle	E Amino acid transport and metabolism	Bacteria--Actinobacteriota--Actinobacteria--Nanopelagicales--S36-B12--UBA4592--UBA4592 sp002469525	20100408_Bin_51_1	Bacteria	Actinobacteriota	Actinobacteria	Nanopelagicales	S36-B12	UBA4592	UBA4592 sp002469525	putative D,D-dipeptide-binding periplasmic protein DdpA	0	0	0	0	0	0.00526734
Ga0206131_101442562	3.A.1.4.2|3.A.1.4.6|3.A.1.4.13|3.A.1.4.3|3.A.1.4.8	The ATP-binding Cassette (ABC) Superfamily	PF13458.7	Peripla_BP_6	Periplasmic binding protein	E Amino acid transport and metabolism	Bacteria--Actinobacteriota--Actinobacteria--Nanopelagicales--S36-B12--UBA4592--UBA4592 sp002469525	20100408_Bin_51_1	Bacteria	Actinobacteriota	Actinobacteria	Nanopelagicales	S36-B12	UBA4592	UBA4592 sp002469525	Leucine-, isoleucine-, valine-, threonine-, and alanine-binding protein	0	0	0	0	0.00171693	0.00349266
Ga0206131_100272484	3.A.1.7.3|3.A.1.7.5|3.A.1.7.2|3.A.1.7.1|3.A.1.7.4|3.A.1.3.8|3.A.1.3.7|3.A.1.3.15|3.A.1.3.9|3.A.1.3.21|3.A.1.3.14|3.A.1.3.12|3.A.1.139.1|3.A.1.3.2|3.A.1.3.13|3.A.1.139.4|3.A.1.3.24|3.A.1.3.22|3.A.1.3.26|3.A.1.3.16|3.A.1.12.3|3.A.1.12.4|3.A.1.12.9|3.A.1.3.25|3.A.1.12.1|3.A.1.3.5|3.A.1.12.14|3.A.1.3.30|3.A.1.3.20|3.A.1.3.10|3.A.1.12.5|3.A.1.19.5|3.A.1.3.28|3.A.1.3.23|3.A.1.24.3|3.A.1.24.5|3.A.1.3.3|…	The ATP-binding Cassette (ABC) Superfamily|The Outer Membrane Lipopolysaccharide Export Porin (LPS-EP) Family	PF00005.28	ABC_tran	ABC transporter	P Inorganic ion transport and metabolism	Bacteria--Actinobacteriota--Acidimicrobiia--Microtrichales--Ilumatobacteraceae--Ilumatobacter--	20120524_Bin_48	Bacteria	Actinobacteriota	Acidimicrobiia	Microtrichales	Ilumatobacteraceae	Ilumatobacter	unassigned	Phosphate import ATP-binding protein PstB 3	0	0	0	0.00050385	0.000503196	0
Ga0206125_100275522	CHEBI:5584;hydron|CHEBI:5584;hydron|CHEBI:10545;electron|CHEBI:24636;proton	The Proton-translocating Quinol:Cytochrome c Reductase (QCR) Superfamily|The Photosynthetic Reaction Center (PRC) Family	PF00355.27	Rieske	Rieske [2Fe-2S] domain	C Energy production and conversion	Bacteria--Actinobacteriota--Acidimicrobiia--Microtrichales--UBA10347--UBA10347--UBA10347 sp003485885	20160426_Bin_31_1	Bacteria	Actinobacteriota	Acidimicrobiia	Microtrichales	UBA10347	UBA10347	UBA10347 sp003485885	Cytochrome b6-f complex iron-sulfur subunit 1	0	0	0	0.00164814	0.00165934	0
Ga0206125_100395391	3.A.1.4.8|3.A.1.4.12|3.A.1.4.10|3.A.1.4.1|3.A.1.4.11|3.A.1.4.2|3.A.1.4.6|3.A.1.4.13|3.A.1.4.14|3.A.1.4.3|3.A.1.4.9|3.A.1.4.4|3.A.1.4.7|3.A.1.152.9|3.A.1.20.2|3.A.1.1.52|3.A.1.152.1|3.A.1.1.38|3.A.1.4.5|3.A.1.1.14|3.A.1.19.3|3.A.1.1.13|3.A.1.2.21|3.A.1.20.3|3.A.1.12.1|3.A.1.11.1|3.A.1.6.3|3.A.1.19.6|3.A.1.20.5|3.A.1.1.5|3.A.1.11.7|3.A.1.11.2|3.A.1.3.24|3.A.1.10.6|3.A.1.132.4|3.A.1.2.18|3.A.1.2.19|…	The ATP-binding Cassette (ABC) Superfamily|The Outer Membrane Lipopolysaccharide Export Porin (LPS-EP) Family|The 4-5 TMS Putative Chaparone (4-5PC) Family	PF00005.28|PF12399.9	ABC_tran|BCA_ABC_TP_C	ABC transporter|Branched-chain amino acid ATP-binding cassette transporter	E Amino acid transport and metabolism	Bacteria--Actinobacteriota--Acidimicrobiia--Microtrichales--UBA10347--UBA10347--UBA10347 sp003485885	20160426_Bin_31_1	Bacteria	Actinobacteriota	Acidimicrobiia	Microtrichales	UBA10347	UBA10347	UBA10347 sp003485885	hypothetical protein	0.000683666	0	0	0.00421521	0.00623027	0.0032537
Ga0206123_100877272	CHEBI:7793;phosphate(3-)|CHEBI:9335;sulfate|CHEBI:6967;molybdate	The ATP-binding Cassette (ABC) Superfamily	PF00528.23	BPD_transp_1	Binding-protein-dependent transport system inner membrane component	P Inorganic ion transport and metabolism	unassigned	unassigned	unassigned	unassigned	unassigned	unassigned	unassigned	unassigned	unassigned	Phosphate transport system permease protein PstA 1	0.000885572	0	0	0	0	0
Ga0206131_104603001	3.A.2.1.14|3.A.2.1.5|3.A.2.1.2|3.A.2.1.11|3.A.2.1.6|3.A.2.1.3|3.A.2.1.1|3.A.2.1.4|3.A.2.1.7|3.A.2.1.13|3.A.2.1.10|3.A.2.1.12|3.A.2.1.9|3.A.6.1.1|3.A.6.3.1|3.A.6.1.3|3.A.2.2.1|3.A.2.3.1|3.A.2.2.7|3.A.2.2.8|3.A.6.1.2|3.A.2.3.3|3.A.2.2.6|3.A.2.2.4|3.A.2.2.2|3.A.2.2.5|3.A.6.2.1|3.A.2.3.2|3.A.2.2.3|2.A.91.1.1	The H<sup>+</sup>- or Na<sup>+</sup>-translocating F-type, V-type and A-type ATPase (F-ATPase) Superfamily|The Type III (Virulence-related) Secretory Pathway (IIISP) Family|The Mitochondrial tRNA Import Complex (M-RIC) (Formerly 9.C.8)	PF00006.26	ATP-synt_ab	ATP synthase alpha/beta family, nucleotide-binding domain	C Energy production and conversion	Bacteria--Actinobacteriota--Actinobacteria--Nanopelagicales--S36-B12--UBA4592--UBA4592 sp002469525	20100408_Bin_51_1	Bacteria	Actinobacteriota	Actinobacteria	Nanopelagicales	S36-B12	UBA4592	UBA4592 sp002469525	ATP synthase subunit beta	0.00835838	0	0.00198709	0.0028607	0.00167731	0.00277756
Ga0206131_101048461	3.A.29.1.5|3.A.29.1.6|3.A.29.1.4|3.A.29.1.1|3.A.29.1.2|3.A.25.2.1|3.A.16.1.5|3.A.16.1.1|3.A.16.1.2|3.A.16.1.3|3.A.25.1.1|3.A.20.1.1|3.A.20.1.2|3.A.20.1.5|3.A.20.1.3|1.R.1.1.2|3.A.31.1.2|3.A.31.1.1|1.R.1.1.1|1.F.1.1.1|1.F.1.1.2|3.A.31.1.3|3.A.28.1.1|3.A.28.1.4|3.A.28.1.5|3.A.28.1.3|3.A.29.1.3|3.A.28.1.2	The Mitochondrial Inner Membrane i-AAA Protease Complex (MIMP) Familly|The Symbiont-specific ERAD-like Machinery (SELMA) Family|The Endoplasmic Reticular Retrotranslocon (ER-RT) Family|The Peroxisomal Protein Importer (PPI) Family|The Membrane Contact Site (MCS) Family|The Endosomal Sorting Complexes Required for Transport III (ESCRT-III) Family|The Synaptosomal Vesicle Fusion Pore (SVF-Pore) Fam…	PF00004.30|PF17862.2|PF01434.19	AAA|AAA_lid_3|Peptidase_M41	ATPase family associated with various cellular activities (AAA)|AAA+ lid domain|Peptidase family M41	O Posttranslational modification, protein turnover, chaperones	Bacteria--Actinobacteriota--Actinobacteria--Nanopelagicales--S36-B12--UBA4592--UBA4592 sp002469525	20100408_Bin_51_1	Bacteria	Actinobacteriota	Actinobacteria	Nanopelagicales	S36-B12	UBA4592	UBA4592 sp002469525	ATP-dependent zinc metalloprotease FtsH	0.00442799	0.00571054	0	0	0	0
Ga0206123_103451311	3.A.1.2.18|3.A.1.2.20|3.A.1.2.9|3.A.1.2.8|3.A.1.2.1|3.A.1.2.14	The ATP-binding Cassette (ABC) Superfamily	PF13407.7	Peripla_BP_4	Periplasmic binding protein domain	G Carbohydrate transport and metabolism	unassigned	unassigned	unassigned	unassigned	unassigned	unassigned	unassigned	unassigned	unassigned	hypothetical protein	0.00132837	0	0	0	0	0
Ga0206131_101723691	3.A.2.1.14|3.A.2.1.5|3.A.2.1.3|3.A.2.1.2|3.A.2.1.6|3.A.2.1.11|3.A.2.1.10|3.A.2.1.1|3.A.2.1.4|3.A.2.1.7|3.A.2.1.13|3.A.2.1.12|3.A.2.1.9|3.A.6.3.1|3.A.6.1.3|3.A.6.1.1|3.A.6.1.2|3.A.6.2.1|3.A.2.3.3|3.A.2.2.1|3.A.2.2.8|3.A.2.2.6|3.A.2.2.5|3.A.2.3.1|3.A.2.2.4|3.A.2.2.7|3.A.2.2.2|3.A.2.3.2|3.A.2.2.3|2.A.91.1.1	The H<sup>+</sup>- or Na<sup>+</sup>-translocating F-type, V-type and A-type ATPase (F-ATPase) Superfamily|The Type III (Virulence-related) Secretory Pathway (IIISP) Family|The Mitochondrial tRNA Import Complex (M-RIC) (Formerly 9.C.8)	PF02874.24|PF00006.26	ATP-synt_ab_N|ATP-synt_ab	ATP synthase alpha/beta family, beta-barrel domain|ATP synthase alpha/beta family, nucleotide-binding domain	C Energy production and conversion	Bacteria--Actinobacteriota--Actinobacteria--Actinomycetales--Microbacteriaceae--Pontimonas--	20160517_Bin_10_1	Bacteria	Actinobacteriota	Actinobacteria	Actinomycetales	Microbacteriaceae	Pontimonas	unassigned	ATP synthase subunit beta	0	0	0	0	0	0.00031804
Ga0206129_100287052	3.A.1.2.17|3.A.1.2.10|3.A.1.2.12|3.A.1.2.30	The ATP-binding Cassette (ABC) Superfamily	PF02608.15	Bmp	ABC transporter substrate-binding protein PnrA-like	M Cell wall/membrane/envelope biogenesis	Bacteria--Actinobacteriota--Actinobacteria--Actinomycetales--Microbacteriaceae--Pontimonas--	20160517_Bin_10_1	Bacteria	Actinobacteriota	Actinobacteria	Actinomycetales	Microbacteriaceae	Pontimonas	unassigned	Membrane lipoprotein TmpC	0	0	0	0	0	0.000865621
Ga0206128_10862551	3.A.1.4.6|3.A.1.4.2|3.A.1.4.13|3.A.1.4.3|3.A.1.4.8|9.A.14.7.3	The ATP-binding Cassette (ABC) Superfamily|The G-protein-coupled receptor (GPCR) Family	PF13458.7	Peripla_BP_6	Periplasmic binding protein	E Amino acid transport and metabolism	Bacteria--Actinobacteriota--Actinobacteria--Actinomycetales--Microbacteriaceae--Pontimonas--	20160517_Bin_10_1	Bacteria	Actinobacteriota	Actinobacteria	Actinomycetales	Microbacteriaceae	Pontimonas	unassigned	Leucine-, isoleucine-, valine-, threonine-, and alanine-binding protein	0.00290008	0	0	0.00114695	0.00200815	0.0081305
Ga0206131_103146241	3.A.1.4.2|3.A.1.4.13|3.A.1.4.3|3.A.1.4.6	The ATP-binding Cassette (ABC) Superfamily	PF13458.7	Peripla_BP_6	Periplasmic binding protein	E Amino acid transport and metabolism	unassigned	unassigned	unassigned	unassigned	unassigned	unassigned	unassigned	unassigned	unassigned	hypothetical protein	0	0	0	0	0	0.000692497
Ga0206125_100749952	3.A.1.3.26|3.A.1.3.7|3.A.1.3.8|3.A.1.3.9|3.A.1.3.22|3.A.1.3.15|3.A.1.3.24|3.A.1.3.4|3.A.1.3.19|3.A.1.3.16|3.A.1.3.12|3.A.1.3.25|3.A.1.3.2|3.A.1.3.6|3.A.1.3.23|3.A.1.3.14|3.A.1.3.30|3.A.1.3.21|3.A.1.3.10|3.A.1.3.28|3.A.1.3.20|3.A.1.3.11|3.A.1.3.5|3.A.1.3.13|3.A.1.3.29|3.A.1.3.1|3.A.1.3.3|3.A.1.24.2|3.A.1.24.3|3.A.1.24.1|3.A.1.24.4|3.A.1.24.5|3.A.1.122.27|3.A.1.12.3|3.A.1.24.6|3.A.1.12.4|3.A.1.6.3|…	The ATP-binding Cassette (ABC) Superfamily|The Outer Membrane Lipopolysaccharide Export Porin (LPS-EP) Family	PF00005.28	ABC_tran	ABC transporter	E Amino acid transport and metabolism	Bacteria--Actinobacteriota--Acidimicrobiia--Microtrichales--UBA10347--UBA10347--UBA10347 sp003485885	20160426_Bin_31_1	Bacteria	Actinobacteriota	Acidimicrobiia	Microtrichales	UBA10347	UBA10347	UBA10347 sp003485885	Glutamine transport ATP-binding protein GlnQ	0	0	0	0.0003359	0.000335471	0
Ga0206125_100107125	CHEBI:8526;protein polypeptide chain|CHEBI:8526;protein polypeptide chain|CHEBI:4291;deoxyribonucleic acid	The Chloroplast Envelope Protein Translocase (CEPT or Tic-Toc) Family|The Type VI Symbiosis/Virulence Secretory System (T6SS) Family|The Plasmodium Translocon of Exported proteins (PTEX) Family|The Type VII or ESX Protein Secretion System (T7SS) Family	PF02861.21|PF00004.30|PF17871.2|PF07724.15|PF10431.10	Clp_N|AAA|AAA_lid_9|AAA_2|ClpB_D2-small	Clp amino terminal domain, pathogenicity island component|ATPase family associated with various cellular activities (AAA)|AAA lid domain|AAA domain (Cdc48 subfamily)|C-terminal, D2-small domain, of ClpB protein	O Posttranslational modification, protein turnover, chaperones	Bacteria--Actinobacteriota--Acidimicrobiia--Microtrichales--UBA10347--UBA10347--UBA10347 sp003485885	20160426_Bin_31_1	Bacteria	Actinobacteriota	Acidimicrobiia	Microtrichales	UBA10347	UBA10347	UBA10347 sp003485885	ATP-dependent Clp protease ATP-binding subunit ClpC1	0.00253753	0.0015032	0.00418872	0.00857841	0.0166889	0.00711611
Ga0206129_1000281210	3.A.1.3.8|3.A.1.3.26|3.A.1.3.18|3.A.1.3.7|9.B.321.1.1|3.A.1.3.19|3.A.1.3.16|3.A.1.3.4|2.A.56.3.1|3.A.1.3.22|3.A.1.3.9|3.A.1.3.28|3.A.1.3.27	The ATP-binding Cassette (ABC) Superfamily|The Actinobacterial Nutrient-sensing Signal Transduction Pathway Controlling Glutamate Metabolism (SigT) Family|The Tripartite ATP-independent Periplasmic Transporter (TRAP-T) Family	PF00497.21	SBP_bac_3	Bacterial extracellular solute-binding proteins, family 3	E Amino acid transport and metabolism	Bacteria--Actinobacteriota--Acidimicrobiia--TMED189--TMED189--TMED189--TMED189 sp002683085	20120416_Bin_61_1	Bacteria	Actinobacteriota	Acidimicrobiia	TMED189	TMED189	TMED189	TMED189 sp002683085	Putative amino-acid ABC transporter-binding protein YhdW	0.131028	0.00422223	0	0.00611659	0.00783936	0.0318566
Ga0206125_100311412	CHEBI:30031;succinate(2-)|CHEBI:42511;fumarate(2-)|CHEBI:42511;fumarate(2-)|CHEBI:6749;menaquinone	The Prokaryotic Succinate Dehydrogenase (SDH) Family	PF01127.23	Sdh_cyt	Succinate dehydrogenase/Fumarate reductase transmembrane subunit	unassigned	Bacteria--Actinobacteriota--Acidimicrobiia--Microtrichales--UBA10347--UBA10347--UBA10347 sp003485885	20160426_Bin_31_1	Bacteria	Actinobacteriota	Acidimicrobiia	Microtrichales	UBA10347	UBA10347	UBA10347 sp003485885	hypothetical protein	0	0	0	0	0.000584742	0
Ga0206130_100601623	1.A.33.1.4|3.A.9.1.1|1.A.33.1.2|1.A.33.1.5|1.A.33.1.3|1.A.33.1.1|9.A.41.1.1|3.A.16.1.4|9.B.157.1.3|9.B.157.1.4|9.B.157.1.2|1.A.33.2.2|9.B.157.1.1	The Cation Channel-forming Heat Shock Protein-70 (Hsp70) Family|The Chloroplast Envelope Protein Translocase (CEPT or Tic-Toc) Family|The Capsular Polysaccharide Exporter (CPS-E) Family|The Endoplasmic Reticular Retrotranslocon (ER-RT) Family|The Cell Shape-determining MreBCD (MreBCD) Family	PF00012.21	HSP70	Hsp70 protein	O Posttranslational modification, protein turnover, chaperones	Bacteria--Actinobacteriota--Acidimicrobiia--Microtrichales--UBA10347--UBA10347--UBA10347 sp003485885	20160426_Bin_31_1	Bacteria	Actinobacteriota	Acidimicrobiia	Microtrichales	UBA10347	UBA10347	UBA10347 sp003485885	Chaperone protein DnaK	0	0	0	0.00893832	0.0180414	0.00434234
Ga0206125_100478672	1.A.115.1.5|1.A.115.1.2	The Pore-forming NADPH-dependent 1-Acyldihydroxyacetone Phosphate Reductase (Ayr1) Family	PF00106.26	adh_short	short chain dehydrogenase	I Lipid transport and metabolism	Bacteria--Actinobacteriota--Acidimicrobiia--Microtrichales--UBA10347--UBA10347--UBA10347 sp003485885	20160426_Bin_31_1	Bacteria	Actinobacteriota	Acidimicrobiia	Microtrichales	UBA10347	UBA10347	UBA10347 sp003485885	Putative short-chain type dehydrogenase/reductase	0	0	0	0.00209727	0.00337629	0.00331956
Ga0206125_100205722	CHEBI:5584;hydron	The Proton-translocating Cytochrome Oxidase (COX) Superfamily|The Proton-translocating Quinol:Cytochrome c Reductase (QCR) Superfamily	PF00115.21	COX1	Cytochrome C and Quinol oxidase polypeptide I	C Energy production and conversion	Bacteria--Actinobacteriota--Acidimicrobiia--Microtrichales--UBA10347--UBA10347--UBA10347 sp003485885	20160426_Bin_31_1	Bacteria	Actinobacteriota	Acidimicrobiia	Microtrichales	UBA10347	UBA10347	UBA10347 sp003485885	Cytochrome c oxidase subunit 1	0	0	0	0.00083975	0.000838667	0
Ga0206129_100046019	3.A.2.1.14|3.A.2.1.10|3.A.2.1.4|3.A.2.1.2|3.A.2.1.6|3.A.2.1.7|3.A.2.1.3|3.A.2.1.5|3.A.2.1.11|3.A.2.1.1|3.A.2.1.12|3.A.2.1.9|3.A.2.1.13|2.A.91.1.1|3.A.6.1.1|3.A.6.3.1|3.A.6.1.2|3.A.2.2.7|3.A.2.3.3|3.A.2.3.2|3.A.2.2.2|3.A.6.2.1|3.A.6.1.3|3.A.2.2.6|3.A.2.2.4|3.A.2.2.5|3.A.2.2.3|3.A.2.3.1|3.A.2.2.8|3.A.2.2.1	The H<sup>+</sup>- or Na<sup>+</sup>-translocating F-type, V-type and A-type ATPase (F-ATPase) Superfamily|The Mitochondrial tRNA Import Complex (M-RIC) (Formerly 9.C.8)|The Type III (Virulence-related) Secretory Pathway (IIISP) Family	PF02874.24|PF00006.26|PF00306.28	ATP-synt_ab_N|ATP-synt_ab|ATP-synt_ab_C	ATP synthase alpha/beta family, beta-barrel domain|ATP synthase alpha/beta family, nucleotide-binding domain|ATP synthase alpha/beta chain, C terminal domain	C Energy production and conversion	Bacteria--Actinobacteriota--Acidimicrobiia--Microtrichales--UBA10347--UBA10347--UBA10347 sp003485885	20160426_Bin_31_1	Bacteria	Actinobacteriota	Acidimicrobiia	Microtrichales	UBA10347	UBA10347	UBA10347 sp003485885	ATP synthase subunit alpha	0	0	0	0.0217652	0.0268667	0.0190523
Ga0206128_10148613	3.A.1.4.2|3.A.1.4.6|3.A.1.4.8|3.A.1.4.1|3.A.1.4.10|3.A.1.4.12|3.A.1.4.3|3.A.1.4.14|3.A.1.4.13|3.A.1.4.7|3.A.1.4.11|3.A.1.4.9	The ATP-binding Cassette (ABC) Superfamily	PF02653.17	BPD_transp_2	Branched-chain amino acid transport system / permease component	E Amino acid transport and metabolism	Bacteria--Actinobacteriota--Acidimicrobiia--Microtrichales--UBA10347--UBA10347--UBA10347 sp003485885	20160426_Bin_31_1	Bacteria	Actinobacteriota	Acidimicrobiia	Microtrichales	UBA10347	UBA10347	UBA10347 sp003485885	hypothetical protein	0	0	0	0.0003359	0.000335471	0
Ga0206125_100128754	3.A.2.1.5|3.A.2.1.6|3.A.2.1.10|3.A.2.1.7|3.A.2.1.14|3.A.2.1.2|3.A.2.1.1|3.A.2.1.11|3.A.2.1.3|3.A.2.1.4|3.A.2.1.13|3.A.2.1.12|3.A.2.1.9|3.A.6.1.1|3.A.6.3.1|3.A.6.1.3|3.A.6.1.2|3.A.6.2.1|3.A.2.2.8|3.A.2.2.1|3.A.2.3.1|3.A.2.2.7|3.A.2.2.5|3.A.2.2.2|3.A.2.2.6|3.A.2.2.4|3.A.2.3.2|3.A.2.3.3|3.A.2.2.3|2.A.91.1.1	The H<sup>+</sup>- or Na<sup>+</sup>-translocating F-type, V-type and A-type ATPase (F-ATPase) Superfamily|The Type III (Virulence-related) Secretory Pathway (IIISP) Family|The Mitochondrial tRNA Import Complex (M-RIC) (Formerly 9.C.8)	PF02874.24|PF00006.26	ATP-synt_ab_N|ATP-synt_ab	ATP synthase alpha/beta family, beta-barrel domain|ATP synthase alpha/beta family, nucleotide-binding domain	C Energy production and conversion	Bacteria--Actinobacteriota--Acidimicrobiia--Microtrichales--UBA10347--UBA10347--UBA10347 sp003485885	20160426_Bin_31_1	Bacteria	Actinobacteriota	Acidimicrobiia	Microtrichales	UBA10347	UBA10347	UBA10347 sp003485885	ATP synthase subunit beta	0.00708964	0.000456838	0.000429651	0.024329	0.0314265	0.0294847
Ga0206125_100185072	8.A.88.2.2|8.A.88.2.1|8.A.88.2.5|3.A.26.1.1|8.A.88.2.3|8.A.88.2.4|3.D.3.5.2|1.I.1.1.3	The calciquestrin (CASQ) Family|The Plasmodium Translocon of Exported proteins (PTEX) Family|The Proton-translocating Quinol:Cytochrome c Reductase (QCR) Superfamily|The Nuclear Pore Complex (NPC) Family	PF00085.21	Thioredoxin	Thioredoxin	O Posttranslational modification, protein turnover, chaperones	Bacteria--Actinobacteriota--Acidimicrobiia--Microtrichales--UBA10347--UBA10347--UBA10347 sp003485885	20160426_Bin_31_1	Bacteria	Actinobacteriota	Acidimicrobiia	Microtrichales	UBA10347	UBA10347	UBA10347 sp003485885	Thioredoxin 1	0	0	0	0.0006718	0.00067092	0.000504346
Ga0206131_100118316	9.B.111.1.5	The 6 TMS Lysyl tRNA Synthetase (LysS) Family	PF01336.26|PF00152.21|PF02938.15	tRNA_anti-codon|tRNA-synt_2|GAD	OB-fold nucleic acid binding domain|tRNA synthetases class II (D, K and N) |GAD domain	J Translation, ribosomal structure and biogenesis	Bacteria--Actinobacteriota--Acidimicrobiia--Microtrichales--UBA10347--UBA10347--UBA10347 sp003485885	20160426_Bin_31_1	Bacteria	Actinobacteriota	Acidimicrobiia	Microtrichales	UBA10347	UBA10347	UBA10347 sp003485885	Aspartate--tRNA ligase	0	0	0	0	0.000485221	0.000477049
Ga0206126_101723262	CHEBI:5584;hydron|CHEBI:8526;protein polypeptide chain|CHEBI:8755;(ribonucleotide)n+m	The H<sup>+</sup> or Na<sup>+</sup>-translocating NADH Dehydrogenase (NDH) Family|The Nuclear Pore Complex (NPC) Family	PF00160.22	Pro_isomerase	Cyclophilin type peptidyl-prolyl cis-trans isomerase/CLD	O Posttranslational modification, protein turnover, chaperones	Bacteria--Actinobacteriota--Acidimicrobiia--Microtrichales--UBA10347--UBA10347--UBA10347 sp003485885	20160426_Bin_31_1	Bacteria	Actinobacteriota	Acidimicrobiia	Microtrichales	UBA10347	UBA10347	UBA10347 sp003485885	Peptidyl-prolyl cis-trans isomerase B	0.000766361	0	0	0.00324419	0.00531599	0.00458039
Ga0206125_100051749	3.A.5.2.2|3.A.5.2.1|3.A.5.1.4|3.A.5.1.3|3.A.5.4.1|3.A.5.1.1|3.A.5.4.2|3.A.5.3.1|3.A.5.6.1|3.A.5.5.1|3.A.5.10.1	The General Secretory Pathway (Sec) Family	PF00344.21	SecY	SecY translocase	U Intracellular trafficking, secretion, and vesicular transport	Bacteria--Actinobacteriota--Acidimicrobiia--Microtrichales--UBA10347--UBA10347--UBA10347 sp003485885	20160426_Bin_31_1	Bacteria	Actinobacteriota	Acidimicrobiia	Microtrichales	UBA10347	UBA10347	UBA10347 sp003485885	Protein translocase subunit SecY	0	0	0	0.00083975	0.00171577	0.000692497
Ga0206125_100328032	CHEBI:5584;hydron|CHEBI:24636;proton|CHEBI:9175;sodium(1+)|CHEBI:5584;hydron|CHEBI:8345;potassium(1+)|CHEBI:5584;hydron|CHEBI:9175;sodium(1+)|CHEBI:8345;potassium(1+)|CHEBI:5584;hydron|CHEBI:30143;lithium(1+)|CHEBI:9175;sodium(1+)|CHEBI:5584;hydron	The H<sup>+</sup> or Na<sup>+</sup>-translocating NADH Dehydrogenase (NDH) Family|The H<sup>+</sup>-translocating F<sub>420</sub>H<sub>2</sub> Dehydrogenase (F<sub>420</sub>H<sub>2</sub>DH) Family|The Monovalent Cation (K<sup>+</sup> or Na<sup>+</sup>):Proton Antiporter-3 (CPA3) Family	PF01059.18|PF00361.21	Oxidored_q5_N|Proton_antipo_M	NADH-ubiquinone oxidoreductase chain 4, amino terminus|Proton-conducting membrane transporter	C Energy production and conversion	Bacteria--Actinobacteriota--Acidimicrobiia--Microtrichales--UBA10347--UBA10347--UBA10347 sp003485885	20160426_Bin_31_1	Bacteria	Actinobacteriota	Acidimicrobiia	Microtrichales	UBA10347	UBA10347	UBA10347 sp003485885	NAD(P)H-quinone oxidoreductase chain 4 1	0	0	0	0.00238822	0.00313915	0.00170301
Ga0206125_100411071	CHEBI:4984;fatty acid|CHEBI:17237;(E)-4-(trimethylammonio)but-2-enoate|CHEBI:3424;carnitinium|CHEBI:6606;monoacylglycerol phosphate|CHEBI:4680;dodecanoic acid	The Fatty Acid Transporter (FAT) Family|The Major Facilitator Superfamily (MFS)	PF00501.29|PF13193.7	AMP-binding|AMP-binding_C	AMP-binding enzyme|AMP-binding enzyme C-terminal domain	I Lipid transport and metabolism	Bacteria--Actinobacteriota--Acidimicrobiia--Microtrichales--UBA10347--UBA10347--UBA10347 sp003485885	20160426_Bin_31_1	Bacteria	Actinobacteriota	Acidimicrobiia	Microtrichales	UBA10347	UBA10347	UBA10347 sp003485885	Long-chain-fatty-acid--CoA ligase FadD13	0	0	0	0	0	0.000981396
Ga0206129_100010089	CHEBI:9175;sodium(1+)|CHEBI:5584;hydron|CHEBI:9175;sodium(1+)|CHEBI:5584;hydron|CHEBI:24636;proton	The H<sup>+</sup>, Na<sup>+</sup>-translocating Pyrophosphatase (M<sup>+</sup>-PPase) Family	PF03030.17	H_PPase	Inorganic H+ pyrophosphatase	C Energy production and conversion	Bacteria--Actinobacteriota--Acidimicrobiia--Microtrichales--UBA10347--UBA10347--UBA10347 sp003485885	20160426_Bin_31_1	Bacteria	Actinobacteriota	Acidimicrobiia	Microtrichales	UBA10347	UBA10347	UBA10347 sp003485885	Putative K(+)-stimulated pyrophosphate-energized sodium pump	0.000885572	0	0	0.00873484	0.011652	0.00755171
Ga0206131_100285952	CHEBI:5437;glutathione|CHEBI:25517;nickel(2+)|CHEBI:9742;tripeptide|CHEBI:4634;dipeptide|CHEBI:26272;L-proline betaine|CHEBI:7755;oligopeptide|CHEBI:7990;peptide|CHEBI:25169;mannoside|CHEBI:14575;mannose|CHEBI:37166;xylan|CHEBI:60980;beta-glucoside|CHEBI:26546;rhamnose|CHEBI:7990;peptide|CHEBI:7755;oligopeptide|CHEBI:134400;cationic peptidyl group	The ATP-binding Cassette (ABC) Superfamily	PF00496.23	SBP_bac_5	Bacterial extracellular solute-binding proteins, family 5 Middle	E Amino acid transport and metabolism	Bacteria--Actinobacteriota--Acidimicrobiia--Microtrichales--Ilumatobacteraceae--Ilumatobacter--	20120524_Bin_48	Bacteria	Actinobacteriota	Acidimicrobiia	Microtrichales	Ilumatobacteraceae	Ilumatobacter	unassigned	Heme-binding protein A	0	0	0	0.00050385	0.00186552	0.0017379
Ga0206125_101582141	3.A.1.4.1|3.A.1.4.11|3.A.1.4.10|3.A.1.4.4|3.A.1.4.9|3.A.1.4.12|3.A.1.4.8|3.A.1.4.3|3.A.1.2.27	The ATP-binding Cassette (ABC) Superfamily	PF02653.17	BPD_transp_2	Branched-chain amino acid transport system / permease component	E Amino acid transport and metabolism	Bacteria--Actinobacteriota--Acidimicrobiia--Microtrichales--UBA10347--UBA10347--UBA10347 sp003485885	20160426_Bin_31_1	Bacteria	Actinobacteriota	Acidimicrobiia	Microtrichales	UBA10347	UBA10347	UBA10347 sp003485885	hypothetical protein	0	0	0	0.00436657	0.00682464	0.00346248
Ga0206125_100175877	CHEBI:9175;sodium(1+)|CHEBI:5584;hydron	The H<sup>+</sup>- or Na<sup>+</sup>-translocating F-type, V-type and A-type ATPase (F-ATPase) Superfamily	PF00430.19	ATP-synt_B	ATP synthase B/B' CF(0)	unassigned	Bacteria--Actinobacteriota--Acidimicrobiia--Microtrichales--UBA10347--UBA10347--UBA10347 sp003485885	20160426_Bin_31_1	Bacteria	Actinobacteriota	Acidimicrobiia	Microtrichales	UBA10347	UBA10347	UBA10347 sp003485885	ATP synthase subunit b, sodium ion specific	0	0	0	0.00337024	0.00470762	0.00135492
Ga0206129_100432921	CHEBI:8526;protein polypeptide chain	The General Secretory Pathway (Sec) Family	PF00584.21	SecE	SecE/Sec61-gamma subunits of protein translocation complex	U Intracellular trafficking, secretion, and vesicular transport	Bacteria--Actinobacteriota--Acidimicrobiia--Microtrichales--UBA10347--UBA10347--UBA10347 sp003485885	20160426_Bin_31_1	Bacteria	Actinobacteriota	Acidimicrobiia	Microtrichales	UBA10347	UBA10347	UBA10347 sp003485885	Protein translocase subunit SecE	0	0	0	0.000808387	0.000335471	0
Ga0206130_1000376220	CHEBI:9175;sodium(1+)	The Na<sup>+</sup>-transporting Carboxylic Acid Decarboxylase (NaT-DC) Family	PF00364.23|PF01039.23	Biotin_lipoyl|Carboxyl_trans	Biotin-requiring enzyme|Carboxyl transferase domain	I Lipid transport and metabolism	Bacteria--Actinobacteriota--Acidimicrobiia--Microtrichales--Ilumatobacteraceae--Ilumatobacter--	20120524_Bin_48	Bacteria	Actinobacteriota	Acidimicrobiia	Microtrichales	Ilumatobacteraceae	Ilumatobacter	unassigned	Methylmalonyl-CoA carboxyltransferase 12S subunit	0	0	0.00301999	0	0	0
Ga0206129_100031046	1.W.6.4.1|1.H.3.3.2	The (Bacillus Phage phi29) Portal Protein 6 (PPP6) Family|The 4 TMS Amastin (Amastin) Family	PF02515.18	CoA_transf_3	CoA-transferase family III	I Lipid transport and metabolism	Bacteria--Actinobacteriota--Acidimicrobiia--Microtrichales--UBA10347--UBA10347--UBA10347 sp003485885	20160426_Bin_31_1	Bacteria	Actinobacteriota	Acidimicrobiia	Microtrichales	UBA10347	UBA10347	UBA10347 sp003485885	Succinyl-CoA--L-malate CoA-transferase beta subunit	0	0	0	0	0.000485221	0.00107455
Ga0206125_100271162	3.A.1.2.31|3.A.1.2.17|3.A.1.2.12|3.A.1.2.28|3.A.1.2.30	The ATP-binding Cassette (ABC) Superfamily	PF02608.15	Bmp	ABC transporter substrate-binding protein PnrA-like	M Cell wall/membrane/envelope biogenesis	Bacteria--Actinobacteriota--Acidimicrobiia--TMED189--TMED189--TMED189--TMED189 sp002683085	20120416_Bin_61_1	Bacteria	Actinobacteriota	Acidimicrobiia	TMED189	TMED189	TMED189	TMED189 sp002683085	Purine-binding protein	0.000683666	0	0	0	0	0
Ga0206125_105225481	3.A.1.2.30|3.A.1.2.10|3.A.1.2.17|3.A.1.2.31|3.A.1.2.12	The ATP-binding Cassette (ABC) Superfamily	PF02608.15	Bmp	ABC transporter substrate-binding protein PnrA-like	M Cell wall/membrane/envelope biogenesis	unassigned	unassigned	unassigned	unassigned	unassigned	unassigned	unassigned	unassigned	unassigned	Membrane lipoprotein TmpC	0.00132837	0	0	0	0	0
Ga0206129_100141364	CHEBI:16244;4-(trimethylammonio)butanoate|CHEBI:3665;choline|CHEBI:3424;carnitinium|CHEBI:28825;beta-alanine betaine|CHEBI:3073;glycine betaine|CHEBI:26271;proline|CHEBI:26272;L-proline betaine|CHEBI:3073;glycine betaine|CHEBI:26271;proline|CHEBI:5733;histidine	The ATP-binding Cassette (ABC) Superfamily	PF04069.13	OpuAC	Substrate binding domain of ABC-type glycine betaine transport system	E Amino acid transport and metabolism	Bacteria--Actinobacteriota--Acidimicrobiia--Microtrichales--UBA10347--UBA10347--UBA10347 sp003485885	20160426_Bin_31_1	Bacteria	Actinobacteriota	Acidimicrobiia	Microtrichales	UBA10347	UBA10347	UBA10347 sp003485885	Glycine betaine/proline betaine-binding periplasmic protein	0	0	0	0.00488974	0.00674522	0.00375896
Ga0206125_100502781	3.A.1.5.3|3.A.1.5.27|3.A.1.5.39|3.A.1.5.11|3.A.1.5.6|3.A.1.5.20|3.A.1.5.28|3.A.1.5.14|3.A.1.5.40|3.A.1.5.17|3.A.1.5.38|3.A.1.5.44|3.A.1.5.18|3.A.1.5.33|3.A.1.5.13|3.A.1.5.43|3.A.1.5.5|3.A.1.5.42|3.A.1.5.2|3.A.1.5.34|3.A.1.5.22	The ATP-binding Cassette (ABC) Superfamily	PF00496.23	SBP_bac_5	Bacterial extracellular solute-binding proteins, family 5 Middle	E Amino acid transport and metabolism	Bacteria--Actinobacteriota--Acidimicrobiia--Microtrichales--UBA10347--UBA10347--UBA10347 sp003485885	20160426_Bin_31_1	Bacteria	Actinobacteriota	Acidimicrobiia	Microtrichales	UBA10347	UBA10347	UBA10347 sp003485885	Nickel-binding periplasmic protein	0	0	0	0.00145415	0.00372508	0.00101054
Ga0206131_104350561	CHEBI:5437;glutathione|CHEBI:9742;tripeptide|CHEBI:4634;dipeptide|CHEBI:25517;nickel(2+)	The ATP-binding Cassette (ABC) Superfamily	PF00496.23	SBP_bac_5	Bacterial extracellular solute-binding proteins, family 5 Middle	E Amino acid transport and metabolism	unassigned	unassigned	unassigned	unassigned	unassigned	unassigned	unassigned	unassigned	unassigned	Heme-binding protein A	0	0	0	0	0	0.000981396
Ga0206131_101809011	CHEBI:8843;riboflavin|CHEBI:9530;thiamine(1+)|CHEBI:8675;pyrimidine	The ATP-binding Cassette (ABC) Superfamily	PF09084.12	NMT1	NMT1/THI5 like	P Inorganic ion transport and metabolism	Bacteria--Actinobacteriota--Acidimicrobiia--Microtrichales--Ilumatobacteraceae--Ilumatobacter--	20120524_Bin_48	Bacteria	Actinobacteriota	Acidimicrobiia	Microtrichales	Ilumatobacteraceae	Ilumatobacter	unassigned	Putative thiamine biosynthesis protein	0	0	0	0	0	0.000346248
Ga0206130_100793522	3.A.1.2.7|3.A.1.2.24|3.A.1.2.19|3.A.1.2.29|3.A.1.2.20|3.A.1.2.14|3.A.1.2.25|3.A.1.2.13|3.A.1.2.23|3.A.1.2.16|3.A.1.2.1|3.A.1.2.6|3.A.1.2.31|3.A.1.2.11|3.A.1.2.3|3.A.1.2.2|3.A.1.2.21|3.A.1.2.4|3.A.1.2.5|3.A.1.2.15|3.A.1.2.18|3.A.1.2.17|3.A.1.2.9|3.A.1.2.22|3.A.1.2.30|3.A.1.2.26|3.A.1.11.9|3.A.1.2.12|3.A.1.2.10|3.A.1.16.3|3.A.1.3.22|3.A.1.3.2|3.A.1.2.27|3.A.1.4.8|3.A.1.3.15|3.A.1.4.14|3.A.1.3.7|3.A…	The ATP-binding Cassette (ABC) Superfamily|The Outer Membrane Lipopolysaccharide Export Porin (LPS-EP) Family	PF00005.28	ABC_tran	ABC transporter	G Carbohydrate transport and metabolism	Bacteria--Actinobacteriota--Acidimicrobiia--Microtrichales--Ilumatobacteraceae--Ilumatobacter--	20120524_Bin_48	Bacteria	Actinobacteriota	Acidimicrobiia	Microtrichales	Ilumatobacteraceae	Ilumatobacter	unassigned	Ribose import ATP-binding protein RbsA	0	0	0	0	0	0.00031804
Ga0206125_100262523	3.A.1.4.10|3.A.1.4.12|3.A.1.4.1|3.A.1.4.6|3.A.1.4.11|3.A.1.4.8|3.A.1.4.14|3.A.1.4.9|3.A.1.4.13|3.A.1.4.2|3.A.1.4.7|3.A.1.4.5|3.A.1.4.3|3.A.1.152.9|3.A.1.152.1|3.A.1.4.4|3.A.1.3.10|1.B.42.1.2|3.A.1.3.25|3.A.1.3.16|3.A.1.3.2|3.A.1.128.3|3.A.1.3.5|3.A.1.3.7|3.A.1.3.8|3.A.1.3.15|3.A.1.3.28|3.A.1.128.2|3.A.1.144.2|3.A.1.1.8|3.A.1.3.14|3.A.1.10.6|3.A.1.147.1|3.A.1.3.26|3.A.1.3.21|3.A.1.1.17|3.A.1.6.3|3…	The ATP-binding Cassette (ABC) Superfamily|The Outer Membrane Lipopolysaccharide Export Porin (LPS-EP) Family|The 4-5 TMS Putative Chaparone (4-5PC) Family	PF00005.28|PF12399.9	ABC_tran|BCA_ABC_TP_C	ABC transporter|Branched-chain amino acid ATP-binding cassette transporter	E Amino acid transport and metabolism	Bacteria--Actinobacteriota--Acidimicrobiia--Microtrichales--UBA10347--UBA10347--UBA10347 sp003485885	20160426_Bin_31_1	Bacteria	Actinobacteriota	Acidimicrobiia	Microtrichales	UBA10347	UBA10347	UBA10347 sp003485885	High-affinity branched-chain amino acid transport ATP-binding protein LivF	0	0	0	0.00229121	0.00475061	0.00403842
Ga0206125_100395392	3.A.1.4.12|3.A.1.4.10|3.A.1.4.1|3.A.1.4.6|3.A.1.4.11|3.A.1.4.8|3.A.1.4.14|3.A.1.4.9|3.A.1.4.13|3.A.1.4.2|3.A.1.4.7|3.A.1.4.5|3.A.1.152.9|3.A.1.4.3|1.B.42.1.2|3.A.1.3.16|3.A.1.152.1|3.A.1.3.10|3.A.1.3.5|3.A.1.3.2|3.A.1.3.7|3.A.1.4.4|3.A.1.3.8|3.A.1.128.3|3.A.1.3.25|3.A.1.3.26|3.A.1.144.2|3.A.1.3.14|3.A.1.3.28|3.A.1.3.15|3.A.1.128.2|3.A.1.1.8|3.A.1.10.6|3.A.1.3.21|3.A.1.147.1|3.A.1.125.1|3.A.1.1.17…	The ATP-binding Cassette (ABC) Superfamily|The Outer Membrane Lipopolysaccharide Export Porin (LPS-EP) Family|The 4-5 TMS Putative Chaparone (4-5PC) Family	PF00005.28|PF12399.9	ABC_tran|BCA_ABC_TP_C	ABC transporter|Branched-chain amino acid ATP-binding cassette transporter	E Amino acid transport and metabolism	Bacteria--Actinobacteriota--Acidimicrobiia--Microtrichales--UBA10347--UBA10347--UBA10347 sp003485885	20160426_Bin_31_1	Bacteria	Actinobacteriota	Acidimicrobiia	Microtrichales	UBA10347	UBA10347	UBA10347 sp003485885	High-affinity branched-chain amino acid transport ATP-binding protein LivF	0	0	0	0.0003359	0.000335471	0
Ga0206131_100234993	CHEBI:5437;glutathione|CHEBI:9742;tripeptide|CHEBI:4634;dipeptide|CHEBI:25517;nickel(2+)|CHEBI:26272;L-proline betaine|CHEBI:7755;oligopeptide|CHEBI:72816;L-alanyl-L-alanine|CHEBI:82802;agrocinopine|CHEBI:134400;cationic peptidyl group|CHEBI:25169;mannoside|CHEBI:14575;mannose|CHEBI:7990;peptide	The ATP-binding Cassette (ABC) Superfamily	PF00496.23	SBP_bac_5	Bacterial extracellular solute-binding proteins, family 5 Middle	E Amino acid transport and metabolism	Bacteria--Actinobacteriota--Acidimicrobiia--Microtrichales--UBA10347--UBA10347--UBA10347 sp003485885	20160426_Bin_31_1	Bacteria	Actinobacteriota	Acidimicrobiia	Microtrichales	UBA10347	UBA10347	UBA10347 sp003485885	hypothetical protein	0.000683666	0	0	0.00649475	0.010794	0.00637757
Ga0206124_100260431	3.A.1.4.10|3.A.1.4.14|3.A.1.4.3|3.A.1.4.12|3.A.1.4.1|3.A.1.4.8|3.A.1.4.5|3.A.1.4.6|3.A.1.4.9|3.A.1.4.4|3.A.1.4.2|3.A.1.4.7|3.A.1.4.11	The ATP-binding Cassette (ABC) Superfamily	PF02653.17	BPD_transp_2	Branched-chain amino acid transport system / permease component	E Amino acid transport and metabolism	Bacteria--Actinobacteriota--Acidimicrobiia--Microtrichales--UBA10347--UBA10347--UBA10347 sp003485885	20160426_Bin_31_1	Bacteria	Actinobacteriota	Acidimicrobiia	Microtrichales	UBA10347	UBA10347	UBA10347 sp003485885	High-affinity branched-chain amino acid transport system permease protein LivH	0	0	0	0.0013436	0.00231233	0.00138497
Ga0206123_106393871	3.A.2.1.11|3.A.2.1.7	The H<sup>+</sup>- or Na<sup>+</sup>-translocating F-type, V-type and A-type ATPase (F-ATPase) Superfamily	PF00213.19	OSCP	ATP synthase delta (OSCP) subunit	C Energy production and conversion	Bacteria--Actinobacteriota--Acidimicrobiia--Microtrichales--Ilumatobacteraceae--Ilumatobacter--	20120524_Bin_48	Bacteria	Actinobacteriota	Acidimicrobiia	Microtrichales	Ilumatobacteraceae	Ilumatobacter	unassigned	ATP synthase subunit delta	0	0	0	0.000472487	0	0.00110276
Ga0206124_102243701	CHEBI:5437;glutathione|CHEBI:9742;tripeptide|CHEBI:4634;dipeptide|CHEBI:7755;oligopeptide|CHEBI:7990;peptide	The ATP-binding Cassette (ABC) Superfamily	PF00496.23	SBP_bac_5	Bacterial extracellular solute-binding proteins, family 5 Middle	E Amino acid transport and metabolism	Bacteria--Actinobacteriota--Acidimicrobiia--Microtrichales--UBA10347--UBA10347--UBA10347 sp003485885	20160426_Bin_31_1	Bacteria	Actinobacteriota	Acidimicrobiia	Microtrichales	UBA10347	UBA10347	UBA10347 sp003485885	Periplasmic dipeptide transport protein	0	0	0	0.00117565	0.00117412	0
Ga0206125_1000001025	CHEBI:4984;fatty acid|CHEBI:17237;(E)-4-(trimethylammonio)but-2-enoate|CHEBI:3424;carnitinium|CHEBI:6606;monoacylglycerol phosphate|CHEBI:4680;dodecanoic acid	The Fatty Acid Transporter (FAT) Family|The Major Facilitator Superfamily (MFS)	PF00501.29|PF13193.7	AMP-binding|AMP-binding_C	AMP-binding enzyme|AMP-binding enzyme C-terminal domain	I Lipid transport and metabolism	Bacteria--Proteobacteria--Gammaproteobacteria--Pseudomonadales--Pseudohongiellaceae--OM182--OM182 sp001438145	20160412_Bin_5_6	Bacteria	Proteobacteria	Gammaproteobacteria	Pseudomonadales	Pseudohongiellaceae	OM182	OM182 sp001438145	Long-chain-fatty-acid--CoA ligase	0	0	0	0.0012405	0	0.00031804
Ga0206124_100041242	CHEBI:3522;cellobiose|CHEBI:60980;beta-glucoside|CHEBI:37166;xylan|CHEBI:25517;nickel(2+)|CHEBI:26546;rhamnose|CHEBI:5437;glutathione|CHEBI:72816;L-alanyl-L-alanine|CHEBI:10081;xyloglucan|CHEBI:24163;galactoside|CHEBI:7990;peptide|CHEBI:7755;oligopeptide|CHEBI:9742;tripeptide|CHEBI:4634;dipeptide	The ATP-binding Cassette (ABC) Superfamily	PF00496.23	SBP_bac_5	Bacterial extracellular solute-binding proteins, family 5 Middle	E Amino acid transport and metabolism	Bacteria--Actinobacteriota--Acidimicrobiia--Microtrichales--UBA10347--UBA10347--UBA10347 sp003485885	20160426_Bin_31_1	Bacteria	Actinobacteriota	Acidimicrobiia	Microtrichales	UBA10347	UBA10347	UBA10347 sp003485885	Glutathione-binding protein GsiB	0.0265797	0.00937605	0.00658389	0.0259791	0.0390297	0.0249972
Ga0206131_100386402	CHEBI:3522;cellobiose|CHEBI:60980;beta-glucoside|CHEBI:37166;xylan|CHEBI:10081;xyloglucan|CHEBI:25517;nickel(2+)|CHEBI:26546;rhamnose|CHEBI:5437;glutathione|CHEBI:72816;L-alanyl-L-alanine|CHEBI:24163;galactoside|CHEBI:82802;agrocinopine|CHEBI:5437;glutathione|CHEBI:3165;bradykinin|CHEBI:7755;oligopeptide|CHEBI:4735;ethylenediaminetetraacetic acid|CHEBI:9742;tripeptide|CHEBI:4634;dipeptide|CHEBI:2…	The ATP-binding Cassette (ABC) Superfamily	PF00496.23	SBP_bac_5	Bacterial extracellular solute-binding proteins, family 5 Middle	E Amino acid transport and metabolism	Bacteria--Actinobacteriota--Acidimicrobiia--Microtrichales--UBA10347--UBA10347--UBA10347 sp003485885	20160426_Bin_31_1	Bacteria	Actinobacteriota	Acidimicrobiia	Microtrichales	UBA10347	UBA10347	UBA10347 sp003485885	putative D,D-dipeptide-binding periplasmic protein DdpA	0.0131256	0.00642247	0.00292264	0.0346624	0.0458239	0.0283581
Ga0206125_100206722	3.A.1.3.18|3.A.1.3.26|3.A.1.3.8|3.A.1.3.7|3.A.1.3.16|9.B.321.1.1|3.A.1.3.19|2.A.56.3.1|3.A.1.3.9	The ATP-binding Cassette (ABC) Superfamily|The Actinobacterial Nutrient-sensing Signal Transduction Pathway Controlling Glutamate Metabolism (SigT) Family|The Tripartite ATP-independent Periplasmic Transporter (TRAP-T) Family	PF00497.21	SBP_bac_3	Bacterial extracellular solute-binding proteins, family 3	E Amino acid transport and metabolism	Bacteria--Actinobacteriota--Acidimicrobiia--Microtrichales--UBA10347--UBA10347--UBA10347 sp003485885	20160426_Bin_31_1	Bacteria	Actinobacteriota	Acidimicrobiia	Microtrichales	UBA10347	UBA10347	UBA10347 sp003485885	Putative amino-acid ABC transporter-binding protein YhdW	0.0329469	0.00506208	0.000930833	0.0229143	0.0356396	0.0237042
Ga0206125_100636012	3.A.1.2.18|3.A.1.2.11|3.A.1.2.20|3.A.1.2.13|3.A.1.2.16|3.A.1.2.7|3.A.1.2.1|3.A.1.2.9	The ATP-binding Cassette (ABC) Superfamily	PF13407.7	Peripla_BP_4	Periplasmic binding protein domain	G Carbohydrate transport and metabolism	Bacteria--Actinobacteriota--Acidimicrobiia--Microtrichales--UBA10347--UBA10347--UBA10347 sp003485885	20160426_Bin_31_1	Bacteria	Actinobacteriota	Acidimicrobiia	Microtrichales	UBA10347	UBA10347	UBA10347 sp003485885	Ribose import binding protein RbsB	0	0.000901915	0	0.00498056	0.00762384	0.00474126
Ga0206125_100175876	CHEBI:5584;hydron	The H<sup>+</sup>- or Na<sup>+</sup>-translocating F-type, V-type and A-type ATPase (F-ATPase) Superfamily	PF00430.19	ATP-synt_B	ATP synthase B/B' CF(0)	C Energy production and conversion	Bacteria--Actinobacteriota--Acidimicrobiia--Microtrichales--UBA10347--UBA10347--UBA10347 sp003485885	20160426_Bin_31_1	Bacteria	Actinobacteriota	Acidimicrobiia	Microtrichales	UBA10347	UBA10347	UBA10347 sp003485885	ATP synthase subunit b, sodium ion specific	0.00253753	0.00105812	0.00113248	0.00738893	0.0109884	0.00537926
Ga0206131_100297853	3.A.1.140.4|3.A.1.140.2|3.A.1.140.6|3.A.1.140.1|3.A.1.140.3|3.A.1.140.5|3.A.1.24.2|3.A.1.136.1|3.A.1.122.8|3.A.1.24.4|3.A.1.122.7|3.A.1.24.1|3.A.1.24.3|3.A.1.3.15|3.A.1.134.4|3.A.1.122.10|3.A.1.134.11|3.A.1.134.9|3.A.1.134.12|3.A.1.3.22|3.A.1.125.6|3.A.1.24.6|3.A.1.122.20|3.A.1.24.5|3.A.1.122.21|3.A.1.122.29|3.A.1.122.24|3.A.1.3.24|3.A.1.207.7|3.A.1.122.2|3.A.1.3.2|3.A.1.3.9|3.A.1.137.1|3.A.1.3.3…	The ATP-binding Cassette (ABC) Superfamily	PF00005.28	ABC_tran	ABC transporter	D Cell cycle control, cell division, chromosome partitioning	Bacteria--Actinobacteriota--Acidimicrobiia--Microtrichales--UBA10347--UBA10347--UBA10347 sp003485885	20160426_Bin_31_1	Bacteria	Actinobacteriota	Acidimicrobiia	Microtrichales	UBA10347	UBA10347	UBA10347 sp003485885	Cell division ATP-binding protein FtsE	0	0	0	0	0	0.000477049
Ga0206125_100496263	1.A.1.5.29|1.A.1.5.11|1.A.1.5.10|1.A.1.5.30|1.A.1.5.33|1.A.1.5.2|1.A.1.5.32|1.A.1.5.35|1.A.1.5.17|1.A.1.5.4|1.A.1.5.3|1.A.1.5.31|8.A.129.1.3|1.A.1.5.9|1.A.1.5.16|1.A.1.25.1|8.A.129.1.4|8.A.129.1.7|1.A.1.24.5	The Voltage-gated Ion Channel (VIC) Superfamily |The Blood Vessel Epicardial Substance (BVES) Family	PF00027.30	cNMP_binding	Cyclic nucleotide-binding domain	T Signal transduction mechanisms	Bacteria--Actinobacteriota--Acidimicrobiia--Microtrichales--UBA10347--UBA10347--UBA10347 sp003485885	20160426_Bin_31_1	Bacteria	Actinobacteriota	Acidimicrobiia	Microtrichales	UBA10347	UBA10347	UBA10347 sp003485885	hypothetical protein	0	0	0	0	0.000970465	0.00173884
Ga0206128_11887191	CHEBI:8526;protein polypeptide chain	The Plasmodium Translocon of Exported proteins (PTEX) Family	PF00574.24	CLP_protease	Clp protease	O Posttranslational modification, protein turnover, chaperones	Bacteria--Actinobacteriota--Acidimicrobiia--Microtrichales--UBA10347--UBA10347--UBA10347 sp003485885	20160426_Bin_31_1	Bacteria	Actinobacteriota	Acidimicrobiia	Microtrichales	UBA10347	UBA10347	UBA10347 sp003485885	ATP-dependent Clp protease proteolytic subunit	0	0	0	0.00178472	0.00233165	0.00249626
Ga0206128_10413692	1.C.82.1.1|1.C.82.1.2	The Pore-forming Amphipathic Helical Peptide HP(2-20) (HP2-20) Family	PF00687.22	Ribosomal_L1	Ribosomal protein L1p/L10e family	J Translation, ribosomal structure and biogenesis	Bacteria--Actinobacteriota--Acidimicrobiia--Microtrichales--UBA10347--UBA10347--UBA10347 sp003485885	20160426_Bin_31_1	Bacteria	Actinobacteriota	Acidimicrobiia	Microtrichales	UBA10347	UBA10347	UBA10347 sp003485885	50S ribosomal protein L1	0.0022529	0.000456838	0	0.00620118	0.00642184	0.00609709
Ga0206128_10553971	3.E.1.6.3|3.E.1.6.2|3.E.1.6.4|3.E.1.6.9|3.E.1.6.12|3.E.1.6.1|3.E.1.6.7|3.E.1.6.11|3.E.1.6.5|3.E.1.6.6|3.E.1.1.4|3.E.1.1.2|3.E.1.6.8|3.E.1.4.5|3.E.1.1.9|3.E.1.6.10|3.E.1.1.1|3.E.1.1.3|3.E.1.3.4|3.E.1.4.7|3.E.1.1.7|3.E.1.7.4|3.E.1.3.1|3.E.1.7.2	The Ion-translocating Microbial Rhodopsin (MR) Family	PF01036.19	Bac_rhodopsin	Bacteriorhodopsin-like protein	C Energy production and conversion	Bacteria--Actinobacteriota--Acidimicrobiia--Microtrichales--UBA10347--UBA10347--UBA10347 sp003485885	20160426_Bin_31_1	Bacteria	Actinobacteriota	Acidimicrobiia	Microtrichales	UBA10347	UBA10347	UBA10347 sp003485885	Blue-light absorbing proteorhodopsin	0	0	0	0.000976337	0.00108794	0.000692497
Ga0206125_100267442	CHEBI:5584;hydron|CHEBI:24636;proton|CHEBI:8345;potassium(1+)|CHEBI:5584;hydron	The H<sup>+</sup> or Na<sup>+</sup>-translocating NADH Dehydrogenase (NDH) Family|The H<sup>+</sup>-translocating F<sub>420</sub>H<sub>2</sub> Dehydrogenase (F<sub>420</sub>H<sub>2</sub>DH) Family	PF01058.23	Oxidored_q6	NADH ubiquinone oxidoreductase, 20 Kd subunit	C Energy production and conversion	Bacteria--Actinobacteriota--Acidimicrobiia--Microtrichales--UBA10347--UBA10347--UBA10347 sp003485885	20160426_Bin_31_1	Bacteria	Actinobacteriota	Acidimicrobiia	Microtrichales	UBA10347	UBA10347	UBA10347 sp003485885	NADH-quinone oxidoreductase subunit B	0	0	0	0	0.000323496	0
Ga0206129_100096927	3.A.1.2.30|3.A.1.2.10|3.A.1.2.17|3.A.1.2.12|3.A.1.2.31	The ATP-binding Cassette (ABC) Superfamily	PF02608.15	Bmp	ABC transporter substrate-binding protein PnrA-like	M Cell wall/membrane/envelope biogenesis	Bacteria--Actinobacteriota--Acidimicrobiia--Microtrichales--UBA10347--UBA10347--UBA10347 sp003485885	20160426_Bin_31_1	Bacteria	Actinobacteriota	Acidimicrobiia	Microtrichales	UBA10347	UBA10347	UBA10347 sp003485885	Membrane lipoprotein TmpC	0.00569674	0.00181559	0	0.00981632	0.015644	0.00924368
Ga0206125_100289003	2.A.133.1.10|2.A.133.1.9|2.A.133.1.7	The RDD Na+(Li+)(K+)/H+ Antiporter (RDD) Family	PF10708.10|PF06271.13	DUF2510|RDD	Protein of unknown function (DUF2510)|RDD family	S Function unknown	Bacteria--Actinobacteriota--Acidimicrobiia--Microtrichales--UBA10347--UBA10347--UBA10347 sp003485885	20160426_Bin_31_1	Bacteria	Actinobacteriota	Acidimicrobiia	Microtrichales	UBA10347	UBA10347	UBA10347 sp003485885	hypothetical protein	0	0	0	0	0	0.000346248
Ga0206125_100209233	1.A.115.1.2|1.A.115.1.5|1.A.115.1.3	The Pore-forming NADPH-dependent 1-Acyldihydroxyacetone Phosphate Reductase (Ayr1) Family	PF13561.7	adh_short_C2	Enoyl-(Acyl carrier protein) reductase	I Lipid transport and metabolism	Bacteria--Actinobacteriota--Acidimicrobiia--Microtrichales--UBA10347--UBA10347--UBA10347 sp003485885	20160426_Bin_31_1	Bacteria	Actinobacteriota	Acidimicrobiia	Microtrichales	UBA10347	UBA10347	UBA10347 sp003485885	putative oxidoreductase	0	0	0	0.00216289	0.0025556	0.00251037
Ga0206123_100154661	CHEBI:8526;protein polypeptide chain|CHEBI:8526;protein polypeptide chain|CHEBI:4291;deoxyribonucleic acid	The Chloroplast Envelope Protein Translocase (CEPT or Tic-Toc) Family|The Type VI Symbiosis/Virulence Secretory System (T6SS) Family|The Plasmodium Translocon of Exported proteins (PTEX) Family	PF02861.21|PF00004.30|PF17871.2|PF07724.15|PF10431.10	Clp_N|AAA|AAA_lid_9|AAA_2|ClpB_D2-small	Clp amino terminal domain, pathogenicity island component|ATPase family associated with various cellular activities (AAA)|AAA lid domain|AAA domain (Cdc48 subfamily)|C-terminal, D2-small domain, of ClpB protein	O Posttranslational modification, protein turnover, chaperones	Bacteria--Actinobacteriota--Acidimicrobiia--Microtrichales--UBA10347--UBA10347--UBA10347 sp003485885	20160426_Bin_31_1	Bacteria	Actinobacteriota	Acidimicrobiia	Microtrichales	UBA10347	UBA10347	UBA10347 sp003485885	Chaperone protein ClpB	0	0	0	0.0010077	0.00288507	0
Ga0206130_100224663	CHEBI:8526;protein polypeptide chain|CHEBI:8526;protein polypeptide chain|CHEBI:4291;deoxyribonucleic acid	The Chloroplast Envelope Protein Translocase (CEPT or Tic-Toc) Family|The Type VI Symbiosis/Virulence Secretory System (T6SS) Family|The Plasmodium Translocon of Exported proteins (PTEX) Family	PF02861.21|PF00004.30|PF17871.2|PF07724.15|PF10431.10	Clp_N|AAA|AAA_lid_9|AAA_2|ClpB_D2-small	Clp amino terminal domain, pathogenicity island component|ATPase family associated with various cellular activities (AAA)|AAA lid domain|AAA domain (Cdc48 subfamily)|C-terminal, D2-small domain, of ClpB protein	O Posttranslational modification, protein turnover, chaperones	Bacteria--Actinobacteriota--Acidimicrobiia--Microtrichales--Ilumatobacteraceae--Ilumatobacter--	20120524_Bin_48	Bacteria	Actinobacteriota	Acidimicrobiia	Microtrichales	Ilumatobacteraceae	Ilumatobacter	unassigned	Chaperone protein ClpB	0	0.000456838	0	0.000779685	0	0.000477049
Ga0206123_100795621	CHEBI:4291;deoxyribonucleic acid	The Type IV (Conjugal DNA-Protein Transfer or VirB) Secretory Pathway (IVSP) Family	PF00436.26	SSB	Single-strand binding protein family	L Replication, recombination and repair	unassigned	unassigned	unassigned	unassigned	unassigned	unassigned	unassigned	unassigned	unassigned	Single-stranded DNA-binding protein	0	0	0	0	0.000808717	0.000822386
Ga0206130_100975042	3.A.15.4.1|3.A.11.1.5|3.A.15.3.1|3.A.11.1.3|3.A.15.1.1|3.A.15.2.1|3.A.14.1.1|3.A.14.1.2|3.A.7.9.1|3.A.7.10.1|3.A.7.1.1|3.A.7.4.1|9.A.47.2.1|3.A.7.3.1|3.A.7.18.1|3.A.7.5.1|3.A.7.15.1	The Outer Membrane Protein Secreting Main Terminal Branch (MTB) Family|The Bacterial Competence-related DNA Transformation Transporter (DNA-T) Family|The Fimbrilin/Protein Exporter (FPE) Family|The Type IV (Conjugal DNA-Protein Transfer or VirB) Secretory Pathway (IVSP) Family|The Tight Adherence (Pilus) Biogenesis Apparatus (TABA) Family	PF05157.16|PF00437.21	T2SSE_N|T2SSE	Type II secretion system (T2SS), protein E, N-terminal domain|Type II/IV secretion system protein	N Cell motility	unassigned	unassigned	unassigned	unassigned	unassigned	unassigned	unassigned	unassigned	unassigned	Type II secretion system protein E	0	0	0	0.000944973	0	0
Ga0206131_1000353712	3.A.1.2.30|3.A.1.2.17|3.A.1.2.10|3.A.1.2.12|3.A.1.2.31|3.A.1.2.28	The ATP-binding Cassette (ABC) Superfamily	PF02608.15	Bmp	ABC transporter substrate-binding protein PnrA-like	M Cell wall/membrane/envelope biogenesis	Bacteria--Actinobacteriota--Acidimicrobiia--TMED189--TMED189--TMED189--	20160321_Bin_35_4	Bacteria	Actinobacteriota	Acidimicrobiia	TMED189	TMED189	TMED189	unassigned	Membrane lipoprotein TmpC	0.00306063	0	0	0	0	0.000504346
Ga0206131_1000111335	CHEBI:8526;protein polypeptide chain|CHEBI:8526;protein polypeptide chain|CHEBI:4291;deoxyribonucleic acid	The Chloroplast Envelope Protein Translocase (CEPT or Tic-Toc) Family|The Type VI Symbiosis/Virulence Secretory System (T6SS) Family|The Plasmodium Translocon of Exported proteins (PTEX) Family|The Type VII or ESX Protein Secretion System (T7SS) Family	PF02861.21|PF00004.30|PF17871.2|PF07724.15|PF10431.10	Clp_N|AAA|AAA_lid_9|AAA_2|ClpB_D2-small	Clp amino terminal domain, pathogenicity island component|ATPase family associated with various cellular activities (AAA)|AAA lid domain|AAA domain (Cdc48 subfamily)|C-terminal, D2-small domain, of ClpB protein	O Posttranslational modification, protein turnover, chaperones	Bacteria--Actinobacteriota--Acidimicrobiia--TMED189--TMED189--TMED189--TMED189 sp002683085	20120416_Bin_61_1	Bacteria	Actinobacteriota	Acidimicrobiia	TMED189	TMED189	TMED189	TMED189 sp002683085	ATP-dependent Clp protease ATP-binding subunit ClpC1	0	0.00120254	0	0	0	0
Ga0206130_104992411	3.A.1.4.13|3.A.1.4.6|3.A.1.4.2|3.A.1.4.3|3.A.1.4.8	The ATP-binding Cassette (ABC) Superfamily	PF13458.7	Peripla_BP_6	Periplasmic binding protein	E Amino acid transport and metabolism	unassigned	unassigned	unassigned	unassigned	unassigned	unassigned	unassigned	unassigned	unassigned	Leu/Ile/Val-binding protein	0	0.00114211	0	0	0	0
Ga0206129_100418863	CHEBI:25367;molecule|CHEBI:7793;phosphate(3-)|CHEBI:22563;anion|CHEBI:7793;phosphate(3-)|CHEBI:28915;fosfomycin	The Short Chain Amide and Urea Porin (SAP) Family|The Pseudomonas OprP Porin (POP) Family	PF07396.12	Porin_O_P	Phosphate-selective porin O and P	P Inorganic ion transport and metabolism	Bacteria--Proteobacteria--Zetaproteobacteria--Mariprofundales--Mariprofundaceae--GCA-2401635--	20160502_Bin_19_1	Bacteria	Proteobacteria	Zetaproteobacteria	Mariprofundales	Mariprofundaceae	GCA-2401635	unassigned	hypothetical protein	0	0	0	0.00155937	0	0
Ga0206125_1000077317	1.K.1.1.1|3.A.23.6.1	The Gp27/5 T4-baseplate (T4-BP) Family|The Type VI Symbiosis/Virulence Secretory System (T6SS) Family	PF04984.15|PF17482.3	Phage_sheath_1|Phage_sheath_1C	Phage tail sheath protein subtilisin-like domain|Phage tail sheath C-terminal domain	X Mobilome: prophages, transposons	unassigned	unassigned	unassigned	unassigned	unassigned	unassigned	unassigned	unassigned	unassigned	unassigned	0	0	0	0	0	0.00031804
Ga0206125_1000102610	1.K.1.1.1|3.A.23.6.1	The Gp27/5 T4-baseplate (T4-BP) Family|The Type VI Symbiosis/Virulence Secretory System (T6SS) Family	PF04984.15|PF17482.3	Phage_sheath_1|Phage_sheath_1C	Phage tail sheath protein subtilisin-like domain|Phage tail sheath C-terminal domain	X Mobilome: prophages, transposons	Bacteria--Bacteroidota--Bacteroidia--Flavobacteriales--Flavobacteriaceae--SCGC-AAA160-P02--	20110530_Bin_43_1	Bacteria	Bacteroidota	Bacteroidia	Flavobacteriales	Flavobacteriaceae	SCGC-AAA160-P02	unassigned	hypothetical protein	0	0	0.00339127	0.00164202	0.00697354	0.00616881
Ga0206125_100100216	1.K.1.1.1|3.A.23.6.1	The Gp27/5 T4-baseplate (T4-BP) Family|The Type VI Symbiosis/Virulence Secretory System (T6SS) Family	PF04984.15|PF17482.3	Phage_sheath_1|Phage_sheath_1C	Phage tail sheath protein subtilisin-like domain|Phage tail sheath C-terminal domain	X Mobilome: prophages, transposons	Bacteria--Bacteroidota--Bacteroidia--Flavobacteriales--Flavobacteriaceae--SCGC-AAA160-P02--	20110530_Bin_43_1	Bacteria	Bacteroidota	Bacteroidia	Flavobacteriales	Flavobacteriaceae	SCGC-AAA160-P02	unassigned	hypothetical protein	0.0026957	0.00617239	0.00466383	0.00179562	0.00152407	0.00164475
Ga0206128_10185284	1.K.1.1.1|3.A.23.6.1	The Gp27/5 T4-baseplate (T4-BP) Family|The Type VI Symbiosis/Virulence Secretory System (T6SS) Family	PF04984.15|PF17482.3	Phage_sheath_1|Phage_sheath_1C	Phage tail sheath protein subtilisin-like domain|Phage tail sheath C-terminal domain	X Mobilome: prophages, transposons	unassigned	unassigned	unassigned	unassigned	unassigned	unassigned	unassigned	unassigned	unassigned	unassigned	0	0.00114211	0.00333911	0	0.000485221	0.00243982
Ga0206129_100122156	1.K.1.1.1|3.A.23.6.1	The Gp27/5 T4-baseplate (T4-BP) Family|The Type VI Symbiosis/Virulence Secretory System (T6SS) Family	PF04984.15|PF17482.3	Phage_sheath_1|Phage_sheath_1C	Phage tail sheath protein subtilisin-like domain|Phage tail sheath C-terminal domain	X Mobilome: prophages, transposons	unassigned	unassigned	unassigned	unassigned	unassigned	unassigned	unassigned	unassigned	unassigned	unassigned	0	0	0.000644488	0.00264629	0.00674336	0.00529079
Ga0206129_100435521	1.K.1.1.1|3.A.23.6.1	The Gp27/5 T4-baseplate (T4-BP) Family|The Type VI Symbiosis/Virulence Secretory System (T6SS) Family	PF04984.15|PF17482.3	Phage_sheath_1|Phage_sheath_1C	Phage tail sheath protein subtilisin-like domain|Phage tail sheath C-terminal domain	X Mobilome: prophages, transposons	unassigned	unassigned	unassigned	unassigned	unassigned	unassigned	unassigned	unassigned	unassigned	unassigned	0.00201204	0.0014699	0	0	0	0.000822386
Ga0206129_100556032	1.K.1.1.1|3.A.23.6.1	The Gp27/5 T4-baseplate (T4-BP) Family|The Type VI Symbiosis/Virulence Secretory System (T6SS) Family	PF04984.15|PF17482.3	Phage_sheath_1|Phage_sheath_1C	Phage tail sheath protein subtilisin-like domain|Phage tail sheath C-terminal domain	X Mobilome: prophages, transposons	unassigned	unassigned	unassigned	unassigned	unassigned	unassigned	unassigned	unassigned	unassigned	unassigned	0	0	0	0	0	0.000477049
Ga0206131_101017992	CHEBI:30915;2-oxoglutaric acid	The Tripartite ATP-independent Periplasmic Transporter (TRAP-T) Family	PF16868.6	NMT1_3	NMT1-like family	R General function prediction only	Bacteria--Proteobacteria--Alphaproteobacteria--UBA6615--UBA6615----	20120405_Bin_99_1	Bacteria	Proteobacteria	Alphaproteobacteria	UBA6615	UBA6615	unassigned	unassigned	hypothetical protein	0	0	0	0.00101594	0.000323496	0.00369399
Ga0206131_1000009322	CHEBI:5584;hydron	The H<sup>+</sup> or Na<sup>+</sup>-translocating NADH Dehydrogenase (NDH) Family	PF00550.26	PP-binding	Phosphopantetheine attachment site	I Lipid transport and metabolism	Bacteria--Bacteroidota--Bacteroidia--NS11-12g--UBA955----	20160512_Bin_35_1	Bacteria	Bacteroidota	Bacteroidia	NS11-12g	UBA955	unassigned	unassigned	Acyl carrier protein	0	0	0	0	0	0.000692497
Ga0206123_101032631	3.A.1.120.8|3.A.1.120.6|3.A.1.120.4|3.A.1.120.1|3.A.1.120.2|9.B.325.1.1|3.A.1.120.3|3.A.1.120.7|3.A.1.211.25|3.A.1.211.24|3.A.1.120.5|3.A.1.121.3|3.A.1.121.9|3.A.1.121.11|3.A.1.121.7|3.A.1.121.8|3.A.1.121.10|3.A.1.32.2|3.A.1.121.5|3.A.1.5.3|3.A.1.3.2|3.A.1.121.2|3.A.1.6.1|3.A.1.3.25|3.A.1.3.10|3.A.1.121.6|3.A.1.6.2|3.A.1.23.5|3.A.1.15.11|3.A.1.17.12|3.A.1.125.1|3.A.1.206.2|3.A.1.201.20|3.A.1.14.3…	The ATP-binding Cassette (ABC) Superfamily|The Putative ABC4 (ABC4) Family|The Outer Membrane Lipopolysaccharide Export Porin (LPS-EP) Family	PF00005.28	ABC_tran	ABC transporter	R General function prediction only	Bacteria--Bacteroidota--Bacteroidia--Flavobacteriales--koll-22--GCA-002793235--	20160316_Bin_37_3	Bacteria	Bacteroidota	Bacteroidia	Flavobacteriales	koll-22	GCA-002793235	unassigned	Energy-dependent translational throttle protein EttA	0	0	0.000644488	0	0	0
Ga0206128_100012012	CHEBI:14911;protein	The Type 9 Secretory System (T9SS) Family	PF03781.17	FGE-sulfatase	Sulfatase-modifying factor enzyme 1	O Posttranslational modification, protein turnover, chaperones	Bacteria--Bacteroidota--Bacteroidia--Flavobacteriales--1G12--UBA6770--UBA6770 sp002707155	20110530_Bin_91_1	Bacteria	Bacteroidota	Bacteroidia	Flavobacteriales	1G12	UBA6770	UBA6770 sp002707155	Hercynine oxygenase	0	0	0	0.00583642	0.00626749	0.00327723
Ga0206128_100006214	9.B.391.1.2|2.A.133.1.9	The Eukaryotic Inner Membrane Peptidase Complex (IMPC) Family|The RDD Na+(Li+)(K+)/H+ Antiporter (RDD) Family	PF18936.1|PF10502.10	DUF5684|Peptidase_S26	Family of unknown function (DUF5684)|Signal peptidase, peptidase S26	U Intracellular trafficking, secretion, and vesicular transport	Bacteria--Bacteroidota--Bacteroidia--Flavobacteriales--1G12--UBA6770--UBA6770 sp002707155	20110530_Bin_91_1	Bacteria	Bacteroidota	Bacteroidia	Flavobacteriales	1G12	UBA6770	UBA6770 sp002707155	Signal peptidase I	0	0	0	0.00050385	0.000503196	0
Ga0206123_100050744	1.B.6.1.14|9.B.186.1.2|9.B.153.3.14|1.B.6.1.1|1.B.6.1.11|1.B.6.1.2|9.B.153.3.3|1.B.6.1.12|9.B.153.3.1|1.A.30.1.6|1.A.30.1.5|1.B.6.1.13|1.B.6.1.23|2.C.1.2.1|1.B.6.1.22	The OmpA-OmpF Porin (OOP) Family|The Putative Lipoprotein Supressor of a ts bamD mutant, YiaD (YiaD) Family|The Putative Beta-Barrel Porin/Alpha Amylase or Phenol_MetA-deg (BBP/AA) Family|The H<sup>+</sup>- or Na<sup>+</sup>-translocating Bacterial Flagellar Motor/ExbBD Outer Membrane Transport Energizer (Mot/Exb) Superfamily|The TonB-ExbB-ExbD/TolA-TolQ-TolR Outer Membrane Receptor Energizers an…	PF00691.21	OmpA	OmpA family	M Cell wall/membrane/envelope biogenesis	Bacteria--Bacteroidota--Bacteroidia--Flavobacteriales--UA16--UA16--	20160419_Bin_7_1	Bacteria	Bacteroidota	Bacteroidia	Flavobacteriales	UA16	UA16	unassigned	Outer membrane protein A	0	0	0	0	0	0.00110276
Ga0206128_100029257	1.B.6.1.14|9.B.153.3.14|9.B.186.1.2|1.B.6.1.1|1.B.6.1.11|9.B.153.3.1|1.B.6.1.12|1.B.6.1.13|9.B.186.1.1|1.B.6.1.23|9.B.153.3.3|1.B.6.1.17|9.B.186.1.3|1.B.6.1.22	The OmpA-OmpF Porin (OOP) Family|The Putative Beta-Barrel Porin/Alpha Amylase or Phenol_MetA-deg (BBP/AA) Family|The Putative Lipoprotein Supressor of a ts bamD mutant, YiaD (YiaD) Family	PF07676.13|PF00691.21	PD40|OmpA	WD40-like Beta Propeller Repeat|OmpA family	M Cell wall/membrane/envelope biogenesis	Bacteria--Bacteroidota--Bacteroidia--Flavobacteriales--1G12--UBA6770--UBA6770 sp002707155	20110530_Bin_91_1	Bacteria	Bacteroidota	Bacteroidia	Flavobacteriales	1G12	UBA6770	UBA6770 sp002707155	Outer membrane protein A	0	0	0	0.00606191	0.00613568	0.00193643
Ga0206128_10004407	3.A.29.1.1|3.A.29.1.2|3.A.29.1.5|3.A.29.1.6|3.A.29.1.4|3.A.25.2.1|3.A.16.1.2|3.A.16.1.5|3.A.16.1.1|3.A.25.1.1|3.A.16.1.3|3.A.20.1.5|3.A.31.1.1|3.A.31.1.2|3.A.20.1.2|3.A.20.1.3|3.A.20.1.1|1.R.1.1.1|1.R.1.1.2|3.A.31.1.3|1.F.1.1.2|1.F.1.1.1|3.A.28.1.1|3.A.28.1.5|3.A.28.1.3|3.A.29.1.3|3.A.28.1.2|3.A.28.1.4	The Mitochondrial Inner Membrane i-AAA Protease Complex (MIMP) Familly|The Symbiont-specific ERAD-like Machinery (SELMA) Family|The Endoplasmic Reticular Retrotranslocon (ER-RT) Family|The Peroxisomal Protein Importer (PPI) Family|The Endosomal Sorting Complexes Required for Transport III (ESCRT-III) Family|The Membrane Contact Site (MCS) Family|The Synaptosomal Vesicle Fusion Pore (SVF-Pore) Fam…	PF00004.30|PF17862.2|PF01434.19	AAA|AAA_lid_3|Peptidase_M41	ATPase family associated with various cellular activities (AAA)|AAA+ lid domain|Peptidase family M41	O Posttranslational modification, protein turnover, chaperones	Bacteria--Bacteroidota--Bacteroidia--Flavobacteriales--1G12--UBA6770--UBA6770 sp002707155	20110530_Bin_91_1	Bacteria	Bacteroidota	Bacteroidia	Flavobacteriales	1G12	UBA6770	UBA6770 sp002707155	ATP-dependent zinc metalloprotease FtsH 4	0	0	0	0	0.000646969	0
Ga0206125_1000021012	3.A.1.110.12|1.B.17.1.2|2.A.6.2.27	The ATP-binding Cassette (ABC) Superfamily|The Outer Membrane Factor (OMF) Family|The Resistance-Nodulation-Cell Division (RND) Superfamily	PF02321.19	OEP	Outer membrane efflux protein	M Cell wall/membrane/envelope biogenesis	Bacteria--Bacteroidota--Bacteroidia--Flavobacteriales--UA16--UBA8752--UBA8752 sp002336475	20160331_Bin_10_3	Bacteria	Bacteroidota	Bacteroidia	Flavobacteriales	UA16	UBA8752	UBA8752 sp002336475	hypothetical protein	0	0.000913677	0	0.0074977	0.00274264	0.000519373
Ga0206125_100012108	3.A.1.110.12|2.A.6.2.27|1.B.17.1.2|2.A.6.3.14	The ATP-binding Cassette (ABC) Superfamily|The Resistance-Nodulation-Cell Division (RND) Superfamily|The Outer Membrane Factor (OMF) Family	PF02321.19	OEP	Outer membrane efflux protein	M Cell wall/membrane/envelope biogenesis	Bacteria--Bacteroidota--Bacteroidia--Flavobacteriales--UA16--UBA8752--	20160331_Bin_10_4	Bacteria	Bacteroidota	Bacteroidia	Flavobacteriales	UA16	UBA8752	unassigned	hypothetical protein	0	0	0	0.00132314	0	0
Ga0206125_100028164	2.A.6.2.26|1.B.17.1.1|1.B.17.2.6|2.A.6.2.30|1.B.17.1.4|1.B.17.2.5|3.A.1.110.6|3.A.1.110.7|1.B.17.3.8|1.B.17.1.3|1.B.17.2.3|2.A.6.2.31|2.A.6.3.14	The Resistance-Nodulation-Cell Division (RND) Superfamily|The Outer Membrane Factor (OMF) Family|The ATP-binding Cassette (ABC) Superfamily	PF02321.19	OEP	Outer membrane efflux protein	M Cell wall/membrane/envelope biogenesis	Bacteria--Bacteroidota--Bacteroidia--Flavobacteriales--UA16--UA16--	20160419_Bin_7_1	Bacteria	Bacteroidota	Bacteroidia	Flavobacteriales	UA16	UA16	unassigned	Outer membrane efflux protein BepC	0	0	0	0	0.000323496	0.00273526
Ga0206125_100031045	1.B.17.2.9|1.B.17.2.6|1.B.17.1.4|3.A.1.110.6|1.B.17.2.3	The Outer Membrane Factor (OMF) Family|The ATP-binding Cassette (ABC) Superfamily	PF02321.19	OEP	Outer membrane efflux protein	M Cell wall/membrane/envelope biogenesis	Bacteria--Bacteroidota--Bacteroidia--Flavobacteriales--UA16--UBA8752--	20160331_Bin_10_4	Bacteria	Bacteroidota	Bacteroidia	Flavobacteriales	UA16	UBA8752	unassigned	Outer membrane efflux protein BepC	0	0	0	0.000614396	0	0
Ga0206125_1000121619	CHEBI:24636;proton|CHEBI:8526;protein polypeptide chain|CHEBI:8526;protein polypeptide chain|CHEBI:5584;hydron|CHEBI:8526;protein polypeptide chain|CHEBI:5651;ferroheme b	The Resistance-Nodulation-Cell Division (RND) Superfamily|The General Secretory Pathway (Sec) Family	PF07549.15|PF02355.17	Sec_GG|SecD_SecF	SecD/SecF GG Motif|Protein export membrane protein	U Intracellular trafficking, secretion, and vesicular transport	Bacteria--Bacteroidota--Bacteroidia--Flavobacteriales--UA16--UA16--UA16 sp002390405	20110526_Bin_57_2	Bacteria	Bacteroidota	Bacteroidia	Flavobacteriales	UA16	UA16	UA16 sp002390405	hypothetical protein	0.00221397	0.00117694	0	0	0	0
Ga0206128_100026127	CHEBI:24636;proton|CHEBI:8526;protein polypeptide chain|CHEBI:8526;protein polypeptide chain|CHEBI:5584;hydron|CHEBI:8526;protein polypeptide chain|CHEBI:5651;ferroheme b|CHEBI:7731;ofloxacin|CHEBI:3717;ciprofloxacin|CHEBI:3603;chloramphenicol|CHEBI:10426;beta-lactam|CHEBI:46634;carbapenemcarboxylic acid|CHEBI:5879;imipenem|CHEBI:9474;tetracycline|CHEBI:22479;amino cyclitol glycoside|CHEBI:87211;…	The Resistance-Nodulation-Cell Division (RND) Superfamily|The General Secretory Pathway (Sec) Family	PF07549.15|PF02355.17	Sec_GG|SecD_SecF	SecD/SecF GG Motif|Protein export membrane protein	U Intracellular trafficking, secretion, and vesicular transport	Bacteria--Bacteroidota--Bacteroidia--Flavobacteriales--1G12--UBA6770--UBA6770 sp002707155	20110530_Bin_91_1	Bacteria	Bacteroidota	Bacteroidia	Flavobacteriales	1G12	UBA6770	UBA6770 sp002707155	hypothetical protein	0	0	0	0.0234127	0.0257095	0.00940912
Ga0206128_10014878	CHEBI:24636;proton|CHEBI:8526;protein polypeptide chain|CHEBI:8526;protein polypeptide chain|CHEBI:5584;hydron|CHEBI:8526;protein polypeptide chain	The Resistance-Nodulation-Cell Division (RND) Superfamily|The General Secretory Pathway (Sec) Family	PF07549.15|PF02355.17	Sec_GG|SecD_SecF	SecD/SecF GG Motif|Protein export membrane protein	U Intracellular trafficking, secretion, and vesicular transport	Bacteria--Bacteroidota--Bacteroidia--Flavobacteriales--1G12--SHAN690--SHAN690 sp002390775	20160502_Bin_54_2	Bacteria	Bacteroidota	Bacteroidia	Flavobacteriales	1G12	SHAN690	SHAN690 sp002390775	hypothetical protein	0	0	0	0.0006718	0.00067092	0.000519373
Ga0206128_100012055	CHEBI:14911;protein	The Type 9 Secretory System (T9SS) Family	PF03781.17	FGE-sulfatase	Sulfatase-modifying factor enzyme 1	O Posttranslational modification, protein turnover, chaperones	Bacteria--Bacteroidota--Bacteroidia--Flavobacteriales--1G12--UBA6770--UBA6770 sp002707155	20110530_Bin_91_1	Bacteria	Bacteroidota	Bacteroidia	Flavobacteriales	1G12	UBA6770	UBA6770 sp002707155	Serine/threonine-protein kinase pkn1	0	0	0	0.00509997	0.00654652	0.00300152
Ga0206125_1000025231	1.B.14.6.3|2.A.130.1.1|1.B.14.6.11|1.B.14.6.1|1.B.14.6.12|1.B.14.6.5|1.B.14.6.9|1.B.14.6.2|1.B.14.6.16|1.B.14.6.17|1.B.14.10.2|1.B.14.6.7	The Outer Membrane Receptor (OMR) Family|The Type 9 Secretory System (T9SS) Family	PF13620.7|PF07715.16	CarboxypepD_reg|Plug	Carboxypeptidase regulatory-like domain|TonB-dependent Receptor Plug Domain	TBDT	Bacteria--Bacteroidota--Bacteroidia--Flavobacteriales--BACL11--GCA-2705205--	20160419_Bin_44_1	Bacteria	Bacteroidota	Bacteroidia	Flavobacteriales	BACL11	GCA-2705205	unassigned	Colicin I receptor	0	0	0.00113248	0	0	0
Ga0206125_1000062128	1.B.14.6.3|2.A.130.1.1|1.B.14.6.5|1.B.14.6.12|1.B.14.6.2|1.B.14.6.11|1.B.14.6.6|1.B.14.6.17|1.B.14.1.4|1.B.14.6.9|1.B.14.10.2|1.B.14.6.16	The Outer Membrane Receptor (OMR) Family|The Type 9 Secretory System (T9SS) Family	PF13620.7|PF07715.16	CarboxypepD_reg|Plug	Carboxypeptidase regulatory-like domain|TonB-dependent Receptor Plug Domain	TBDT	Bacteria--Bacteroidota--Bacteroidia--Flavobacteriales--BACL11--GCA-2705205--	20160316_Bin_37_5	Bacteria	Bacteroidota	Bacteroidia	Flavobacteriales	BACL11	GCA-2705205	unassigned	TonB-dependent receptor SusC	0.00664186	0.00207886	0	0.000708741	0.000323496	0
Ga0206128_10026833	1.B.14.6.3|1.B.14.6.11|1.B.14.6.4|1.B.14.1.4|1.B.14.6.5|1.B.14.10.2|1.B.14.6.16|1.B.14.6.1|1.B.14.1.3|2.A.130.1.1|1.B.14.3.2	The Outer Membrane Receptor (OMR) Family|The Type 9 Secretory System (T9SS) Family	PF13715.7|PF07715.16	CarbopepD_reg_2|Plug	CarboxypepD_reg-like domain|TonB-dependent Receptor Plug Domain	TBDT	Bacteria--Bacteroidota--Bacteroidia--Flavobacteriales--UBA7430--UBA6772--UBA6772 sp002685115	20100518_Bin_73_1	Bacteria	Bacteroidota	Bacteroidia	Flavobacteriales	UBA7430	UBA6772	UBA6772 sp002685115	hypothetical protein	0	0	0	0.00314216	0	0
Ga0206128_100003963	9.B.3.1.3|1.A.5.1.1	The Cysteine Protease Binding Protein-8 (CPBP8) Family|The Polycystin Cation Channel (PCC) Family	PF18911.1|PF18962.1	PKD_4|Por_Secre_tail	PKD domain|Secretion system C-terminal sorting domain	R General function prediction only	Bacteria--Bacteroidota--Bacteroidia--Flavobacteriales--1G12--UBA6770--UBA6770 sp002707155	20110530_Bin_91_1	Bacteria	Bacteroidota	Bacteroidia	Flavobacteriales	1G12	UBA6770	UBA6770 sp002707155	Xyloglucanase GH74	0	0	0	0.000460797	0	0
Ga0206128_1000008132	2.A.130.1.1|9.B.238.3.1	The Type 9 Secretory System (T9SS) Family|The Uncharacterized Bacterial 5 TMS Protein-1 (UBP1) Family	PF00072.25|PF00486.29	Response_reg|Trans_reg_C	Response regulator receiver domain|Transcriptional regulatory protein, C terminal	T Signal transduction mechanisms	Bacteria--Bacteroidota--Bacteroidia--Flavobacteriales--1G12--UBA6770--UBA6770 sp002707155	20110530_Bin_91_1	Bacteria	Bacteroidota	Bacteroidia	Flavobacteriales	1G12	UBA6770	UBA6770 sp002707155	Response regulator MprA	0	0	0	0.00579438	0.00741775	0.00127214
Ga0206125_1000014168	CHEBI:24636;proton|CHEBI:8526;protein polypeptide chain|CHEBI:8526;protein polypeptide chain|CHEBI:5584;hydron|CHEBI:8526;protein polypeptide chain|CHEBI:5651;ferroheme b|CHEBI:8829;rhodamine 6G|CHEBI:383703;3,6-diamino-10-methylacridinium chloride|CHEBI:23614;deoxycholate|CHEBI:2496;doxorubicin|CHEBI:42478;ethidium|CHEBI:383703;3,6-diamino-10-methylacridinium chloride|CHEBI:83169;N-acyl homoseri…	The Resistance-Nodulation-Cell Division (RND) Superfamily|The General Secretory Pathway (Sec) Family	PF07549.15|PF02355.17	Sec_GG|SecD_SecF	SecD/SecF GG Motif|Protein export membrane protein	U Intracellular trafficking, secretion, and vesicular transport	Bacteria--Bacteroidota--Bacteroidia--Flavobacteriales--UA16--UA16--UA16 sp002390615	20120308_Bin_100_1	Bacteria	Bacteroidota	Bacteroidia	Flavobacteriales	UA16	UA16	UA16 sp002390615	hypothetical protein	0.00545827	0.00578371	0	0.00622199	0.00285138	0.00513351
Ga0206125_100017023	1.B.22.1.3|1.B.14.9.5|1.B.14.3.6|1.B.14.4.3|1.B.14.2.2|1.B.14.2.11	The Outer Bacterial Membrane Secretin (Secretin) Family|The Outer Membrane Receptor (OMR) Family	PF07715.16	Plug	TonB-dependent Receptor Plug Domain	TBDT	Bacteria--Bacteroidota--Bacteroidia--Flavobacteriales--UA16--UA16--UA16 sp002477505	20100511_Bin_63	Bacteria	Bacteroidota	Bacteroidia	Flavobacteriales	UA16	UA16	UA16 sp002477505	Vitamin B12 transporter BtuB	0	0	0	0	0	0.000519373
Ga0206125_1000146223	8.A.21.2.2|8.A.21.2.1|8.A.21.2.5|8.A.21.1.3|1.A.6.2.2|8.A.21.1.1|8.A.21.1.2|8.A.21.2.6	The Stomatin/Podocin/Band 7/Nephrosis.2/SPFH (Stomatin) Family|The Epithelial Na<sup>+</sup> Channel (ENaC) Family	PF01145.26	Band_7	SPFH domain / Band 7 family	O Posttranslational modification, protein turnover, chaperones	Bacteria--Bacteroidota--Bacteroidia--Flavobacteriales--UA16--UA16--	20160419_Bin_7_1	Bacteria	Bacteroidota	Bacteroidia	Flavobacteriales	UA16	UA16	unassigned	Modulator of FtsH protease HflK	0	0	0	0.00050385	0.000503196	0.00298742
Ga0206125_1000644310	8.A.21.2.2|8.A.21.2.1|8.A.21.2.5|8.A.21.1.1|1.A.6.2.2|8.A.21.1.3|8.A.21.1.2|8.A.21.2.6|8.A.21.2.3	The Stomatin/Podocin/Band 7/Nephrosis.2/SPFH (Stomatin) Family|The Epithelial Na<sup>+</sup> Channel (ENaC) Family	PF01145.26	Band_7	SPFH domain / Band 7 family	O Posttranslational modification, protein turnover, chaperones	Bacteria--Bacteroidota--Bacteroidia--Flavobacteriales--UA16--UA16--UA16 sp002390405	20110526_Bin_57_2	Bacteria	Bacteroidota	Bacteroidia	Flavobacteriales	UA16	UA16	UA16 sp002390405	Modulator of FtsH protease HflK	0.000885572	0	0	0	0	0
Ga0206125_101524451	8.A.21.2.2|8.A.21.2.1|8.A.21.2.5|8.A.21.1.1|8.A.21.1.3|1.A.6.2.2|8.A.21.1.2	The Stomatin/Podocin/Band 7/Nephrosis.2/SPFH (Stomatin) Family|The Epithelial Na<sup>+</sup> Channel (ENaC) Family	PF01145.26	Band_7	SPFH domain / Band 7 family	O Posttranslational modification, protein turnover, chaperones	Bacteria--Proteobacteria--Alphaproteobacteria--Caulobacterales--Maricaulaceae--Hellea--	20160331_Bin_7_2	Bacteria	Proteobacteria	Alphaproteobacteria	Caulobacterales	Maricaulaceae	Hellea	unassigned	hypothetical protein	0	0	0.000429651	0.00178396	0	0
Ga0206125_1000005187	9.B.174.1.1|9.B.174.1.2	The Two Tunnel Gated C-terminal Processing Protease (CTP) Family	PF17820.2|PF03572.19	PDZ_6|Peptidase_S41	PDZ domain|Peptidase family S41	O Posttranslational modification, protein turnover, chaperones	Bacteria--Bacteroidota--Bacteroidia--Flavobacteriales--UA16--UBA8752--UBA8752 sp002336475	20160331_Bin_10_3	Bacteria	Bacteroidota	Bacteroidia	Flavobacteriales	UA16	UBA8752	UBA8752 sp002336475	Carboxy-terminal processing protease CtpA	0	0	0	0.000460797	0	0
Ga0206125_100044597	8.A.46.2.1|8.A.46.2.2|8.A.46.2.3	The Glycan-binding Protein (SusD) Family	PF12771.8|PF12741.8	SusD-like_2|SusD-like	Starch-binding associating with outer membrane|Susd and RagB outer membrane lipoprotein	S Function unknown	Bacteria--Bacteroidota--Bacteroidia--Cytophagales--Cyclobacteriaceae--UBA4465--UBA4465 sp002292365	20100408_Bin_4_1	Bacteria	Bacteroidota	Bacteroidia	Cytophagales	Cyclobacteriaceae	UBA4465	UBA4465 sp002292365	hypothetical protein	0	0.000913677	0	0	0	0.000346248
Ga0206129_1000362711	1.B.14.6.13|1.B.14.6.2|1.B.14.6.1|1.B.14.6.16|1.B.14.6.17|1.B.14.6.11|1.B.14.6.14|1.B.14.6.9	The Outer Membrane Receptor (OMR) Family	PF13715.7|PF07715.16|PF00593.25	CarbopepD_reg_2|Plug|TonB_dep_Rec	CarboxypepD_reg-like domain|TonB-dependent Receptor Plug Domain|TonB dependent receptor	TBDT	Bacteria--Bacteroidota--Bacteroidia--Cytophagales--Cyclobacteriaceae--UBA4465--	20160412_Bin_34_4	Bacteria	Bacteroidota	Bacteroidia	Cytophagales	Cyclobacteriaceae	UBA4465	unassigned	TonB-dependent receptor SusC TIGR04057	0.0041299	0.00424169	0.0141981	0.00346982	0.00182708	0.00900849
Ga0206128_1000003354	8.A.11.1.3|8.A.11.1.2	The Immunophilin-like Prolyl:peptidyl Isomerase Regulator (I-PPI) Family	PF01346.19|PF00254.29	FKBP_N|FKBP_C	Domain amino terminal to FKBP-type peptidyl-prolyl isomerase|FKBP-type peptidyl-prolyl cis-trans isomerase	O Posttranslational modification, protein turnover, chaperones	Bacteria--Bacteroidota--Bacteroidia--NS11-12g--UBA9320----	20160502_Bin_23_1	Bacteria	Bacteroidota	Bacteroidia	NS11-12g	UBA9320	unassigned	unassigned	Outer membrane protein MIP	0	0	0	0.000307198	0	0
Ga0206125_10000011245	CHEBI:14911;protein	The Type 9 Secretory System (T9SS) Family	PF00072.25|PF00486.29	Response_reg|Trans_reg_C	Response regulator receiver domain|Transcriptional regulatory protein, C terminal	T Signal transduction mechanisms	Bacteria--Bacteroidota--Bacteroidia--Flavobacteriales--UA16--UBA8752--UBA8752 sp002336475	20160331_Bin_10_3	Bacteria	Bacteroidota	Bacteroidia	Flavobacteriales	UA16	UBA8752	UBA8752 sp002336475	Alkaline phosphatase synthesis transcriptional regulatory protein PhoP	0	0	0	0.0012405	0	0.00161748
Ga0206126_1000051828	CHEBI:25367;molecule	The Outer Membrane Receptor (OMR) Family	PF00318.21	Ribosomal_S2	Ribosomal protein S2	J Translation, ribosomal structure and biogenesis	Bacteria--Bacteroidota--Bacteroidia--Flavobacteriales--UA16--UBA8752--	20160331_Bin_10_4	Bacteria	Bacteroidota	Bacteroidia	Flavobacteriales	UA16	UBA8752	unassigned	30S ribosomal protein S2	0	0	0	0.0124854	0.00587564	0.00470633
Ga0206125_101106612	CHEBI:33699;messenger RNA|CHEBI:74035;small nuclear RNA	The Nuclear mRNA Exporter (mRNA-E) Family|The Small Nuclear RNA Exporter (snRNA-E)	PF00076.23	RRM_1	RNA recognition motif. (a.k.a. RRM, RBD, or RNP domain)	J Translation, ribosomal structure and biogenesis	Bacteria--Verrucomicrobiota--Verrucomicrobiae--Verrucomicrobiales--Akkermansiaceae--UBA985--UBA985 sp003527555	20160517_Bin_39_3	Bacteria	Verrucomicrobiota	Verrucomicrobiae	Verrucomicrobiales	Akkermansiaceae	UBA985	UBA985 sp003527555	hypothetical protein	0	0	0	0	0	0.0042501
Ga0206130_100165194	CHEBI:5584;hydron	The H<sup>+</sup> or Na<sup>+</sup>-translocating NADH Dehydrogenase (NDH) Family	PF00160.22	Pro_isomerase	Cyclophilin type peptidyl-prolyl cis-trans isomerase/CLD	O Posttranslational modification, protein turnover, chaperones	Bacteria--Bacteroidota--Bacteroidia--Flavobacteriales--UA16--UBA8752--	20160512_Bin_24_7	Bacteria	Bacteroidota	Bacteroidia	Flavobacteriales	UA16	UBA8752	unassigned	Putative bifunctional phosphatase/peptidyl-prolyl cis-trans isomerase	0	0	0	0.000708741	0	0
Ga0206125_100025745	CHEBI:14911;protein	The Type 9 Secretory System (T9SS) Family	PF00072.25|PF00486.29	Response_reg|Trans_reg_C	Response regulator receiver domain|Transcriptional regulatory protein, C terminal	T Signal transduction mechanisms	Bacteria--Bacteroidota--Bacteroidia--Flavobacteriales--UA16--UA16--UA16 sp002477505	20100511_Bin_63	Bacteria	Bacteroidota	Bacteroidia	Flavobacteriales	UA16	UA16	UA16 sp002477505	Response regulator ArlR	0	0	0	0	0.000584742	0.00183292
Ga0206129_100122774	CHEBI:5584;hydron|CHEBI:9175;sodium(1+)|CHEBI:5584;hydron	The H<sup>+</sup>- or Na<sup>+</sup>-translocating Bacterial Flagellar Motor/ExbBD Outer Membrane Transport Energizer (Mot/Exb) Superfamily	PF01618.17	MotA_ExbB	MotA/TolQ/ExbB proton channel family	U Intracellular trafficking, secretion, and vesicular transport	Bacteria--Bacteroidota--Bacteroidia--Flavobacteriales--UBA10066----	20160512_Bin_26_10	Bacteria	Bacteroidota	Bacteroidia	Flavobacteriales	UBA10066	unassigned	unassigned	hypothetical protein	0	0	0	0	0	0.00031804
Ga0206128_100078410	9.B.142.9.16|9.B.142.9.9	The Integral membrane Glycosyltransferase family 39 (GT39) Family	PF11028.9	DUF2723	Protein of unknown function (DUF2723)	M Cell wall/membrane/envelope biogenesis	Bacteria--Bacteroidota--Bacteroidia--Flavobacteriales--1G12--UBA6770--UBA6770 sp002707155	20110530_Bin_91_1	Bacteria	Bacteroidota	Bacteroidia	Flavobacteriales	1G12	UBA6770	UBA6770 sp002707155	hypothetical protein	0	0	0	0.00050385	0.0013803	0
Ga0206131_1000002687	CHEBI:14911;protein	The Type 9 Secretory System (T9SS) Family	PF12081.9|PF12080.9	GldM_N|GldM_C	GldM N-terminal domain|GldM C-terminal domain	unassigned	Bacteria--Bacteroidota--Bacteroidia--Flavobacteriales--1G12----	20160517_Bin_55_15	Bacteria	Bacteroidota	Bacteroidia	Flavobacteriales	1G12	unassigned	unassigned	hypothetical protein	0	0	0	0	0	0.00063608
Ga0206125_1000040226	1.B.14.14.1|1.B.14.1.5|1.B.14.3.7|1.B.14.6.1|1.B.14.6.11|1.B.14.10.5|1.B.14.1.3|1.B.14.6.12|1.B.14.6.9|1.B.14.4.3|1.B.14.1.4	The Outer Membrane Receptor (OMR) Family	PF13715.7|PF07715.16	CarbopepD_reg_2|Plug	CarboxypepD_reg-like domain|TonB-dependent Receptor Plug Domain	TBDT	Bacteria--Bacteroidota--Bacteroidia--Flavobacteriales--UA16--UA16--UA16 sp002477505	20100511_Bin_63	Bacteria	Bacteroidota	Bacteroidia	Flavobacteriales	UA16	UA16	UA16 sp002477505	Ferric enterobactin receptor	0	0	0	0	0	0.000346248
Ga0206129_10000035141	9.B.153.3.3|9.B.153.3.1|9.B.153.3.14|1.B.6.1.2|9.B.153.3.2|9.B.186.1.1|9.B.186.1.2|1.B.6.1.25|9.B.186.1.3|1.B.6.1.22|1.B.6.1.14|9.B.153.3.4|1.B.6.1.24|1.B.6.1.4|1.B.6.1.3|1.B.6.1.13|1.A.30.1.3|2.C.1.2.1|1.B.6.1.23|1.A.30.1.6|1.A.30.1.5|1.B.6.1.21|1.B.6.1.1|1.B.6.1.7|1.B.6.1.11|2.C.1.2.5|1.B.6.1.5|1.B.6.1.12|1.B.6.1.15|1.A.30.1.2|1.A.30.1.4|1.B.6.1.16	The Putative Beta-Barrel Porin/Alpha Amylase or Phenol_MetA-deg (BBP/AA) Family|The OmpA-OmpF Porin (OOP) Family|The Putative Lipoprotein Supressor of a ts bamD mutant, YiaD (YiaD) Family|The H<sup>+</sup>- or Na<sup>+</sup>-translocating Bacterial Flagellar Motor/ExbBD Outer Membrane Transport Energizer (Mot/Exb) Superfamily|The TonB-ExbB-ExbD/TolA-TolQ-TolR Outer Membrane Receptor Energizers an…	PF13505.7|PF02412.19|PF00691.21	OMP_b-brl|TSP_3|OmpA	Outer membrane protein beta-barrel domain|Thrombospondin type 3 repeat|OmpA family	M Cell wall/membrane/envelope biogenesis	Bacteria--Bacteroidota--Bacteroidia--NS11-12g------	20160502_Bin_12_11	Bacteria	Bacteroidota	Bacteroidia	NS11-12g	unassigned	unassigned	unassigned	Outer membrane porin F	0	0	0	0.00189527	0.00189068	0.00114043
Ga0206131_1000021563	9.B.153.3.3|1.B.6.1.2|9.B.153.3.1|9.B.153.3.14|1.B.6.1.22|9.B.186.1.1|9.B.153.3.2|1.B.6.1.14|9.B.186.1.2|1.B.6.1.4|1.B.6.1.24|1.B.6.1.3|1.B.6.1.25|9.B.186.1.3|9.B.153.3.4|1.B.6.1.13|1.B.6.1.15|2.C.1.2.5|1.A.30.1.2|2.C.1.2.1|1.B.6.1.21|1.A.30.1.3|1.B.6.1.17|1.A.30.1.4|1.A.30.1.6|1.A.30.1.5|1.B.6.1.7|1.B.6.1.12|1.B.6.1.1|1.B.6.1.11|1.B.6.1.23|1.B.6.1.5	The Putative Beta-Barrel Porin/Alpha Amylase or Phenol_MetA-deg (BBP/AA) Family|The OmpA-OmpF Porin (OOP) Family|The Putative Lipoprotein Supressor of a ts bamD mutant, YiaD (YiaD) Family|The TonB-ExbB-ExbD/TolA-TolQ-TolR Outer Membrane Receptor Energizers and Stabilizers (TonB/TolA) Family|The H<sup>+</sup>- or Na<sup>+</sup>-translocating Bacterial Flagellar Motor/ExbBD Outer Membrane Transport…	PF02412.19|PF00691.21	TSP_3|OmpA	Thrombospondin type 3 repeat|OmpA family	M Cell wall/membrane/envelope biogenesis	Bacteria--Bacteroidota--Bacteroidia--NS11-12g--UBA955----	20160512_Bin_35_1	Bacteria	Bacteroidota	Bacteroidia	NS11-12g	UBA955	unassigned	unassigned	Outer membrane porin F	0	0	0	0.00167948	0.00320138	0.00611872
Ga0206131_100560902	9.B.153.3.3|9.B.153.3.1|1.B.6.1.2|9.B.153.3.14|1.B.6.1.22|9.B.186.1.2|1.B.6.1.14|1.B.6.1.25|9.B.186.1.3|9.B.186.1.1|1.B.6.1.4|1.B.6.1.24|9.B.153.3.2|9.B.153.3.4|1.B.6.1.3|1.A.30.1.2|1.B.6.1.13|2.C.1.2.1|1.B.6.1.12|1.A.30.1.6|1.A.30.1.5|1.B.6.1.23|2.C.1.2.5|1.B.6.1.7|1.A.30.1.3|1.A.30.1.4|1.B.6.1.21|1.B.6.1.15|1.B.6.1.1|1.B.6.1.11|1.B.6.1.16|1.A.30.6.1|1.B.6.1.17|9.B.186.1.4|1.B.6.1.5|1.B.6.1.20	The Putative Beta-Barrel Porin/Alpha Amylase or Phenol_MetA-deg (BBP/AA) Family|The OmpA-OmpF Porin (OOP) Family|The Putative Lipoprotein Supressor of a ts bamD mutant, YiaD (YiaD) Family|The H<sup>+</sup>- or Na<sup>+</sup>-translocating Bacterial Flagellar Motor/ExbBD Outer Membrane Transport Energizer (Mot/Exb) Superfamily|The TonB-ExbB-ExbD/TolA-TolQ-TolR Outer Membrane Receptor Energizers an…	PF13505.7|PF02412.19|PF00691.21	OMP_b-brl|TSP_3|OmpA	Outer membrane protein beta-barrel domain|Thrombospondin type 3 repeat|OmpA family	M Cell wall/membrane/envelope biogenesis	Bacteria--Bacteroidota--Bacteroidia--NS11-12g--UBA9320--UBA9320--UBA9320 sp003484585	20100504_Bin_78	Bacteria	Bacteroidota	Bacteroidia	NS11-12g	UBA9320	UBA9320	UBA9320 sp003484585	Outer membrane porin F	0	0	0	0	0.000323496	0
Ga0206125_1000049833	1.C.96.1.3	The Haemolytic Lectin, CEL-III (CEL-III) Family	PF17678.2|PF07971.13	Glyco_hydro_92N|Glyco_hydro_92	Glycosyl hydrolase family 92 N-terminal domain|Glycosyl hydrolase family 92	G Carbohydrate transport and metabolism	Bacteria--Bacteroidota--Bacteroidia--Flavobacteriales--Flavobacteriaceae--UBA7433--	20160321_Bin_70_2	Bacteria	Bacteroidota	Bacteroidia	Flavobacteriales	Flavobacteriaceae	UBA7433	unassigned	hypothetical protein GH92 GH92	0	0.00287524	0	0	0	0
Ga0206125_1000289015	CHEBI:8526;protein polypeptide chain	The Mitochondrial Protein Translocase (MPT) Family	PF01025.20	GrpE	GrpE	O Posttranslational modification, protein turnover, chaperones	Bacteria--Bacteroidota--Bacteroidia--Flavobacteriales--UA16--UBA8752--	20160331_Bin_10_4	Bacteria	Bacteroidota	Bacteroidia	Flavobacteriales	UA16	UBA8752	unassigned	Protein GrpE	0	0	0	0.000921616	0	0
Ga0206128_100007881	CHEBI:23008;carbohydrate|CHEBI:10545;electron	The Disulfide Bond Oxidoreductase D (DsbD) Family	PF00578.22	AhpC-TSA	AhpC/TSA family	O Posttranslational modification, protein turnover, chaperones	Bacteria--Bacteroidota--Bacteroidia--Flavobacteriales--1G12--UBA6770--UBA6770 sp002707155	20110530_Bin_91_1	Bacteria	Bacteroidota	Bacteroidia	Flavobacteriales	1G12	UBA6770	UBA6770 sp002707155	Thiol-disulfide oxidoreductase ResA	0	0	0	0.000921616	0.000646969	0.000981396
Ga0206128_100012054	9.B.172.1.1|2.A.130.1.1	The DUF3308 Putative Porin (DUF3308) Family|The Type 9 Secretory System (T9SS) Family	PF11751.9	PorP_SprF	Type IX secretion system membrane protein PorP/SprF	M Cell wall/membrane/envelope biogenesis	Bacteria--Bacteroidota--Bacteroidia--Flavobacteriales--1G12--UBA6770--UBA6770 sp002707155	20110530_Bin_91_1	Bacteria	Bacteroidota	Bacteroidia	Flavobacteriales	1G12	UBA6770	UBA6770 sp002707155	hypothetical protein	0	0	0	0.00598833	0.00746075	0.00290745
Ga0206125_100222922	CHEBI:14911;protein	The Type 9 Secretory System (T9SS) Family	PF03781.17	FGE-sulfatase	Sulfatase-modifying factor enzyme 1	O Posttranslational modification, protein turnover, chaperones	Bacteria--Bacteroidota--Bacteroidia--Flavobacteriales--UA16--UA16--	20160419_Bin_7_1	Bacteria	Bacteroidota	Bacteroidia	Flavobacteriales	UA16	UA16	unassigned	Serine/threonine-protein kinase pkn1	0	0	0	0	0	0.002692
Ga0206128_100044916	8.A.21.2.3	The Stomatin/Podocin/Band 7/Nephrosis.2/SPFH (Stomatin) Family	PF01145.26	Band_7	SPFH domain / Band 7 family	O Posttranslational modification, protein turnover, chaperones	Bacteria--Bacteroidota--Bacteroidia--Flavobacteriales--1G12--UBA6770--UBA6770 sp002707155	20110530_Bin_91_1	Bacteria	Bacteroidota	Bacteroidia	Flavobacteriales	1G12	UBA6770	UBA6770 sp002707155	hypothetical protein	0	0.00068527	0.00238393	0.0127446	0.0148842	0.00681225
Ga0206128_100062725	8.A.21.2.3	The Stomatin/Podocin/Band 7/Nephrosis.2/SPFH (Stomatin) Family	PF01145.26	Band_7	SPFH domain / Band 7 family	O Posttranslational modification, protein turnover, chaperones	Bacteria--Bacteroidota--Bacteroidia--Flavobacteriales--UBA7430--UBA7430--UBA7430 sp002478765	20110512_Bin_89_1	Bacteria	Bacteroidota	Bacteroidia	Flavobacteriales	UBA7430	UBA7430	UBA7430 sp002478765	hypothetical protein	0	0	0.00382094	0.000779685	0	0
Ga0206125_100103065	CHEBI:14911;protein	The Type 9 Secretory System (T9SS) Family	PF03781.17	FGE-sulfatase	Sulfatase-modifying factor enzyme 1	O Posttranslational modification, protein turnover, chaperones	Bacteria--Bacteroidota--Bacteroidia--Flavobacteriales--UA16--UBA8752--	20160331_Bin_10_4	Bacteria	Bacteroidota	Bacteroidia	Flavobacteriales	UA16	UBA8752	unassigned	Serine/threonine-protein kinase pkn1	0	0	0	0.00295349	0	0.000795089
Ga0206125_100074883	CHEBI:5584;hydron|CHEBI:9175;sodium(1+)|CHEBI:9175;sodium(1+)|CHEBI:5584;hydron|CHEBI:49766;sodium(1+)	The H<sup>+</sup>- or Na<sup>+</sup>-translocating F-type, V-type and A-type ATPase (F-ATPase) Superfamily	PF00430.19	ATP-synt_B	ATP synthase B/B' CF(0)	C Energy production and conversion	Bacteria--Bacteroidota--Bacteroidia--Flavobacteriales--UA16--UA16--UA16 sp002390405	20110526_Bin_57_2	Bacteria	Bacteroidota	Bacteroidia	Flavobacteriales	UA16	UA16	UA16 sp002390405	ATP synthase subunit b	0.00102549	0	0	0	0	0
Ga0206128_10091135	8.A.21.2.3	The Stomatin/Podocin/Band 7/Nephrosis.2/SPFH (Stomatin) Family	PF01145.26	Band_7	SPFH domain / Band 7 family	O Posttranslational modification, protein turnover, chaperones	Bacteria--Bacteroidota--Bacteroidia--Flavobacteriales--UBA7430--UBA6772--UBA6772 sp002685115	20100518_Bin_73_1	Bacteria	Bacteroidota	Bacteroidia	Flavobacteriales	UBA7430	UBA6772	UBA6772 sp002685115	hypothetical protein	0	0	0	0.0021855	0	0
Ga0206125_100016872	CHEBI:24636;proton|CHEBI:8526;protein polypeptide chain|CHEBI:8526;protein polypeptide chain|CHEBI:5584;hydron|CHEBI:8526;protein polypeptide chain|CHEBI:5651;ferroheme b	The Resistance-Nodulation-Cell Division (RND) Superfamily|The General Secretory Pathway (Sec) Family	PF07549.15|PF02355.17	Sec_GG|SecD_SecF	SecD/SecF GG Motif|Protein export membrane protein	U Intracellular trafficking, secretion, and vesicular transport	Bacteria--Bacteroidota--Bacteroidia--Flavobacteriales--UA16--UA16--UA16 sp002477505	20100511_Bin_63	Bacteria	Bacteroidota	Bacteroidia	Flavobacteriales	UA16	UA16	UA16 sp002477505	hypothetical protein	0.00221397	0.00406603	0	0.0106233	0.0159194	0.0292604
Ga0206125_1000040827	CHEBI:14911;protein	The Type 9 Secretory System (T9SS) Family	PF12081.9|PF12080.9	GldM_N|GldM_C	GldM N-terminal domain|GldM C-terminal domain	unassigned	Bacteria--Bacteroidota--Bacteroidia--Flavobacteriales--BACL11--GCA-2705205--	20160419_Bin_44_1	Bacteria	Bacteroidota	Bacteroidia	Flavobacteriales	BACL11	GCA-2705205	unassigned	hypothetical protein	0	0	0.000644488	0	0	0
Ga0206128_100012057	CHEBI:14911;protein	The Type 9 Secretory System (T9SS) Family	PF12081.9|PF12080.9	GldM_N|GldM_C	GldM N-terminal domain|GldM C-terminal domain	unassigned	Bacteria--Bacteroidota--Bacteroidia--Flavobacteriales--1G12--UBA6770--UBA6770 sp002707155	20110530_Bin_91_1	Bacteria	Bacteroidota	Bacteroidia	Flavobacteriales	1G12	UBA6770	UBA6770 sp002707155	hypothetical protein	0	0	0	0.0181824	0.0195776	0.00745288
Ga0206128_10142052	CHEBI:14911;protein	The Type 9 Secretory System (T9SS) Family	PF03781.17	FGE-sulfatase	Sulfatase-modifying factor enzyme 1	O Posttranslational modification, protein turnover, chaperones	Bacteria--Bacteroidota--Bacteroidia--Flavobacteriales--UBA7430--UBA6772--UBA6772 sp002685115	20100518_Bin_73_1	Bacteria	Bacteroidota	Bacteroidia	Flavobacteriales	UBA7430	UBA6772	UBA6772 sp002685115	Serine/threonine-protein kinase pkn1	0	0	0	0.000460797	0	0
Ga0206125_100021979	CHEBI:5584;hydron	The H<sup>+</sup>- or Na<sup>+</sup>-translocating Bacterial Flagellar Motor/ExbBD Outer Membrane Transport Energizer (Mot/Exb) Superfamily	PF02472.17	ExbD	Biopolymer transport protein ExbD/TolR	U Intracellular trafficking, secretion, and vesicular transport	Bacteria--Bacteroidota--Bacteroidia--Flavobacteriales--UA16--UBA8752--UBA8752 sp002336475	20160331_Bin_10_3	Bacteria	Bacteroidota	Bacteroidia	Flavobacteriales	UA16	UBA8752	UBA8752 sp002336475	hypothetical protein	0	0	0	0.000460797	0	0.000519373
Ga0206128_100000837	CHEBI:5584;hydron	The H<sup>+</sup>- or Na<sup>+</sup>-translocating Bacterial Flagellar Motor/ExbBD Outer Membrane Transport Energizer (Mot/Exb) Superfamily	PF02472.17	ExbD	Biopolymer transport protein ExbD/TolR	U Intracellular trafficking, secretion, and vesicular transport	Bacteria--Bacteroidota--Bacteroidia--Flavobacteriales--1G12--UBA6770--UBA6770 sp002707155	20110530_Bin_91_1	Bacteria	Bacteroidota	Bacteroidia	Flavobacteriales	1G12	UBA6770	UBA6770 sp002707155	hypothetical protein	0	0	0	0.000614396	0	0
Ga0206126_100296492	3.A.1.211.25|9.B.325.1.1|3.A.1.121.9|3.A.1.120.6|3.A.1.211.24|3.A.1.121.10|3.A.1.120.8|3.A.1.121.11|3.A.1.120.4|3.A.1.120.5|3.A.1.121.7|3.A.1.121.3|3.A.1.121.8|3.A.1.120.2|3.A.1.120.1|3.A.1.120.3|3.A.1.120.7|3.A.1.121.2|3.A.1.121.6|3.A.1.121.5|3.A.1.121.1|3.A.1.105.4|3.A.1.105.16|3.A.1.30.1|3.A.1.26.1|3.A.1.142.2|3.A.1.5.21|3.A.1.5.32|3.A.1.128.11|3.A.1.17.2|3.A.1.32.2|3.A.1.5.23|3.A.1.20.5|3.A.1…	The ATP-binding Cassette (ABC) Superfamily|The Putative ABC4 (ABC4) Family|The Outer Membrane Lipopolysaccharide Export Porin (LPS-EP) Family|The 4-5 TMS Putative Chaparone (4-5PC) Family	PF00005.28|PF12848.8	ABC_tran|ABC_tran_Xtn	ABC transporter	R General function prediction only	Bacteria--Bacteroidota--Bacteroidia--Flavobacteriales--UA16--UA16--UA16 sp002390405	20110526_Bin_57_2	Bacteria	Bacteroidota	Bacteroidia	Flavobacteriales	UA16	UA16	UA16 sp002390405	putative ABC transporter ATP-binding protein YbiT	0	0	0	0	0.000485221	0
Ga0206128_10042113	3.A.5.1.3|3.A.5.2.2|3.A.5.2.1|3.A.5.1.4|3.A.5.1.1|3.A.5.4.1|3.A.5.4.2|3.A.5.3.1|3.A.5.5.1|3.A.5.6.1|3.A.5.10.1	The General Secretory Pathway (Sec) Family	PF00344.21	SecY	SecY translocase	U Intracellular trafficking, secretion, and vesicular transport	Bacteria--Bacteroidota--Bacteroidia--Flavobacteriales--UBA7430--UBA6772--UBA6772 sp002685115	20100518_Bin_73_1	Bacteria	Bacteroidota	Bacteroidia	Flavobacteriales	UBA7430	UBA6772	UBA6772 sp002685115	Protein translocase subunit SecY	0	0	0	0.000307198	0	0
Ga0206131_100181525	CHEBI:5584;hydron|CHEBI:9175;sodium(1+)|CHEBI:5584;hydron	The H<sup>+</sup>- or Na<sup>+</sup>-translocating Bacterial Flagellar Motor/ExbBD Outer Membrane Transport Energizer (Mot/Exb) Superfamily	PF01618.17	MotA_ExbB	MotA/TolQ/ExbB proton channel family	U Intracellular trafficking, secretion, and vesicular transport	Bacteria--Bacteroidota--Bacteroidia--Flavobacteriales--UBA10066--MED-G20--MED-G20 sp002699745	20160412_Bin_10_14	Bacteria	Bacteroidota	Bacteroidia	Flavobacteriales	UBA10066	MED-G20	MED-G20 sp002699745	hypothetical protein	0	0.000456838	0.000429651	0	0	0.00196464
Ga0206125_100103063	CHEBI:14911;protein	The Type 9 Secretory System (T9SS) Family	PF12081.9|PF12080.9	GldM_N|GldM_C	GldM N-terminal domain|GldM C-terminal domain	unassigned	Bacteria--Bacteroidota--Bacteroidia--Flavobacteriales--UA16--UBA8752--	20160331_Bin_10_4	Bacteria	Bacteroidota	Bacteroidia	Flavobacteriales	UA16	UBA8752	unassigned	hypothetical protein	0	0	0	0.000472487	0	0
Ga0206125_100417691	CHEBI:14911;protein	The Type 9 Secretory System (T9SS) Family	PF12081.9|PF12080.9	GldM_N|GldM_C	GldM N-terminal domain|GldM C-terminal domain	unassigned	Bacteria--Bacteroidota--Bacteroidia--Flavobacteriales--UA16--UA16--UA16 sp002477505	20100511_Bin_63	Bacteria	Bacteroidota	Bacteroidia	Flavobacteriales	UA16	UA16	UA16 sp002477505	hypothetical protein	0	0	0	0	0	0.00181972
Ga0206126_100178913	CHEBI:14911;protein	The Type 9 Secretory System (T9SS) Family	PF12081.9|PF12080.9	GldM_N|GldM_C	GldM N-terminal domain|GldM C-terminal domain	unassigned	Bacteria--Bacteroidota--Bacteroidia--Flavobacteriales--UA16--UA16--	20160419_Bin_7_1	Bacteria	Bacteroidota	Bacteroidia	Flavobacteriales	UA16	UA16	unassigned	hypothetical protein	0.000683666	0.00158719	0	0.00458518	0.00555093	0.0185378
Ga0206125_100018686	1.B.14.6.17|1.B.14.6.16|1.B.14.6.1|1.B.14.6.2|1.B.14.6.13|1.B.14.6.11|1.B.14.6.14|1.B.14.1.33|1.B.14.10.1	The Outer Membrane Receptor (OMR) Family	PF13715.7|PF07715.16|PF00593.25	CarbopepD_reg_2|Plug|TonB_dep_Rec	CarboxypepD_reg-like domain|TonB-dependent Receptor Plug Domain|TonB dependent receptor	TBDT	Bacteria--Bacteroidota--Bacteroidia--Flavobacteriales--UBA10066--MED-G20--MED-G20 sp002699745	20160412_Bin_10_14	Bacteria	Bacteroidota	Bacteroidia	Flavobacteriales	UBA10066	MED-G20	MED-G20 sp002699745	TonB-dependent receptor SusC TIGR04057	0	0	0	0	0	0.00420383
Ga0206125_100116582	1.B.14.6.17|1.B.14.6.1|1.B.14.6.16|1.B.14.6.2|1.B.14.6.11|1.B.14.6.13|1.B.14.10.1|1.B.14.6.10|1.B.14.1.33|1.B.14.1.13|1.B.14.9.1	The Outer Membrane Receptor (OMR) Family	PF07660.15|PF13715.7|PF07715.16|PF00593.25	STN|CarbopepD_reg_2|Plug|TonB_dep_Rec	Secretin and TonB N terminus short domain|CarboxypepD_reg-like domain|TonB-dependent Receptor Plug Domain|TonB dependent receptor	TBDT	Bacteria--Bacteroidota--Bacteroidia--Flavobacteriales--Flavobacteriaceae--UBA7433--	20160321_Bin_70_2	Bacteria	Bacteroidota	Bacteroidia	Flavobacteriales	Flavobacteriaceae	UBA7433	unassigned	TonB-dependent receptor SusC TIGR04057	0	0.0151629	0	0	0	0
Ga0206128_100026120	1.A.33.1.4|1.A.33.1.2|3.A.9.1.1|1.A.33.1.5|1.A.33.1.3|1.A.33.1.1|9.A.41.1.1|3.A.16.1.4|9.B.157.1.3|9.B.157.1.4	The Cation Channel-forming Heat Shock Protein-70 (Hsp70) Family|The Chloroplast Envelope Protein Translocase (CEPT or Tic-Toc) Family|The Capsular Polysaccharide Exporter (CPS-E) Family|The Endoplasmic Reticular Retrotranslocon (ER-RT) Family|The Cell Shape-determining MreBCD (MreBCD) Family	PF00012.21	HSP70	Hsp70 protein	O Posttranslational modification, protein turnover, chaperones	Bacteria--Bacteroidota--Bacteroidia--Flavobacteriales--1G12--UBA6770--UBA6770 sp002707155	20110530_Bin_91_1	Bacteria	Bacteroidota	Bacteroidia	Flavobacteriales	1G12	UBA6770	UBA6770 sp002707155	Chaperone protein DnaK	0.00687159	0.0123199	0.00811723	0.0195069	0.0266189	0.0125923
Ga0206131_1000250213	1.A.33.1.4|1.A.33.1.2|3.A.9.1.1|1.A.33.1.5|1.A.33.1.3|1.A.33.1.1|9.A.41.1.1|3.A.16.1.4|9.B.157.1.3|9.B.157.1.4|1.A.33.2.3	The Cation Channel-forming Heat Shock Protein-70 (Hsp70) Family|The Chloroplast Envelope Protein Translocase (CEPT or Tic-Toc) Family|The Capsular Polysaccharide Exporter (CPS-E) Family|The Endoplasmic Reticular Retrotranslocon (ER-RT) Family|The Cell Shape-determining MreBCD (MreBCD) Family	PF00012.21	HSP70	Hsp70 protein	O Posttranslational modification, protein turnover, chaperones	Bacteria--Bacteroidota--Bacteroidia--Flavobacteriales--1G12----	20160517_Bin_55_15	Bacteria	Bacteroidota	Bacteroidia	Flavobacteriales	1G12	unassigned	unassigned	Chaperone protein DnaK	0	0	0	0	0	0.000346248
Ga0206129_100008368	3.A.5.1.1|3.A.5.1.3|3.A.5.2.2|3.A.5.10.1|3.A.5.4.2	The General Secretory Pathway (Sec) Family	PF07517.15|PF01043.21|PF07516.14|PF02810.16	SecA_DEAD|SecA_PP_bind|SecA_SW|SEC-C	SecA DEAD-like domain|SecA preprotein cross-linking domain|SecA Wing and Scaffold domain|SEC-C motif	U Intracellular trafficking, secretion, and vesicular transport	Bacteria--Bacteroidota--Bacteroidia--Flavobacteriales--koll-22--UBA1494_A--	20160502_Bin_30_5	Bacteria	Bacteroidota	Bacteroidia	Flavobacteriales	koll-22	UBA1494_A	unassigned	Protein translocase subunit SecA	0	0	0	0	0.000877102	0
Ga0206129_1000129022	3.A.5.1.1|3.A.5.1.3|3.A.5.2.2|3.A.5.10.1|3.A.5.4.2	The General Secretory Pathway (Sec) Family	PF07517.15|PF01043.21|PF07516.14|PF02810.16	SecA_DEAD|SecA_PP_bind|SecA_SW|SEC-C	SecA DEAD-like domain|SecA preprotein cross-linking domain|SecA Wing and Scaffold domain|SEC-C motif	U Intracellular trafficking, secretion, and vesicular transport	Bacteria--Bacteroidota--Bacteroidia--Flavobacteriales--UA16--UBA8752--	20160331_Bin_10_4	Bacteria	Bacteroidota	Bacteroidia	Flavobacteriales	UA16	UBA8752	unassigned	Protein translocase subunit SecA	0	0	0.000644488	0.00163036	0	0
Ga0206128_10039956	1.A.33.1.4|1.A.33.1.2|3.A.9.1.1|1.A.33.1.5|1.A.33.1.3|1.A.33.1.1|9.A.41.1.1|3.A.16.1.4|9.B.157.1.3|9.B.157.1.4|9.B.157.1.2|1.A.33.2.2	The Cation Channel-forming Heat Shock Protein-70 (Hsp70) Family|The Chloroplast Envelope Protein Translocase (CEPT or Tic-Toc) Family|The Capsular Polysaccharide Exporter (CPS-E) Family|The Endoplasmic Reticular Retrotranslocon (ER-RT) Family|The Cell Shape-determining MreBCD (MreBCD) Family	PF00012.21	HSP70	Hsp70 protein	O Posttranslational modification, protein turnover, chaperones	Bacteria--Bacteroidota--Bacteroidia--Flavobacteriales--1G12--SHAN690--SHAN690 sp002390775	20160502_Bin_54_2	Bacteria	Bacteroidota	Bacteroidia	Flavobacteriales	1G12	SHAN690	SHAN690 sp002390775	Chaperone protein DnaK	0	0	0.000930833	0.0023391	0	0.00136997
Ga0206125_1000025513	3.A.6.1.1|3.A.6.3.1|3.A.6.1.3|3.A.6.1.2|3.A.6.2.1|3.A.2.1.1	The Type III (Virulence-related) Secretory Pathway (IIISP) Family|The H<sup>+</sup>- or Na<sup>+</sup>-translocating F-type, V-type and A-type ATPase (F-ATPase) Superfamily	PF07498.13|PF07497.13|PF00006.26	Rho_N|Rho_RNA_bind|ATP-synt_ab	Rho termination factor, N-terminal domain|Rho termination factor, RNA-binding domain|ATP synthase alpha/beta family, nucleotide-binding domain	K Transcription	Bacteria--Bacteroidota--Bacteroidia--Flavobacteriales--UA16--UBA8752--UBA8752 sp002336475	20160331_Bin_10_3	Bacteria	Bacteroidota	Bacteroidia	Flavobacteriales	UA16	UBA8752	UBA8752 sp002336475	Transcription termination factor Rho	0	0	0	0.00210284	0	0.000519373
Ga0206125_1000220312	1.B.14.1.5|1.B.14.1.4|1.B.14.1.13|1.B.14.1.33|1.B.14.1.25|1.B.14.1.23|1.B.14.2.6|1.B.14.1.28|1.B.14.3.1|1.B.14.1.3|1.B.14.1.32|1.B.14.1.22|1.B.14.1.27|1.B.14.10.3|1.B.14.6.11|1.B.14.2.7|1.B.14.3.2|1.B.14.14.1|1.B.14.10.1|1.B.14.2.8	The Outer Membrane Receptor (OMR) Family	PF07715.16|PF00593.25	Plug|TonB_dep_Rec	TonB-dependent Receptor Plug Domain|TonB dependent receptor	TBDT	Bacteria--Bacteroidota--Bacteroidia--Flavobacteriales--Cryomorphaceae--UBA10364--UBA10364 sp002387615	20120531_Bin_70_1	Bacteria	Bacteroidota	Bacteroidia	Flavobacteriales	Cryomorphaceae	UBA10364	UBA10364 sp002387615	Colicin I receptor	0	0.00138591	0.00227344	0.00148285	0.00117412	0
Ga0206128_100016214	1.B.14.1.13|1.B.14.1.4|1.B.14.1.28|1.B.14.3.7|1.B.14.1.25|1.B.14.1.27|1.B.14.1.3|1.B.14.3.1|1.B.14.1.32|1.B.14.10.3|1.B.14.3.2|1.B.14.10.2|1.B.14.9.4|1.B.14.1.23|1.B.14.10.1	The Outer Membrane Receptor (OMR) Family	PF07715.16|PF00593.25	Plug|TonB_dep_Rec	TonB-dependent Receptor Plug Domain|TonB dependent receptor	TBDT	Bacteria--Bacteroidota--Bacteroidia--Flavobacteriales--1G12--UBA6770--UBA6770 sp002707155	20110530_Bin_91_1	Bacteria	Bacteroidota	Bacteroidia	Flavobacteriales	1G12	UBA6770	UBA6770 sp002707155	Vitamin B12 transporter BtuB	0	0	0	0.0003359	0.000335471	0
Ga0206131_100000764	9.B.87.1.22	The Selenoprotein P Receptor (SelP-Receptor) Family	PF02469.23|PF18962.1	Fasciclin|Por_Secre_tail	Fasciclin domain|Secretion system C-terminal sorting domain	R General function prediction only	Bacteria--Bacteroidota--Bacteroidia--NS11-12g--UBA955----	20160512_Bin_35_1	Bacteria	Bacteroidota	Bacteroidia	NS11-12g	UBA955	unassigned	unassigned	Cell surface glycolipoprotein MPB83	0	0	0	0	0	0.00139259
Ga0206125_100012725	CHEBI:23008;carbohydrate|CHEBI:10545;electron	The Disulfide Bond Oxidoreductase D (DsbD) Family	PF13905.7	Thioredoxin_8	Thioredoxin-like	O Posttranslational modification, protein turnover, chaperones	Bacteria--Bacteroidota--Bacteroidia--Flavobacteriales--Cryomorphaceae--UBA10364--UBA10364 sp003045825	20100420_Bin_31_1	Bacteria	Bacteroidota	Bacteroidia	Flavobacteriales	Cryomorphaceae	UBA10364	UBA10364 sp003045825	Thiol-disulfide oxidoreductase ResA	0	0.000456838	0	0.000460797	0	0.000822386
Ga0206131_10000016111	3.A.2.1.6|3.A.2.1.2|3.A.2.1.10|3.A.2.1.5	The H<sup>+</sup>- or Na<sup>+</sup>-translocating F-type, V-type and A-type ATPase (F-ATPase) Superfamily	PF00137.22	ATP-synt_C	ATP synthase subunit C	C Energy production and conversion	Bacteria--Bacteroidota--Bacteroidia--NS11-12g--UBA955----	20160512_Bin_35_1	Bacteria	Bacteroidota	Bacteroidia	NS11-12g	UBA955	unassigned	unassigned	ATP synthase subunit c	0	0	0	0.00130055	0.00511859	0.00496522
Ga0206130_102003491	8.A.46.3.3	The Glycan-binding Protein (SusD) Family	PF07980.12	SusD_RagB	SusD family	M Cell wall/membrane/envelope biogenesis	Bacteria--Bacteroidota--Bacteroidia--Flavobacteriales--Flavobacteriaceae--UBA7428--	20110523_Bin_35_2	Bacteria	Bacteroidota	Bacteroidia	Flavobacteriales	Flavobacteriaceae	UBA7428	unassigned	hypothetical protein	0	0	0	0.0003359	0.000335471	0
Ga0206131_1000023134	3.A.9.1.2|3.A.23.2.1|3.A.23.5.1|3.A.23.4.1|3.A.23.1.1|3.A.26.1.1|3.A.24.4.1|3.A.31.1.3	The Chloroplast Envelope Protein Translocase (CEPT or Tic-Toc) Family|The Type VI Symbiosis/Virulence Secretory System (T6SS) Family|The Plasmodium Translocon of Exported proteins (PTEX) Family|The Type VII or ESX Protein Secretion System (T7SS) Family|The Endosomal Sorting Complexes Required for Transport III (ESCRT-III) Family	PF02861.21|PF00004.30|PF17871.2|PF07724.15|PF10431.10	Clp_N|AAA|AAA_lid_9|AAA_2|ClpB_D2-small	Clp amino terminal domain, pathogenicity island component|ATPase family associated with various cellular activities (AAA)|AAA lid domain|AAA domain (Cdc48 subfamily)|C-terminal, D2-small domain, of ClpB protein	O Posttranslational modification, protein turnover, chaperones	Bacteria--Bacteroidota--Bacteroidia--Flavobacteriales--1G12----	20160517_Bin_55_15	Bacteria	Bacteroidota	Bacteroidia	Flavobacteriales	1G12	unassigned	unassigned	Chaperone protein ClpB	0	0.000456838	0	0	0	0
Ga0206128_10032532	9.B.172.1.1|2.A.130.1.1|9.B.172.1.2|9.B.172.1.4	The DUF3308 Putative Porin (DUF3308) Family|The Type 9 Secretory System (T9SS) Family	PF11751.9	PorP_SprF	Type IX secretion system membrane protein PorP/SprF	M Cell wall/membrane/envelope biogenesis	Bacteria--Bacteroidota--Bacteroidia--Flavobacteriales--UA16--UBA8752--	20160331_Bin_10_4	Bacteria	Bacteroidota	Bacteroidia	Flavobacteriales	UA16	UBA8752	unassigned	hypothetical protein	0	0.00299253	0	0.00497451	0.00212661	0.00562002
Ga0206123_100319211	1.A.33.1.4|1.A.33.1.2|3.A.9.1.1|1.A.33.1.5|1.A.33.1.3|1.A.33.1.1|9.A.41.1.1|3.A.16.1.4|9.B.157.1.3|9.B.157.1.4|1.A.33.2.3	The Cation Channel-forming Heat Shock Protein-70 (Hsp70) Family|The Chloroplast Envelope Protein Translocase (CEPT or Tic-Toc) Family|The Capsular Polysaccharide Exporter (CPS-E) Family|The Endoplasmic Reticular Retrotranslocon (ER-RT) Family|The Cell Shape-determining MreBCD (MreBCD) Family	PF00012.21	HSP70	Hsp70 protein	O Posttranslational modification, protein turnover, chaperones	Bacteria--Bacteroidota--Bacteroidia--Flavobacteriales--UA16--UBA8752--UBA8752 sp002336475	20160331_Bin_10_3	Bacteria	Bacteroidota	Bacteroidia	Flavobacteriales	UA16	UBA8752	UBA8752 sp002336475	Chaperone protein DnaK	0.00170915	0.0103208	0	0.0223612	0.00822191	0.010414
Ga0206128_100006256	3.A.30.1.1|3.A.5.8.1|1.P.1.1.1	The Endoplasmic Reticulum Surface Retrieval Pathway (ER-SURF)|The General Secretory Pathway (Sec) Family|The Polyoma Virus SV40 ER Penetration Channel (VPEC) Family	PF05099.14|PF00226.32	TerB|DnaJ	Tellurite resistance protein TerB|DnaJ domain	O Posttranslational modification, protein turnover, chaperones	Bacteria--Bacteroidota--Bacteroidia--Flavobacteriales--1G12--UBA6770--UBA6770 sp002707155	20110530_Bin_91_1	Bacteria	Bacteroidota	Bacteroidia	Flavobacteriales	1G12	UBA6770	UBA6770 sp002707155	Co-chaperone protein DjlA	0	0	0	0	0.000877102	0
Ga0206130_100028451	CHEBI:36915;inorganic cation	The Polycystin Cation Channel (PCC) Family	PF18911.1|PF13585.7	PKD_4|CHU_C	PKD domain|CHU_C Type IX secretion signal domain	S Function unknown	Bacteria--Bacteroidota--Bacteroidia--Flavobacteriales--1G12--UBA6770--UBA6770 sp002707155	20110530_Bin_91_1	Bacteria	Bacteroidota	Bacteroidia	Flavobacteriales	1G12	UBA6770	UBA6770 sp002707155	hypothetical protein CBM44	0	0	0	0.000460797	0	0
Ga0206129_102913531	1.B.14.6.2|1.B.14.6.1|1.B.14.6.16|1.B.14.6.17|1.B.14.6.13|1.B.14.10.1	The Outer Membrane Receptor (OMR) Family	PF07715.16	Plug	TonB-dependent Receptor Plug Domain	TBDT	unassigned	unassigned	unassigned	unassigned	unassigned	unassigned	unassigned	unassigned	unassigned	unassigned	0	0	0	0.00251914	0.00251598	0.00374858
Ga0206125_100184632	1.B.38.1.10|8.A.46.1.3|8.A.46.1.6|1.B.38.1.7|8.A.46.1.4|8.A.46.1.1|8.A.46.1.2|8.A.46.1.5	The <I>Treponema</I> Porin Major Surface Protein (TP-MSP) Family|The Glycan-binding Protein (SusD) Family	PF14322.7|PF07980.12	SusD-like_3|SusD_RagB	Starch-binding associating with outer membrane|SusD family	M Cell wall/membrane/envelope biogenesis	Bacteria--Bacteroidota--Bacteroidia--Flavobacteriales--Cryomorphaceae--UBA10364--UBA10364 sp002387615	20120531_Bin_70_1	Bacteria	Bacteroidota	Bacteroidia	Flavobacteriales	Cryomorphaceae	UBA10364	UBA10364 sp002387615	SusD-like protein	0.000766361	0.00344937	0.00829778	0.00372228	0.000838667	0.000346248
Ga0206128_10042012	1.B.38.1.10|8.A.46.1.3|1.B.38.1.7|8.A.46.1.6|8.A.46.3.2|8.A.46.1.1|8.A.46.1.4|8.A.46.1.2|8.A.46.1.5	The <I>Treponema</I> Porin Major Surface Protein (TP-MSP) Family|The Glycan-binding Protein (SusD) Family	PF14322.7|PF07980.12	SusD-like_3|SusD_RagB	Starch-binding associating with outer membrane|SusD family	M Cell wall/membrane/envelope biogenesis	Bacteria--Bacteroidota--Bacteroidia--Flavobacteriales--Cryomorphaceae--UBA10364--UBA10364 sp003045825	20100420_Bin_31_1	Bacteria	Bacteroidota	Bacteroidia	Flavobacteriales	Cryomorphaceae	UBA10364	UBA10364 sp003045825	SusD-like protein	0.00404721	0.011041	0.0197149	0.0167589	0.0187042	0.0155074
Ga0206131_100101885	CHEBI:14911;protein	The Type 9 Secretory System (T9SS) Family	PF12081.9|PF12080.9	GldM_N|GldM_C	GldM N-terminal domain|GldM C-terminal domain	unassigned	Bacteria--Bacteroidota--Bacteroidia--Flavobacteriales--UA16--UA16--UA16 sp002390615	20120308_Bin_100_1	Bacteria	Bacteroidota	Bacteroidia	Flavobacteriales	UA16	UA16	UA16 sp002390615	hypothetical protein	0	0	0	0.00155937	0	0
Ga0206128_100004352	CHEBI:14911;protein	The Type 9 Secretory System (T9SS) Family	PF12081.9|PF12080.9	GldM_N|GldM_C	GldM N-terminal domain|GldM C-terminal domain	unassigned	Bacteria--Bacteroidota--Bacteroidia--Flavobacteriales--BACL11--GCA-2705205--	20160426_Bin_8_6	Bacteria	Bacteroidota	Bacteroidia	Flavobacteriales	BACL11	GCA-2705205	unassigned	hypothetical protein	0.00102549	0.00068527	0	0.000933284	0	0
Ga0206126_1000021735	CHEBI:17593;maltooligosaccharide|CHEBI:25367;molecule	The Outer Membrane Receptor (OMR) Family	PF13715.7|PF07715.16|PF00593.25	CarbopepD_reg_2|Plug|TonB_dep_Rec	CarboxypepD_reg-like domain|TonB-dependent Receptor Plug Domain|TonB dependent receptor	TBDT	Bacteria--Bacteroidota--Bacteroidia--Flavobacteriales--UA16--UBA8752--	20160331_Bin_10_4	Bacteria	Bacteroidota	Bacteroidia	Flavobacteriales	UA16	UBA8752	unassigned	TonB-dependent receptor SusC	0	0	0	0.00611601	0.00134186	0
Ga0206128_100000898	2.A.6.3.14|1.B.17.1.3|1.B.17.2.5|1.B.17.2.6|2.A.6.2.27|2.A.6.2.30|3.A.1.110.12	The Resistance-Nodulation-Cell Division (RND) Superfamily|The Outer Membrane Factor (OMF) Family|The ATP-binding Cassette (ABC) Superfamily	PF02321.19	OEP	Outer membrane efflux protein	M Cell wall/membrane/envelope biogenesis	Bacteria--Bacteroidota--Bacteroidia--Flavobacteriales--1G12--UBA6770--UBA6770 sp002707155	20110530_Bin_91_1	Bacteria	Bacteroidota	Bacteroidia	Flavobacteriales	1G12	UBA6770	UBA6770 sp002707155	hypothetical protein	0	0	0	0.00200929	0.00249337	0
Ga0206129_1000174115	CHEBI:24636;proton|CHEBI:8526;protein polypeptide chain|CHEBI:8526;protein polypeptide chain|CHEBI:5584;hydron|CHEBI:8526;protein polypeptide chain|CHEBI:5651;ferroheme b	The Resistance-Nodulation-Cell Division (RND) Superfamily|The General Secretory Pathway (Sec) Family	PF07549.15|PF02355.17	Sec_GG|SecD_SecF	SecD/SecF GG Motif|Protein export membrane protein	U Intracellular trafficking, secretion, and vesicular transport	Bacteria--Bacteroidota--Bacteroidia--Flavobacteriales--koll-22--UBA1494_A--	20160502_Bin_30_5	Bacteria	Bacteroidota	Bacteroidia	Flavobacteriales	koll-22	UBA1494_A	unassigned	Heme uptake protein MmpL11	0.000885572	0	0	0	0	0
Ga0206125_1000169822	CHEBI:24636;proton|CHEBI:8526;protein polypeptide chain|CHEBI:8526;protein polypeptide chain|CHEBI:5584;hydron|CHEBI:8526;protein polypeptide chain|CHEBI:5651;ferroheme b|CHEBI:22582;antimicrobial agent|CHEBI:26115;phytoalexin|CHEBI:27780;detergent|CHEBI:7731;ofloxacin|CHEBI:3717;ciprofloxacin|CHEBI:3603;chloramphenicol|CHEBI:10426;beta-lactam|CHEBI:46634;carbapenemcarboxylic acid|CHEBI:5879;imip…	The Resistance-Nodulation-Cell Division (RND) Superfamily|The General Secretory Pathway (Sec) Family	PF07549.15|PF02355.17	Sec_GG|SecD_SecF	SecD/SecF GG Motif|Protein export membrane protein	U Intracellular trafficking, secretion, and vesicular transport	Bacteria--Bacteroidota--Bacteroidia--Flavobacteriales--UA16--UBA8752--UBA8752 sp002336475	20160331_Bin_10_3	Bacteria	Bacteroidota	Bacteroidia	Flavobacteriales	UA16	UBA8752	UBA8752 sp002336475	hypothetical protein	0	0.00636569	0	0.00684801	0.00285138	0.0112298
Ga0206125_100053292	CHEBI:24636;proton|CHEBI:8526;protein polypeptide chain|CHEBI:8526;protein polypeptide chain|CHEBI:5584;hydron|CHEBI:8526;protein polypeptide chain|CHEBI:5651;ferroheme b|CHEBI:22582;antimicrobial agent|CHEBI:26115;phytoalexin|CHEBI:27780;detergent	The Resistance-Nodulation-Cell Division (RND) Superfamily|The General Secretory Pathway (Sec) Family	PF07549.15|PF02355.17	Sec_GG|SecD_SecF	SecD/SecF GG Motif|Protein export membrane protein	U Intracellular trafficking, secretion, and vesicular transport	Bacteria--Bacteroidota--Bacteroidia--Flavobacteriales--UA16--UBA8752--	20160331_Bin_10_4	Bacteria	Bacteroidota	Bacteroidia	Flavobacteriales	UA16	UBA8752	unassigned	Heme uptake protein MmpL11	0.00306562	0.020235	0	0.0380033	0.0171379	0.021577
Ga0206124_1000082813	9.B.142.9.16|9.B.142.9.9	The Integral membrane Glycosyltransferase family 39 (GT39) Family	PF11028.9	DUF2723	Protein of unknown function (DUF2723)	M Cell wall/membrane/envelope biogenesis	Bacteria--Bacteroidota--Bacteroidia--Flavobacteriales--UA16--UA16--UA16 sp002477505	20100511_Bin_63	Bacteria	Bacteroidota	Bacteroidia	Flavobacteriales	UA16	UA16	UA16 sp002477505	hypothetical protein	0	0	0	0	0	0.00190434
Ga0206125_1000056926	CHEBI:14911;protein	The Type 9 Secretory System (T9SS) Family	PF12081.9|PF12080.9	GldM_N|GldM_C	GldM N-terminal domain|GldM C-terminal domain	unassigned	Bacteria--Bacteroidota--Bacteroidia--Flavobacteriales--UA16--UBA8752--UBA8752 sp002336475	20160331_Bin_10_3	Bacteria	Bacteroidota	Bacteroidia	Flavobacteriales	UA16	UBA8752	UBA8752 sp002336475	hypothetical protein	0	0	0	0.00394684	0.00116216	0.00484851
Ga0206125_1000007629	1.B.14.3.7|1.B.14.6.11|1.B.14.1.4|1.B.14.6.1	The Outer Membrane Receptor (OMR) Family	PF13715.7|PF07715.16|PF00593.25	CarbopepD_reg_2|Plug|TonB_dep_Rec	CarboxypepD_reg-like domain|TonB-dependent Receptor Plug Domain|TonB dependent receptor	TBDT	Bacteria--Bacteroidota--Bacteroidia--Flavobacteriales--BACL11--GCA-2705205--	20160419_Bin_44_1	Bacteria	Bacteroidota	Bacteroidia	Flavobacteriales	BACL11	GCA-2705205	unassigned	Colicin I receptor	0	0	0.000429651	0	0	0
Ga0206131_100087738	CHEBI:25367;molecule	The Outer Membrane Receptor (OMR) Family	PF00575.24	S1	S1 RNA binding domain	J Translation, ribosomal structure and biogenesis	Bacteria--Bacteroidota--Bacteroidia--Flavobacteriales--1G12--UBA6770--UBA6770 sp002707155	20110530_Bin_91_1	Bacteria	Bacteroidota	Bacteroidia	Flavobacteriales	1G12	UBA6770	UBA6770 sp002707155	30S ribosomal protein S1	0	0	0	0.00299655	0.00319675	0
Ga0206123_1000176820	CHEBI:24636;proton|CHEBI:8526;protein polypeptide chain|CHEBI:8526;protein polypeptide chain|CHEBI:5584;hydron|CHEBI:8526;protein polypeptide chain	The Resistance-Nodulation-Cell Division (RND) Superfamily|The General Secretory Pathway (Sec) Family	PF07549.15|PF02355.17	Sec_GG|SecD_SecF	SecD/SecF GG Motif|Protein export membrane protein	U Intracellular trafficking, secretion, and vesicular transport	unassigned	unassigned	unassigned	unassigned	unassigned	unassigned	unassigned	unassigned	unassigned	hypothetical protein	0.00114957	0.000784626	0	0.0013436	0.00134186	0
Ga0206131_1000002769	CHEBI:24636;proton|CHEBI:8526;protein polypeptide chain|CHEBI:8526;protein polypeptide chain|CHEBI:5584;hydron|CHEBI:8526;protein polypeptide chain	The Resistance-Nodulation-Cell Division (RND) Superfamily|The General Secretory Pathway (Sec) Family	PF07549.15|PF02355.17	Sec_GG|SecD_SecF	SecD/SecF GG Motif|Protein export membrane protein	U Intracellular trafficking, secretion, and vesicular transport	Bacteria--Bacteroidota--Bacteroidia--Flavobacteriales--1G12----	20160517_Bin_55_15	Bacteria	Bacteroidota	Bacteroidia	Flavobacteriales	1G12	unassigned	unassigned	hypothetical protein	0	0	0	0	0	0.00188932
Ga0206125_100063383	3.A.5.1.1|3.A.5.1.3|3.A.5.2.2|3.A.5.10.1|3.A.5.4.2	The General Secretory Pathway (Sec) Family	PF07517.15|PF01043.21|PF07516.14|PF02810.16	SecA_DEAD|SecA_PP_bind|SecA_SW|SEC-C	SecA DEAD-like domain|SecA preprotein cross-linking domain|SecA Wing and Scaffold domain|SEC-C motif	U Intracellular trafficking, secretion, and vesicular transport	Bacteria--Bacteroidota--Bacteroidia--Flavobacteriales--UA16--UA16--UA16 sp002390405	20110526_Bin_57_2	Bacteria	Bacteroidota	Bacteroidia	Flavobacteriales	UA16	UA16	UA16 sp002390405	Protein translocase subunit SecA	0	0.000901915	0	0	0	0.00031804
Ga0206125_100230003	CHEBI:5589;hydrogencarbonate|CHEBI:9335;sulfate|CHEBI:5589;hydrogencarbonate	The Sulfate Permease (SulP) Family	PF00484.20	Pro_CA	Carbonic anhydrase	P Inorganic ion transport and metabolism	Bacteria--Bacteroidota--Bacteroidia--Flavobacteriales--Cryomorphaceae--UBA10364--UBA10364 sp003045825	20100420_Bin_31_1	Bacteria	Bacteroidota	Bacteroidia	Flavobacteriales	Cryomorphaceae	UBA10364	UBA10364 sp003045825	Carbonic anhydrase 2	0	0	0	0.000460797	0	0
Ga0206129_100028712	9.B.3.1.3	The Cysteine Protease Binding Protein-8 (CPBP8) Family	PF13229.7|PF18911.1|PF18962.1	Beta_helix|PKD_4|Por_Secre_tail	Right handed beta helix region|PKD domain|Secretion system C-terminal sorting domain	S Function unknown	Bacteria--Bacteroidota--Bacteroidia--Flavobacteriales--1G12--UBA4419--UBA4419 sp002336245	20110530_Bin_95_1	Bacteria	Bacteroidota	Bacteroidia	Flavobacteriales	1G12	UBA4419	UBA4419 sp002336245	hypothetical protein	0	0	0	0.0006718	0.00067092	0.00237864
Ga0206128_1000039119	9.B.3.1.3	The Cysteine Protease Binding Protein-8 (CPBP8) Family	PF02014.17|PF13573.7|PF18962.1	Reeler|SprB|Por_Secre_tail	Reeler domain|SprB repeat|Secretion system C-terminal sorting domain	S Function unknown	Bacteria--Bacteroidota--Bacteroidia--Flavobacteriales--1G12--UBA6770--UBA6770 sp002707155	20110530_Bin_91_1	Bacteria	Bacteroidota	Bacteroidia	Flavobacteriales	1G12	UBA6770	UBA6770 sp002707155	hypothetical protein	0	0	0	0.000643098	0.000335471	0
Ga0206130_100259191	CHEBI:36915;inorganic cation	The Polycystin Cation Channel (PCC) Family	PF13229.7|PF18911.1	Beta_helix|PKD_4	Right handed beta helix region|PKD domain	S Function unknown	Bacteria--Bacteroidota--Bacteroidia--NS11-12g--UBA955----	20160512_Bin_35_1	Bacteria	Bacteroidota	Bacteroidia	NS11-12g	UBA955	unassigned	unassigned	hypothetical protein CBM44	0	0	0	0.013436	0.0358757	0.0487582
Ga0206131_10000016178	CHEBI:14911;protein	The Type 9 Secretory System (T9SS) Family	PF12081.9|PF12080.9	GldM_N|GldM_C	GldM N-terminal domain|GldM C-terminal domain	T Signal transduction mechanisms	Bacteria--Bacteroidota--Bacteroidia--NS11-12g--UBA955----	20160512_Bin_35_1	Bacteria	Bacteroidota	Bacteroidia	NS11-12g	UBA955	unassigned	unassigned	hypothetical protein	0	0	0	0.00352693	0.00738539	0.00914198
Ga0206125_100017258	3.E.1.6.6|3.E.1.6.8|3.E.1.6.1|3.E.1.6.12|3.E.1.6.5|3.E.1.6.3|3.E.1.6.9|3.E.1.6.4|3.E.1.6.2|3.E.1.6.7|3.E.1.1.9|3.E.1.6.11|3.E.1.4.7|3.E.1.1.1|3.E.1.4.5|3.E.1.1.2|3.E.1.1.4|3.E.1.3.4|3.E.1.3.2|3.E.1.4.3|3.E.1.1.3	The Ion-translocating Microbial Rhodopsin (MR) Family	PF01036.19	Bac_rhodopsin	Bacteriorhodopsin-like protein	C Energy production and conversion	Bacteria--Bacteroidota--Bacteroidia--Flavobacteriales--Cryomorphaceae--UBA10364--UBA10364 sp003045825	20100420_Bin_31_1	Bacteria	Bacteroidota	Bacteroidia	Flavobacteriales	Cryomorphaceae	UBA10364	UBA10364 sp003045825	Green-light absorbing proteorhodopsin	0	0	0	0	0	0.00311615
Ga0206125_100017286	3.E.1.6.6|3.E.1.6.8|3.E.1.6.1|3.E.1.6.12|3.E.1.6.5|3.E.1.6.3|3.E.1.6.2|3.E.1.6.4|3.E.1.6.9|3.E.1.6.7|3.E.1.1.9|3.E.1.4.5|3.E.1.6.11|3.E.1.1.1|3.E.1.4.7|3.E.1.1.2|3.E.1.3.4|3.E.1.1.4|3.E.1.3.5	The Ion-translocating Microbial Rhodopsin (MR) Family	PF01036.19	Bac_rhodopsin	Bacteriorhodopsin-like protein	C Energy production and conversion	Bacteria--Bacteroidota--Bacteroidia--Flavobacteriales--Cryomorphaceae--UBA10364--UBA10364 sp002387615	20120531_Bin_70_1	Bacteria	Bacteroidota	Bacteroidia	Flavobacteriales	Cryomorphaceae	UBA10364	UBA10364 sp002387615	Green-light absorbing proteorhodopsin	0.0308729	0.0178815	0.0220244	0.0147244	0.0157182	0.0119553
Ga0206129_10000065111	3.E.1.6.6|3.E.1.6.8|3.E.1.6.1|3.E.1.6.12|3.E.1.6.5|3.E.1.6.3|3.E.1.6.2|3.E.1.6.9|3.E.1.6.4|3.E.1.6.7|3.E.1.1.9|3.E.1.6.11|3.E.1.4.7|3.E.1.1.4|3.E.1.1.1|3.E.1.1.2|3.E.1.1.3|3.E.1.3.3|3.E.1.4.5	The Ion-translocating Microbial Rhodopsin (MR) Family	PF01036.19	Bac_rhodopsin	Bacteriorhodopsin-like protein	C Energy production and conversion	Bacteria--Bacteroidota--Bacteroidia--Flavobacteriales--koll-22--UBA1494_A--	20160502_Bin_30_5	Bacteria	Bacteroidota	Bacteroidia	Flavobacteriales	koll-22	UBA1494_A	unassigned	Green-light absorbing proteorhodopsin	0	0	0	0.00333319	0.00167731	0.00121185
Ga0206129_100315432	3.E.1.6.6|3.E.1.6.8|3.E.1.6.1|3.E.1.6.12|3.E.1.6.3|3.E.1.6.5|3.E.1.6.2|3.E.1.6.9|3.E.1.6.4|3.E.1.6.7|3.E.1.1.9|3.E.1.6.11|3.E.1.1.1|3.E.1.4.7|3.E.1.1.3|3.E.1.1.2|3.E.1.1.4|3.E.1.3.3|3.E.1.4.5|3.E.1.1.6	The Ion-translocating Microbial Rhodopsin (MR) Family	PF01036.19	Bac_rhodopsin	Bacteriorhodopsin-like protein	C Energy production and conversion	Bacteria--Bacteroidota--Bacteroidia--Flavobacteriales--1G12----	20160517_Bin_55_15	Bacteria	Bacteroidota	Bacteroidia	Flavobacteriales	1G12	unassigned	unassigned	Green-light absorbing proteorhodopsin	0	0	0	0.0003359	0.000335471	0.0034964
Ga0206125_100184633	1.B.14.6.17|1.B.14.6.1|1.B.14.6.16|1.B.14.6.2|1.B.14.6.13	The Outer Membrane Receptor (OMR) Family	PF07715.16	Plug	TonB-dependent Receptor Plug Domain	TBDT	Bacteria--Bacteroidota--Bacteroidia--Flavobacteriales--Cryomorphaceae--UBA10364--UBA10364 sp002387615	20120531_Bin_70_1	Bacteria	Bacteroidota	Bacteroidia	Flavobacteriales	Cryomorphaceae	UBA10364	UBA10364 sp002387615	TonB-dependent receptor SusC TIGR04057	0.0118154	0.0181386	0.0513665	0.0175216	0.0117932	0.00100867
Ga0206126_100197851	1.B.14.6.2|1.B.14.6.13|1.B.14.6.1|1.B.14.6.17|1.B.14.6.16|1.B.14.10.1|1.B.14.1.3|1.B.14.1.22	The Outer Membrane Receptor (OMR) Family	PF07715.16	Plug	TonB-dependent Receptor Plug Domain	TBDT	Bacteria--Bacteroidota--Bacteroidia--Flavobacteriales--Cryomorphaceae--UBA10364--UBA10364 sp002387615	20120531_Bin_70_1	Bacteria	Bacteroidota	Bacteroidia	Flavobacteriales	Cryomorphaceae	UBA10364	UBA10364 sp002387615	hypothetical protein	0	0	0.0154497	0.015008	0.0182593	0.00607169
Ga0206131_100391423	1.B.14.6.17|1.B.14.6.1|1.B.14.6.16|1.B.14.6.2|1.B.14.6.13|1.B.14.6.11|1.B.14.10.1|1.B.14.9.4|1.B.14.6.14	The Outer Membrane Receptor (OMR) Family	PF13715.7|PF07715.16	CarbopepD_reg_2|Plug	CarboxypepD_reg-like domain|TonB-dependent Receptor Plug Domain	TBDT	Bacteria--Bacteroidota--Bacteroidia--Flavobacteriales--Cryomorphaceae--UBA10364--UBA10364 sp002387615	20120531_Bin_70_1	Bacteria	Bacteroidota	Bacteroidia	Flavobacteriales	Cryomorphaceae	UBA10364	UBA10364 sp002387615	TonB-dependent receptor SusC	0	0.00138591	0.0127092	0.00141748	0	0
Ga0206125_100116583	8.A.46.3.4|8.A.46.1.3	The Glycan-binding Protein (SusD) Family	PF14322.7|PF07980.12	SusD-like_3|SusD_RagB	Starch-binding associating with outer membrane|SusD family	M Cell wall/membrane/envelope biogenesis	Bacteria--Bacteroidota--Bacteroidia--Flavobacteriales--Flavobacteriaceae--UBA7433--	20160321_Bin_70_2	Bacteria	Bacteroidota	Bacteroidia	Flavobacteriales	Flavobacteriaceae	UBA7433	unassigned	hypothetical protein	0	0.0117263	0	0	0	0
Ga0206131_101006222	1.B.14.6.2|1.B.14.6.1|1.B.14.6.16|1.B.14.6.17|1.B.14.6.13|1.B.14.6.11|1.B.14.6.10|1.B.14.9.1|1.B.14.10.1|1.B.14.6.14|1.B.14.9.3	The Outer Membrane Receptor (OMR) Family	PF13715.7|PF07715.16	CarbopepD_reg_2|Plug	CarboxypepD_reg-like domain|TonB-dependent Receptor Plug Domain	TBDT	Bacteria--Bacteroidota--Bacteroidia--Chitinophagales--Saprospiraceae----	20160517_Bin_20_2	Bacteria	Bacteroidota	Bacteroidia	Chitinophagales	Saprospiraceae	unassigned	unassigned	TonB-dependent receptor SusC TIGR04057	0	0	0	0.000472487	0	0
Ga0206131_1000295318	9.B.3.1.3	The Cysteine Protease Binding Protein-8 (CPBP8) Family	PF18962.1	Por_Secre_tail	Secretion system C-terminal sorting domain	unassigned	Bacteria--Bacteroidota--Bacteroidia--NS11-12g--UBA955----	20160512_Bin_35_1	Bacteria	Bacteroidota	Bacteroidia	NS11-12g	UBA955	unassigned	unassigned	hypothetical protein	0	0	0	0.003359	0.00721159	0.0110578
Ga0206129_1000031054	CHEBI:36915;inorganic cation	The Polycystin Cation Channel (PCC) Family	PF18911.1|PF00801.21|PF13585.7	PKD_4|PKD|CHU_C	PKD domain|CHU_C Type IX secretion signal domain	S Function unknown	Bacteria--Bacteroidota--Bacteroidia--Flavobacteriales--1G12--UBA6770--UBA6770 sp002707155	20110530_Bin_91_1	Bacteria	Bacteroidota	Bacteroidia	Flavobacteriales	1G12	UBA6770	UBA6770 sp002707155	hypothetical protein CBM44	0	0	0	0	0.000646969	0
Ga0206128_100034215	CHEBI:36915;inorganic cation	The Polycystin Cation Channel (PCC) Family	PF18911.1|PF13585.7	PKD_4|CHU_C	PKD domain|CHU_C Type IX secretion signal domain	S Function unknown	Bacteria--Bacteroidota--Bacteroidia--Flavobacteriales--1G12--UBA6770--UBA6770 sp002707155	20110530_Bin_91_1	Bacteria	Bacteroidota	Bacteroidia	Flavobacteriales	1G12	UBA6770	UBA6770 sp002707155	hypothetical protein CBM44	0	0	0	0.00508278	0.00436354	0.00132671
Ga0206124_102561331	1.B.14.6.2|1.B.14.6.1|1.B.14.6.16|1.B.14.6.13|1.B.14.6.17	The Outer Membrane Receptor (OMR) Family	PF07715.16	Plug	TonB-dependent Receptor Plug Domain	TBDT	unassigned	unassigned	unassigned	unassigned	unassigned	unassigned	unassigned	unassigned	unassigned	TonB-dependent receptor SusC	0	0	0.00107416	0	0	0
Ga0206125_100078462	1.B.14.6.13|1.B.14.6.17|1.B.14.6.2|1.B.14.6.16|1.B.14.6.1|1.B.14.10.1|1.B.14.1.22|1.B.14.9.1|1.B.14.1.33	The Outer Membrane Receptor (OMR) Family	PF07715.16|PF00593.25	Plug|TonB_dep_Rec	TonB-dependent Receptor Plug Domain|TonB dependent receptor	TBDT	Bacteria--Bacteroidota--Bacteroidia--Flavobacteriales--Cryomorphaceae--UBA10364--UBA10364 sp002387615	20120531_Bin_70_1	Bacteria	Bacteroidota	Bacteroidia	Flavobacteriales	Cryomorphaceae	UBA10364	UBA10364 sp002387615	TonB-dependent receptor SusC TIGR04057	0.00102549	0.00576839	0.0555939	0.0738343	0.104088	0.0856691
Ga0206130_100234512	1.B.14.6.13|1.B.14.6.16|1.B.14.6.17|1.B.14.6.2|1.B.14.6.1|1.B.14.10.1|1.B.14.1.22|1.B.14.9.1	The Outer Membrane Receptor (OMR) Family	PF07715.16|PF00593.25	Plug|TonB_dep_Rec	TonB-dependent Receptor Plug Domain|TonB dependent receptor	TBDT	unassigned	unassigned	unassigned	unassigned	unassigned	unassigned	unassigned	unassigned	unassigned	TonB-dependent receptor SusC	0	0	0.00180803	0.0072289	0.00885401	0.00477215
Ga0206128_10104313	8.A.46.2.2|8.A.46.2.1|8.A.46.2.3	The Glycan-binding Protein (SusD) Family	PF12771.8	SusD-like_2	Starch-binding associating with outer membrane	S Function unknown	Bacteria--Bacteroidota--Bacteroidia--Flavobacteriales--Cryomorphaceae--UBA10364--UBA10364 sp002387615	20120531_Bin_70_1	Bacteria	Bacteroidota	Bacteroidia	Flavobacteriales	Cryomorphaceae	UBA10364	UBA10364 sp002387615	hypothetical protein	0	0	0.00331801	0.0113523	0.017137	0.012773
Ga0206123_100071332	CHEBI:25367;molecule	The Outer Membrane Receptor (OMR) Family	PF00886.20	Ribosomal_S16	Ribosomal protein S16	J Translation, ribosomal structure and biogenesis	Bacteria--Bacteroidota--Bacteroidia--Flavobacteriales--UA16--UA16--UA16 sp002390405	20110526_Bin_57_2	Bacteria	Bacteroidota	Bacteroidia	Flavobacteriales	UA16	UA16	UA16 sp002390405	30S ribosomal protein S16	0	0.00180383	0	0	0	0
Ga0206125_100092146	CHEBI:25367;molecule|CHEBI:14911;protein	The Outer Membrane Receptor (OMR) Family|The Type 9 Secretory System (T9SS) Family	PF07715.16	Plug	TonB-dependent Receptor Plug Domain	TBDT	Bacteria--Bacteroidota--Bacteroidia--Flavobacteriales--Cryomorphaceae--UBA10364--UBA10364 sp003045825	20100420_Bin_31_1	Bacteria	Bacteroidota	Bacteroidia	Flavobacteriales	Cryomorphaceae	UBA10364	UBA10364 sp003045825	hypothetical protein	0	0	0.000895056	0	0	0
Ga0206129_1000033734	1.B.14.6.16|1.B.14.6.17|1.B.14.6.1|1.B.14.6.2|1.B.14.6.11|1.B.14.6.13|1.B.14.6.14|1.B.14.9.1	The Outer Membrane Receptor (OMR) Family	PF13715.7|PF07715.16|PF00593.25	CarbopepD_reg_2|Plug|TonB_dep_Rec	CarboxypepD_reg-like domain|TonB-dependent Receptor Plug Domain|TonB dependent receptor	TBDT	Bacteria--Bacteroidota--Bacteroidia--Flavobacteriales--koll-22--UBA1494_A--	20160502_Bin_30_5	Bacteria	Bacteroidota	Bacteroidia	Flavobacteriales	koll-22	UBA1494_A	unassigned	TonB-dependent receptor SusC TIGR04057	0	0	0.000465405	0	0	0
Ga0206131_100922241	1.B.14.6.1|1.B.14.6.17|1.B.14.6.16|1.B.14.6.2|1.B.14.6.13	The Outer Membrane Receptor (OMR) Family	PF07715.16|PF00593.25	Plug|TonB_dep_Rec	TonB-dependent Receptor Plug Domain|TonB dependent receptor	TBDT	Bacteria--Bacteroidota--Bacteroidia--Chitinophagales--Saprospiraceae----	20160517_Bin_20_2	Bacteria	Bacteroidota	Bacteroidia	Chitinophagales	Saprospiraceae	unassigned	unassigned	TonB-dependent receptor SusC TIGR04057	0	0	0	0.00263271	0.00251849	0.00729781
Ga0206125_100063418	3.A.23.6.1	The Type VI Symbiosis/Virulence Secretory System (T6SS) Family	PF00044.25|PF02800.21	Gp_dh_N|Gp_dh_C	Glyceraldehyde 3-phosphate dehydrogenase, NAD binding domain|Glyceraldehyde 3-phosphate dehydrogenase, C-terminal domain	G Carbohydrate transport and metabolism	Bacteria--Bacteroidota--Bacteroidia--Cytophagales--Cyclobacteriaceae--UBA4465--	20160412_Bin_3_6	Bacteria	Bacteroidota	Bacteroidia	Cytophagales	Cyclobacteriaceae	UBA4465	unassigned	Glyceraldehyde-3-phosphate dehydrogenase A	0	0.00215514	0.000644488	0	0	0
Ga0206125_100507413	1.A.115.1.5|1.A.115.1.3	The Pore-forming NADPH-dependent 1-Acyldihydroxyacetone Phosphate Reductase (Ayr1) Family	PF13561.7	adh_short_C2	Enoyl-(Acyl carrier protein) reductase	I Lipid transport and metabolism	Bacteria--Bacteroidota--Bacteroidia--Cytophagales--Cyclobacteriaceae--UBA4465--	20160412_Bin_34_4	Bacteria	Bacteroidota	Bacteroidia	Cytophagales	Cyclobacteriaceae	UBA4465	unassigned	Dihydroanticapsin 7-dehydrogenase	0	0	0	0	0	0.000477049
Ga0206125_100264372	1.B.14.6.1|1.B.14.6.17|1.B.14.6.16|1.B.14.6.2|1.B.14.6.13|1.B.14.6.11|1.B.14.6.9	The Outer Membrane Receptor (OMR) Family	PF13715.7|PF07715.16|PF00593.25	CarbopepD_reg_2|Plug|TonB_dep_Rec	CarboxypepD_reg-like domain|TonB-dependent Receptor Plug Domain|TonB dependent receptor	TBDT	Bacteria--Bacteroidota--Bacteroidia--Cytophagales--Cyclobacteriaceae--UBA4465--	20160412_Bin_34_4	Bacteria	Bacteroidota	Bacteroidia	Cytophagales	Cyclobacteriaceae	UBA4465	unassigned	TonB-dependent receptor SusC TIGR04057	0.0736655	0.0873204	0.209944	0.12189	0.109417	0.130588
Ga0206124_100237081	1.B.18.3.5|1.B.18.1.2|1.B.18.3.7|1.B.18.3.1|1.B.18.3.8|1.B.18.3.2	The Outer Membrane Auxiliary (OMA) Protein Family	PF02563.17|PF10531.10	Poly_export|SLBB	Polysaccharide biosynthesis/export protein|SLBB domain	M Cell wall/membrane/envelope biogenesis	unassigned	unassigned	unassigned	unassigned	unassigned	unassigned	unassigned	unassigned	unassigned	Polysialic acid transport protein KpsD	0	0.00737707	0.00302526	0	0.00204659	0.00152804
Ga0206131_100499701	1.B.18.3.5|1.B.18.1.2|1.B.18.3.7|1.B.18.3.8|1.B.18.3.1|1.B.18.3.2	The Outer Membrane Auxiliary (OMA) Protein Family	PF02563.17|PF10531.10	Poly_export|SLBB	Polysaccharide biosynthesis/export protein|SLBB domain	M Cell wall/membrane/envelope biogenesis	unassigned	unassigned	unassigned	unassigned	unassigned	unassigned	unassigned	unassigned	unassigned	Polysialic acid transport protein KpsD	0	0.0129951	0.00873215	0.00330187	0.0044525	0.001449
Ga0206125_1000015631	CHEBI:9175;sodium(1+)|CHEBI:5584;hydron|CHEBI:24636;proton|CHEBI:9175;sodium(1+)|CHEBI:5584;hydron	The H<sup>+</sup>, Na<sup>+</sup>-translocating Pyrophosphatase (M<sup>+</sup>-PPase) Family	PF03030.17	H_PPase	Inorganic H+ pyrophosphatase	C Energy production and conversion	Bacteria--Bacteroidota--Bacteroidia--Flavobacteriales--Cryomorphaceae--UBA10364--UBA10364 sp003045825	20100420_Bin_31_1	Bacteria	Bacteroidota	Bacteroidia	Flavobacteriales	Cryomorphaceae	UBA10364	UBA10364 sp003045825	Putative K(+)-stimulated pyrophosphate-energized sodium pump	0.0552702	0.0699954	0.0627949	0.0553783	0.0608976	0.0549117
Ga0206123_108240731	1.A.33.1.4|1.A.33.1.2|3.A.9.1.1|1.A.33.1.3|1.A.33.1.1|1.A.33.1.5|9.A.41.1.1	The Cation Channel-forming Heat Shock Protein-70 (Hsp70) Family|The Chloroplast Envelope Protein Translocase (CEPT or Tic-Toc) Family|The Capsular Polysaccharide Exporter (CPS-E) Family	PF00012.21	HSP70	Hsp70 protein	O Posttranslational modification, protein turnover, chaperones	unassigned	unassigned	unassigned	unassigned	unassigned	unassigned	unassigned	unassigned	unassigned	unassigned	0	0	0	0	0	0.000504346
Ga0206125_100079615	CHEBI:4291;deoxyribonucleic acid	The Phage T7 Injectisome (T7 Injectisome) Family	PF04313.15|PF04851.16|PF00271.32	HSDR_N|ResIII|Helicase_C	Type I restriction enzyme R protein N terminus (HSDR_N)|Type III restriction enzyme, res subunit|Helicase conserved C-terminal domain	V Defense mechanisms	unassigned	unassigned	unassigned	unassigned	unassigned	unassigned	unassigned	unassigned	unassigned	Type-1 restriction enzyme R protein	0	0	0	0.000307198	0	0
Ga0206125_1000015658	2.A.1.1.32|2.A.1.1.106|2.A.1.1.81|2.A.1.1.3|2.A.1.1.65|2.A.1.1.42|2.A.1.1.35|2.A.1.1.63|2.A.1.1.123|2.A.1.1.120|2.A.1.1.25|2.A.1.1.41|2.A.1.1.132|2.A.1.1.62|2.A.1.1.26|2.A.1.1.2|2.A.1.1.55|2.A.1.1.75|2.A.1.1.122|2.A.1.1.53|2.A.1.1.87|2.A.1.1.34|2.A.1.1.85|2.A.1.1.4|2.A.1.1.116|2.A.1.1.1|2.A.1.1.121|2.A.1.1.14|2.A.1.1.79|2.A.1.1.61|2.A.1.1.97|2.A.1.1.124|2.A.1.1.54|2.A.1.1.134|2.A.1.1.60|2.A.1.1.1…	The Major Facilitator Superfamily (MFS)|The Death Effector Domain A (DedA) Family	PF00083.25	Sugar_tr	Sugar (and other) transporter	G Carbohydrate transport and metabolism	Bacteria--Bacteroidota--Bacteroidia--Flavobacteriales--Cryomorphaceae--UBA10364--UBA10364 sp003045825	20100420_Bin_31_1	Bacteria	Bacteroidota	Bacteroidia	Flavobacteriales	Cryomorphaceae	UBA10364	UBA10364 sp003045825	putative metabolite transport protein CsbC	0	0	0	0.00167948	0.00167731	0.000346248
Ga0206125_100054838	CHEBI:9175;sodium(1+)	The Na<sup>+</sup>-translocating NADH:Quinone Dehydrogenase (Na-NDH or NQR) Family	PF05896.12|PF11973.9	NQRA|NQRA_SLBB	Na(+)-translocating NADH-quinone reductase subunit A (NQRA)|NQRA C-terminal domain	C Energy production and conversion	Bacteria--Bacteroidota--Bacteroidia--Cytophagales--Cyclobacteriaceae--UBA4465--	20160502_Bin_26_3	Bacteria	Bacteroidota	Bacteroidia	Cytophagales	Cyclobacteriaceae	UBA4465	unassigned	Na(+)-translocating NADH-quinone reductase subunit A	0	0	0	0.000307198	0	0
Ga0206128_10014532	1.B.38.1.10|8.A.46.1.3|8.A.46.1.6|8.A.46.1.2|8.A.46.1.4|1.B.38.1.7|8.A.46.3.2|8.A.46.1.5|8.A.46.3.3|8.A.46.1.1	The <I>Treponema</I> Porin Major Surface Protein (TP-MSP) Family|The Glycan-binding Protein (SusD) Family	PF14322.7|PF07980.12	SusD-like_3|SusD_RagB	Starch-binding associating with outer membrane|SusD family	M Cell wall/membrane/envelope biogenesis	Bacteria--Bacteroidota--Bacteroidia--Flavobacteriales--1G12--UBA6770--UBA6770 sp002707155	20110530_Bin_91_1	Bacteria	Bacteroidota	Bacteroidia	Flavobacteriales	1G12	UBA6770	UBA6770 sp002707155	SusD-like protein	0	0	0	0.00300262	0.00414073	0.00175293
Ga0206128_10014533	1.B.14.6.17|1.B.14.6.16|1.B.14.6.1|1.B.14.6.2|1.B.14.6.13|1.B.14.6.11|1.B.14.6.14|1.B.14.6.8|1.B.14.1.33|1.B.14.9.1|1.B.14.6.9	The Outer Membrane Receptor (OMR) Family	PF13715.7|PF07715.16|PF00593.25	CarbopepD_reg_2|Plug|TonB_dep_Rec	CarboxypepD_reg-like domain|TonB-dependent Receptor Plug Domain|TonB dependent receptor	TBDT	Bacteria--Bacteroidota--Bacteroidia--Flavobacteriales--1G12--UBA6770--UBA6770 sp002707155	20110530_Bin_91_1	Bacteria	Bacteroidota	Bacteroidia	Flavobacteriales	1G12	UBA6770	UBA6770 sp002707155	TonB-dependent receptor SusC TIGR04057	0	0	0	0.00457152	0.00742232	0.00162213
Ga0206129_100497451	8.A.46.1.1|8.A.46.1.6|8.A.46.3.2|8.A.46.1.5|1.B.38.1.7	The Glycan-binding Protein (SusD) Family|The <I>Treponema</I> Porin Major Surface Protein (TP-MSP) Family	PF14322.7|PF07980.12	SusD-like_3|SusD_RagB	Starch-binding associating with outer membrane|SusD family	M Cell wall/membrane/envelope biogenesis	Bacteria--Bacteroidota--Bacteroidia--Cytophagales--Cyclobacteriaceae--UBA4465--	20160412_Bin_34_4	Bacteria	Bacteroidota	Bacteroidia	Cytophagales	Cyclobacteriaceae	UBA4465	unassigned	Starch-binding protein SusD	0	0	0.00937351	0.00351739	0.00318943	0.0036799
Ga0206131_100428252	8.A.46.1.1|8.A.46.1.6|8.A.46.1.5	The Glycan-binding Protein (SusD) Family	PF14322.7|PF07980.12	SusD-like_3|SusD_RagB	Starch-binding associating with outer membrane|SusD family	M Cell wall/membrane/envelope biogenesis	Bacteria--Bacteroidota--Bacteroidia--Cytophagales--Cyclobacteriaceae--UBA4465--UBA4465 sp002470835	20110331_Bin_72	Bacteria	Bacteroidota	Bacteroidia	Cytophagales	Cyclobacteriaceae	UBA4465	UBA4465 sp002470835	Starch-binding protein SusD	0.0104895	0.0107209	0.0399033	0.0221904	0.0213089	0.0266882
Ga0206128_10000669	CHEBI:5584;hydron	The Proton-translocating Cytochrome Oxidase (COX) Superfamily|The Proton-translocating Quinol:Cytochrome c Reductase (QCR) Superfamily	PF00510.19	COX3	Cytochrome c oxidase subunit III	C Energy production and conversion	Bacteria--Bacteroidota--Bacteroidia--Flavobacteriales--1G12--UBA6770--UBA6770 sp002707155	20110530_Bin_91_1	Bacteria	Bacteroidota	Bacteroidia	Flavobacteriales	1G12	UBA6770	UBA6770 sp002707155	putative cytochrome c oxidase subunit 3	0	0	0	0	0.000584742	0
Ga0206127_11600711	CHEBI:5589;hydrogencarbonate|CHEBI:9335;sulfate|CHEBI:5589;hydrogencarbonate	The Sulfate Permease (SulP) Family	PF00484.20	Pro_CA	Carbonic anhydrase	P Inorganic ion transport and metabolism	Bacteria--Bacteroidota--Bacteroidia--Flavobacteriales--UA16--UA16--UA16 sp002477505	20100511_Bin_63	Bacteria	Bacteroidota	Bacteroidia	Flavobacteriales	UA16	UA16	UA16 sp002477505	Carbonic anhydrase	0	0	0	0	0.000584742	0.001991
Ga0206125_100077751	CHEBI:5589;hydrogencarbonate|CHEBI:9335;sulfate|CHEBI:5589;hydrogencarbonate	The Sulfate Permease (SulP) Family	PF00484.20	Pro_CA	Carbonic anhydrase	P Inorganic ion transport and metabolism	Bacteria--Bacteroidota--Bacteroidia--Flavobacteriales--UA16--UBA8752--	20160331_Bin_10_4	Bacteria	Bacteroidota	Bacteroidia	Flavobacteriales	UA16	UBA8752	unassigned	Carbonic anhydrase 2	0	0	0	0.00163036	0	0
Ga0206125_100013192	1.B.14.6.17|1.B.14.6.16|1.B.14.6.1|1.B.14.6.2|1.B.14.6.13|1.B.14.6.11|1.B.14.1.33|1.B.14.10.1	The Outer Membrane Receptor (OMR) Family	PF13715.7|PF07715.16|PF00593.25	CarbopepD_reg_2|Plug|TonB_dep_Rec	CarboxypepD_reg-like domain|TonB-dependent Receptor Plug Domain|TonB dependent receptor	TBDT	Bacteria--Bacteroidota--Bacteroidia--Flavobacteriales--Crocinitomicaceae--UBA952--	20160331_Bin_41_3	Bacteria	Bacteroidota	Bacteroidia	Flavobacteriales	Crocinitomicaceae	UBA952	unassigned	TonB-dependent receptor SusC TIGR04057	0	0	0	0	0	0.00100867
Ga0206131_100064266	1.B.14.6.17|1.B.14.6.16|1.B.14.6.1|1.B.14.6.2|1.B.14.6.13|1.B.14.6.11|1.B.14.6.8|1.B.14.1.33|1.B.14.10.1	The Outer Membrane Receptor (OMR) Family	PF13715.7|PF07715.16|PF00593.25	CarbopepD_reg_2|Plug|TonB_dep_Rec	CarboxypepD_reg-like domain|TonB-dependent Receptor Plug Domain|TonB dependent receptor	TBDT	Bacteria--Bacteroidota--Bacteroidia--Flavobacteriales--Crocinitomicaceae--UBA952--	20160512_Bin_69_2	Bacteria	Bacteroidota	Bacteroidia	Flavobacteriales	Crocinitomicaceae	UBA952	unassigned	TonB-dependent receptor SusC TIGR04057	0	0	0	0	0	0.00542237
Ga0206125_100095943	8.A.21.2.3	The Stomatin/Podocin/Band 7/Nephrosis.2/SPFH (Stomatin) Family	PF01145.26	Band_7	SPFH domain / Band 7 family	O Posttranslational modification, protein turnover, chaperones	Bacteria--Bacteroidota--Bacteroidia--Flavobacteriales--Cryomorphaceae--UBA10364--UBA10364 sp002387615	20120531_Bin_70_1	Bacteria	Bacteroidota	Bacteroidia	Flavobacteriales	Cryomorphaceae	UBA10364	UBA10364 sp002387615	hypothetical protein	0	0	0.00301378	0.000460797	0	0
Ga0206128_10515372	3.E.1.6.6|3.E.1.6.8|3.E.1.6.12|3.E.1.6.1|3.E.1.6.3|3.E.1.6.5|3.E.1.6.2|3.E.1.6.9|3.E.1.6.4|3.E.1.1.2|3.E.1.6.11|3.E.1.6.7|3.E.1.3.2|3.E.1.6.10|3.E.1.1.1|3.E.1.1.9|3.E.1.1.3|3.E.1.3.3|3.E.1.1.4|3.E.1.1.5|3.E.1.4.2|3.E.1.4.5|3.E.1.3.1	The Ion-translocating Microbial Rhodopsin (MR) Family	PF01036.19	Bac_rhodopsin	Bacteriorhodopsin-like protein	C Energy production and conversion	Bacteria--Bacteroidota--Bacteroidia--Cytophagales--Cyclobacteriaceae--Fabibacter--Fabibacter sp002477595	20100504_Bin_77	Bacteria	Bacteroidota	Bacteroidia	Cytophagales	Cyclobacteriaceae	Fabibacter	Fabibacter sp002477595	Blue-light absorbing proteorhodopsin	0	0	0	0.0003359	0.000335471	0.0023146
Ga0206125_100329505	8.A.21.2.3	The Stomatin/Podocin/Band 7/Nephrosis.2/SPFH (Stomatin) Family	PF01145.26	Band_7	SPFH domain / Band 7 family	O Posttranslational modification, protein turnover, chaperones	Bacteria--Bacteroidota--Bacteroidia--Flavobacteriales--Cryomorphaceae--UBA10364--UBA10364 sp002387615	20120531_Bin_70_1	Bacteria	Bacteroidota	Bacteroidia	Flavobacteriales	Cryomorphaceae	UBA10364	UBA10364 sp002387615	hypothetical protein	0	0	0.00242146	0.00298483	0.00199618	0
Ga0206125_1000039320	3.A.23.6.1|1.K.1.1.1	The Type VI Symbiosis/Virulence Secretory System (T6SS) Family|The Gp27/5 T4-baseplate (T4-BP) Family	PF17482.3	Phage_sheath_1C	Phage tail sheath C-terminal domain	X Mobilome: prophages, transposons	unassigned	unassigned	unassigned	unassigned	unassigned	unassigned	unassigned	unassigned	unassigned	hypothetical protein	0.0227931	0.00163378	0	0.000614396	0.000808717	0.00063608
Ga0206125_1000244815	3.A.23.6.1|1.K.1.1.1	The Type VI Symbiosis/Virulence Secretory System (T6SS) Family|The Gp27/5 T4-baseplate (T4-BP) Family	PF17482.3	Phage_sheath_1C	Phage tail sheath C-terminal domain	X Mobilome: prophages, transposons	Bacteria--Bacteroidota--Bacteroidia--Flavobacteriales--Flavobacteriaceae--SCGC-AAA160-P02--	20100330_Bin_54_1	Bacteria	Bacteroidota	Bacteroidia	Flavobacteriales	Flavobacteriaceae	SCGC-AAA160-P02	unassigned	hypothetical protein	0.00132837	0.00231905	0	0	0	0
Ga0206128_10008823	3.A.23.6.1|1.K.1.1.1	The Type VI Symbiosis/Virulence Secretory System (T6SS) Family|The Gp27/5 T4-baseplate (T4-BP) Family	PF17482.3	Phage_sheath_1C	Phage tail sheath C-terminal domain	X Mobilome: prophages, transposons	Bacteria--Bacteroidota--Bacteroidia--Flavobacteriales--Crocinitomicaceae--UBA952--	20160331_Bin_41_3	Bacteria	Bacteroidota	Bacteroidia	Flavobacteriales	Crocinitomicaceae	UBA952	unassigned	hypothetical protein	0	0	0	0.00452457	0.00612733	0.0105593
Ga0206129_100028455	3.A.23.6.1|1.K.1.1.1	The Type VI Symbiosis/Virulence Secretory System (T6SS) Family|The Gp27/5 T4-baseplate (T4-BP) Family	PF17482.3	Phage_sheath_1C	Phage tail sheath C-terminal domain	X Mobilome: prophages, transposons	Bacteria--Bacteroidota--Bacteroidia--Flavobacteriales--Flavobacteriaceae--UBA7428--	20110526_Bin_22_1	Bacteria	Bacteroidota	Bacteroidia	Flavobacteriales	Flavobacteriaceae	UBA7428	unassigned	hypothetical protein	0	0	0	0.00288253	0.00184757	0.00189693
Ga0206129_100093815	3.A.23.6.1|1.K.1.1.1	The Type VI Symbiosis/Virulence Secretory System (T6SS) Family|The Gp27/5 T4-baseplate (T4-BP) Family	PF17482.3	Phage_sheath_1C	Phage tail sheath C-terminal domain	X Mobilome: prophages, transposons	unassigned	unassigned	unassigned	unassigned	unassigned	unassigned	unassigned	unassigned	unassigned	hypothetical protein	0	0	0	0.0108924	0.0112409	0.0126651
Ga0206131_1000015615	1.B.38.1.10|8.A.46.1.3|8.A.46.1.6|8.A.46.1.2|8.A.46.1.4|1.B.38.1.7|8.A.46.1.5|8.A.46.1.1|8.A.46.3.5|8.A.46.3.3	The <I>Treponema</I> Porin Major Surface Protein (TP-MSP) Family|The Glycan-binding Protein (SusD) Family	PF14322.7|PF07980.12	SusD-like_3|SusD_RagB	Starch-binding associating with outer membrane|SusD family	M Cell wall/membrane/envelope biogenesis	Bacteria--Bacteroidota--Bacteroidia--Flavobacteriales--1G12----	20160517_Bin_55_15	Bacteria	Bacteroidota	Bacteroidia	Flavobacteriales	1G12	unassigned	unassigned	SusD-like protein	0	0	0	0	0.000323496	0
Ga0206125_1000005112	9.B.172.1.1|2.A.130.1.1|9.B.172.1.2	The DUF3308 Putative Porin (DUF3308) Family|The Type 9 Secretory System (T9SS) Family	PF11751.9	PorP_SprF	Type IX secretion system membrane protein PorP/SprF	M Cell wall/membrane/envelope biogenesis	Bacteria--Bacteroidota--Bacteroidia--Flavobacteriales--UA16--UBA8752--UBA8752 sp002336475	20160331_Bin_10_3	Bacteria	Bacteroidota	Bacteroidia	Flavobacteriales	UA16	UBA8752	UBA8752 sp002336475	hypothetical protein	0	0	0	0.00101594	0	0
Ga0206130_100376202	CHEBI:14911;protein	The Type 9 Secretory System (T9SS) Family	PF03781.17	FGE-sulfatase	Sulfatase-modifying factor enzyme 1	O Posttranslational modification, protein turnover, chaperones	Bacteria--Bacteroidota--Bacteroidia--Cytophagales--Cyclobacteriaceae----	20160512_Bin_21_3	Bacteria	Bacteroidota	Bacteroidia	Cytophagales	Cyclobacteriaceae	unassigned	unassigned	Serine/threonine-protein kinase pkn1	0	0	0	0	0	0.000981396
Ga0206131_101177231	1.B.14.6.17|1.B.14.6.16|1.B.14.6.1|1.B.14.6.2|1.B.14.6.13	The Outer Membrane Receptor (OMR) Family	PF00593.25	TonB_dep_Rec	TonB dependent receptor	TBDT	unassigned	unassigned	unassigned	unassigned	unassigned	unassigned	unassigned	unassigned	unassigned	TonB-dependent receptor SusC	0	0	0	0	0	0.00121185
Ga0206129_100042438	1.B.14.6.17|1.B.14.6.1|1.B.14.6.16|1.B.14.6.2|1.B.14.6.13|1.B.14.6.11|1.B.14.6.10|1.B.14.10.1	The Outer Membrane Receptor (OMR) Family	PF13715.7|PF07715.16|PF00593.25	CarbopepD_reg_2|Plug|TonB_dep_Rec	CarboxypepD_reg-like domain|TonB-dependent Receptor Plug Domain|TonB dependent receptor	TBDT	Bacteria--Bacteroidota--Bacteroidia--Flavobacteriales--Flavobacteriaceae--UBA7428--	20110526_Bin_22_1	Bacteria	Bacteroidota	Bacteroidia	Flavobacteriales	Flavobacteriaceae	UBA7428	unassigned	TonB-dependent receptor SusC TIGR04057	0	0	0	0.0134666	0.0245998	0.021447
Ga0206129_100846191	1.B.14.6.1|1.B.14.6.16|1.B.14.6.17|1.B.14.6.2|1.B.14.6.13|1.B.14.6.11|1.B.14.10.1|1.B.14.6.14	The Outer Membrane Receptor (OMR) Family	PF13715.7|PF07715.16	CarbopepD_reg_2|Plug	CarboxypepD_reg-like domain|TonB-dependent Receptor Plug Domain	TBDT	unassigned	unassigned	unassigned	unassigned	unassigned	unassigned	unassigned	unassigned	unassigned	TonB-dependent receptor SusC	0	0	0	0	0	0.00186113
Ga0206130_100776111	1.B.14.6.17|1.B.14.6.1|1.B.14.6.16|1.B.14.6.2|1.B.14.6.13|1.B.14.6.11|1.B.14.10.1	The Outer Membrane Receptor (OMR) Family	PF13715.7|PF07715.16|PF00593.25	CarbopepD_reg_2|Plug|TonB_dep_Rec	CarboxypepD_reg-like domain|TonB-dependent Receptor Plug Domain|TonB dependent receptor	TBDT	Bacteria--Bacteroidota--Bacteroidia--Flavobacteriales--Flavobacteriaceae--UBA7428--	20110523_Bin_35_2	Bacteria	Bacteroidota	Bacteroidia	Flavobacteriales	Flavobacteriaceae	UBA7428	unassigned	TonB-dependent receptor SusC dockerin GH35 TIGR04057	0	0	0	0.00675481	0.00949753	0.014299
Ga0206131_100900492	1.B.14.6.1|1.B.14.6.16|1.B.14.6.17|1.B.14.6.2|1.B.14.6.13|1.B.14.6.11|1.B.14.10.1|1.B.14.6.10|1.B.14.6.14	The Outer Membrane Receptor (OMR) Family	PF13715.7|PF07715.16	CarbopepD_reg_2|Plug	CarboxypepD_reg-like domain|TonB-dependent Receptor Plug Domain	TBDT	Bacteria--Bacteroidota--Bacteroidia--Flavobacteriales--Flavobacteriaceae--UBA7428--	20110523_Bin_35_2	Bacteria	Bacteroidota	Bacteroidia	Flavobacteriales	Flavobacteriaceae	UBA7428	unassigned	TonB-dependent receptor SusC	0	0	0	0	0	0.00201736
Ga0206129_100042437	8.A.46.1.3|1.B.38.1.7|8.A.46.1.4|1.B.38.1.10|8.A.46.1.2|8.A.46.1.5|8.A.46.3.3|8.A.46.1.1	The Glycan-binding Protein (SusD) Family|The <I>Treponema</I> Porin Major Surface Protein (TP-MSP) Family	PF14322.7|PF07980.12	SusD-like_3|SusD_RagB	Starch-binding associating with outer membrane|SusD family	M Cell wall/membrane/envelope biogenesis	Bacteria--Bacteroidota--Bacteroidia--Flavobacteriales--Flavobacteriaceae--UBA7428--	20110526_Bin_22_1	Bacteria	Bacteroidota	Bacteroidia	Flavobacteriales	Flavobacteriaceae	UBA7428	unassigned	SusD-like protein	0	0	0	0.00202364	0.00246208	0.00373075
Ga0206131_102474641	8.A.46.1.3|8.A.46.1.2|1.B.38.1.7|8.A.46.1.6	The Glycan-binding Protein (SusD) Family|The <I>Treponema</I> Porin Major Surface Protein (TP-MSP) Family	PF14322.7	SusD-like_3	Starch-binding associating with outer membrane	R General function prediction only	unassigned	unassigned	unassigned	unassigned	unassigned	unassigned	unassigned	unassigned	unassigned	unassigned	0	0	0	0	0.000323496	0.000504346
Ga0206131_1000000761	9.B.3.1.3	The Cysteine Protease Binding Protein-8 (CPBP8) Family	PF03160.15|PF18962.1	Calx-beta|Por_Secre_tail	Calx-beta domain|Secretion system C-terminal sorting domain	unassigned	Bacteria--Bacteroidota--Bacteroidia--NS11-12g--UBA955----	20160512_Bin_35_1	Bacteria	Bacteroidota	Bacteroidia	NS11-12g	UBA955	unassigned	unassigned	hypothetical protein	0	0	0	0.00201538	0.00356799	0.00375987
Ga0206125_100024207	CHEBI:14911;protein	The Type 9 Secretory System (T9SS) Family	PF03781.17	FGE-sulfatase	Sulfatase-modifying factor enzyme 1	O Posttranslational modification, protein turnover, chaperones	Bacteria--Bacteroidota--Bacteroidia--Cytophagales--Cyclobacteriaceae--UBA4465--UBA4465 sp002292365	20100408_Bin_4_1	Bacteria	Bacteroidota	Bacteroidia	Cytophagales	Cyclobacteriaceae	UBA4465	UBA4465 sp002292365	Hercynine oxygenase	0	0.00238357	0.00596922	0.0013941	0	0.00282748
Ga0206125_1000121710	3.A.1.132.1|3.A.1.132.4|3.A.1.132.3|3.A.1.132.9	The ATP-binding Cassette (ABC) Superfamily	PF12679.8	ABC2_membrane_2	ABC-2 family transporter protein	O Posttranslational modification, protein turnover, chaperones	Bacteria--Bacteroidota--Bacteroidia--Cytophagales--Cyclobacteriaceae--UBA4465--	20160412_Bin_3_6	Bacteria	Bacteroidota	Bacteroidia	Cytophagales	Cyclobacteriaceae	UBA4465	unassigned	hypothetical protein	0	0	0	0	0	0.00103874
Ga0206125_1000178833	3.A.5.1.4|3.A.5.2.2|3.A.5.2.1|3.A.5.4.1|3.A.5.1.3|3.A.5.1.1|3.A.5.3.1|3.A.5.4.2|3.A.5.5.1|3.A.5.6.1|3.A.5.10.1|3.A.5.7.2|3.A.5.7.1	The General Secretory Pathway (Sec) Family	PF00344.21	SecY	SecY translocase	U Intracellular trafficking, secretion, and vesicular transport	Bacteria--Bacteroidota--Bacteroidia--Cytophagales--Cyclobacteriaceae--UBA4465--UBA4465 sp002470835	20110331_Bin_72	Bacteria	Bacteroidota	Bacteroidia	Cytophagales	Cyclobacteriaceae	UBA4465	UBA4465 sp002470835	Protein translocase subunit SecY	0	0	0	0	0	0.00103874
Ga0206130_102861571	CHEBI:8526;protein polypeptide chain	The Plasmodium Translocon of Exported proteins (PTEX) Family	PF00574.24	CLP_protease	Clp protease	O Posttranslational modification, protein turnover, chaperones	Bacteria--Bacteroidota--Bacteroidia--Cytophagales--Cyclobacteriaceae--UBA4465--	20160412_Bin_3_6	Bacteria	Bacteroidota	Bacteroidia	Cytophagales	Cyclobacteriaceae	UBA4465	unassigned	ATP-dependent Clp protease proteolytic subunit	0	0	0.000644488	0	0	0
Ga0206128_100032634	1.B.14.6.2|1.B.14.6.13|1.B.14.6.16|1.B.14.6.1|1.B.14.6.17|1.B.14.6.11|1.B.14.6.10|1.B.14.1.22|1.B.14.1.5|1.B.14.1.3|1.B.14.6.14|1.B.14.6.12|1.B.14.9.1	The Outer Membrane Receptor (OMR) Family	PF13715.7|PF07715.16|PF00593.25	CarbopepD_reg_2|Plug|TonB_dep_Rec	CarboxypepD_reg-like domain|TonB-dependent Receptor Plug Domain|TonB dependent receptor	TBDT	Bacteria--Bacteroidota--Bacteroidia--Chitinophagales--Saprospiraceae--UBA1994--UBA1994 sp002335865	20160502_Bin_23_2	Bacteria	Bacteroidota	Bacteroidia	Chitinophagales	Saprospiraceae	UBA1994	UBA1994 sp002335865	TonB-dependent receptor SusC TIGR04057	0	0	0	0.00901215	0.011642	0.0199049
Ga0206125_100032239	1.C.82.1.1|1.C.82.1.2	The Pore-forming Amphipathic Helical Peptide HP(2-20) (HP2-20) Family	PF00687.22	Ribosomal_L1	Ribosomal protein L1p/L10e family	J Translation, ribosomal structure and biogenesis	Bacteria--Bacteroidota--Bacteroidia--Cytophagales--Cyclobacteriaceae--UBA4465--	20160412_Bin_3_6	Bacteria	Bacteroidota	Bacteroidia	Cytophagales	Cyclobacteriaceae	UBA4465	unassigned	50S ribosomal protein L1	0	0	0.000859325	0	0	0
Ga0206125_1000021421	3.A.29.1.1|3.A.29.1.2|3.A.29.1.5|3.A.29.1.4|3.A.29.1.6|3.A.25.2.1|3.A.16.1.5|3.A.16.1.1|3.A.16.1.2|3.A.16.1.3|3.A.25.1.1|3.A.31.1.1|3.A.20.1.5|3.A.31.1.2|3.A.20.1.2|3.A.20.1.1|3.A.20.1.3|1.R.1.1.2|1.R.1.1.1|1.F.1.1.2|1.F.1.1.1|3.A.31.1.3|3.A.28.1.1|3.A.28.1.5|3.A.28.1.3|3.A.28.1.4|3.A.28.1.2	The Mitochondrial Inner Membrane i-AAA Protease Complex (MIMP) Familly|The Symbiont-specific ERAD-like Machinery (SELMA) Family|The Endoplasmic Reticular Retrotranslocon (ER-RT) Family|The Endosomal Sorting Complexes Required for Transport III (ESCRT-III) Family|The Peroxisomal Protein Importer (PPI) Family|The Membrane Contact Site (MCS) Family|The Synaptosomal Vesicle Fusion Pore (SVF-Pore) Fam…	PF00004.30|PF17862.2|PF01434.19	AAA|AAA_lid_3|Peptidase_M41	ATPase family associated with various cellular activities (AAA)|AAA+ lid domain|Peptidase family M41	O Posttranslational modification, protein turnover, chaperones	Bacteria--Bacteroidota--Bacteroidia--Cytophagales--Cyclobacteriaceae--UBA4465--UBA4465 sp002292365	20100408_Bin_4_1	Bacteria	Bacteroidota	Bacteroidia	Cytophagales	Cyclobacteriaceae	UBA4465	UBA4465 sp002292365	ATP-dependent zinc metalloprotease FtsH 4	0	0	0	0.00156471	0.00124371	0
Ga0206128_100222020	3.A.29.1.1|3.A.29.1.2|3.A.29.1.5|3.A.29.1.4|3.A.29.1.6|3.A.25.2.1|3.A.16.1.5|3.A.16.1.1|3.A.16.1.2|3.A.16.1.3|3.A.25.1.1|3.A.31.1.1|3.A.20.1.5|3.A.20.1.2|3.A.31.1.2|3.A.20.1.1|3.A.20.1.3|1.R.1.1.2|1.R.1.1.1|1.F.1.1.2|1.F.1.1.1|3.A.31.1.3|3.A.28.1.1|3.A.28.1.5|3.A.28.1.3|3.A.28.1.4|3.A.28.1.2	The Mitochondrial Inner Membrane i-AAA Protease Complex (MIMP) Familly|The Symbiont-specific ERAD-like Machinery (SELMA) Family|The Endoplasmic Reticular Retrotranslocon (ER-RT) Family|The Endosomal Sorting Complexes Required for Transport III (ESCRT-III) Family|The Peroxisomal Protein Importer (PPI) Family|The Membrane Contact Site (MCS) Family|The Synaptosomal Vesicle Fusion Pore (SVF-Pore) Fam…	PF00004.30|PF17862.2|PF01434.19	AAA|AAA_lid_3|Peptidase_M41	ATPase family associated with various cellular activities (AAA)|AAA+ lid domain|Peptidase family M41	O Posttranslational modification, protein turnover, chaperones	Bacteria--Bacteroidota--Bacteroidia--Cytophagales--Cyclobacteriaceae--UBA4465--	20160502_Bin_26_3	Bacteria	Bacteroidota	Bacteroidia	Cytophagales	Cyclobacteriaceae	UBA4465	unassigned	ATP-dependent zinc metalloprotease FtsH 4	0	0	0	0.000307198	0	0
Ga0206125_100011206	1.A.30.2.9|1.A.30.3.2|1.A.30.2.4|1.A.30.2.3|1.A.30.2.7|1.A.30.3.1|1.A.30.2.2|1.A.30.3.3|1.A.30.3.4|1.A.30.2.6|1.A.30.2.5|1.A.30.2.8|1.A.30.2.1|1.A.30.2.10	The H<sup>+</sup>- or Na<sup>+</sup>-translocating Bacterial Flagellar Motor/ExbBD Outer Membrane Transport Energizer (Mot/Exb) Superfamily	PF01618.17	MotA_ExbB	MotA/TolQ/ExbB proton channel family	U Intracellular trafficking, secretion, and vesicular transport	Bacteria--Bacteroidota--Bacteroidia--Cytophagales--Cyclobacteriaceae--UBA4465--UBA4465 sp002292365	20100408_Bin_4_1	Bacteria	Bacteroidota	Bacteroidia	Cytophagales	Cyclobacteriaceae	UBA4465	UBA4465 sp002292365	Biopolymer transport protein ExbB	0	0	0	0	0	0.000692497
Ga0206125_1000190120	1.A.30.2.9|1.A.30.3.1|1.A.30.2.4|1.A.30.3.2|1.A.30.2.7|1.A.30.3.3|1.A.30.2.6|1.A.30.2.3|1.A.30.2.5|1.A.30.2.1|1.A.30.2.10|1.A.30.3.4|1.A.30.2.8|1.A.30.2.2	The H<sup>+</sup>- or Na<sup>+</sup>-translocating Bacterial Flagellar Motor/ExbBD Outer Membrane Transport Energizer (Mot/Exb) Superfamily	PF01618.17	MotA_ExbB	MotA/TolQ/ExbB proton channel family	U Intracellular trafficking, secretion, and vesicular transport	Bacteria--Bacteroidota--Bacteroidia--Flavobacteriales--UA16--UA16--UA16 sp002390405	20110526_Bin_57_2	Bacteria	Bacteroidota	Bacteroidia	Flavobacteriales	UA16	UA16	UA16 sp002390405	Biopolymer transport protein ExbB	0.019169	0.00983287	0.000859325	0.0112192	0.0140684	0.0180023
Ga0206131_100147119	1.A.30.2.9|1.A.30.3.1|1.A.30.2.4|1.A.30.3.3|1.A.30.2.7|1.A.30.3.2|1.A.30.2.3|1.A.30.2.6|1.A.30.2.10|1.A.30.2.1|1.A.30.3.4|1.A.30.2.8|1.A.30.2.5|1.A.30.2.2	The H<sup>+</sup>- or Na<sup>+</sup>-translocating Bacterial Flagellar Motor/ExbBD Outer Membrane Transport Energizer (Mot/Exb) Superfamily	PF01618.17	MotA_ExbB	MotA/TolQ/ExbB proton channel family	U Intracellular trafficking, secretion, and vesicular transport	Bacteria--Bacteroidota--Bacteroidia--Flavobacteriales--UA16--UA16--UA16 sp002390615	20120308_Bin_100_1	Bacteria	Bacteroidota	Bacteroidia	Flavobacteriales	UA16	UA16	UA16 sp002390615	Biopolymer transport protein ExbB	0	0	0	0	0.000485221	0.000477049
Ga0206125_100012753	2.A.6.3.14|1.B.17.2.5|3.A.1.114.1|1.B.17.2.10|3.A.1.105.4|2.A.6.3.11|1.B.17.1.6|3.A.1.109.5	The Resistance-Nodulation-Cell Division (RND) Superfamily|The Outer Membrane Factor (OMF) Family|The ATP-binding Cassette (ABC) Superfamily	PF02321.19	OEP	Outer membrane efflux protein	M Cell wall/membrane/envelope biogenesis	Bacteria--Bacteroidota--Bacteroidia--Cytophagales--Cyclobacteriaceae--UBA4465--	20160412_Bin_3_6	Bacteria	Bacteroidota	Bacteroidia	Cytophagales	Cyclobacteriaceae	UBA4465	unassigned	hypothetical protein	0	0	0.000644488	0	0	0
Ga0206130_101071511	CHEBI:5584;hydron	The H<sup>+</sup>- or Na<sup>+</sup>-translocating Bacterial Flagellar Motor/ExbBD Outer Membrane Transport Energizer (Mot/Exb) Superfamily	PF02472.17	ExbD	Biopolymer transport protein ExbD/TolR	U Intracellular trafficking, secretion, and vesicular transport	Bacteria--Bacteroidota--Bacteroidia--Cytophagales--Cyclobacteriaceae--UBA4465--UBA4465 sp002470835	20110331_Bin_72	Bacteria	Bacteroidota	Bacteroidia	Cytophagales	Cyclobacteriaceae	UBA4465	UBA4465 sp002470835	hypothetical protein	0	0.00068527	0.00241677	0.00190061	0.00235674	0.00383891
Ga0206125_1000025525	3.A.23.6.1	The Type VI Symbiosis/Virulence Secretory System (T6SS) Family	PF00044.25|PF02800.21	Gp_dh_N|Gp_dh_C	Glyceraldehyde 3-phosphate dehydrogenase, NAD binding domain|Glyceraldehyde 3-phosphate dehydrogenase, C-terminal domain	G Carbohydrate transport and metabolism	Bacteria--Bacteroidota--Bacteroidia--Flavobacteriales--UA16--UBA8752--UBA8752 sp002336475	20160331_Bin_10_3	Bacteria	Bacteroidota	Bacteroidia	Flavobacteriales	UA16	UBA8752	UBA8752 sp002336475	Glyceraldehyde-3-phosphate dehydrogenase	0	0.00137052	0	0.00248098	0	0.00290838
Ga0206125_1000066212	3.A.23.6.1	The Type VI Symbiosis/Virulence Secretory System (T6SS) Family	PF00044.25|PF02800.21	Gp_dh_N|Gp_dh_C	Glyceraldehyde 3-phosphate dehydrogenase, NAD binding domain|Glyceraldehyde 3-phosphate dehydrogenase, C-terminal domain	G Carbohydrate transport and metabolism	Bacteria--Bacteroidota--Bacteroidia--Flavobacteriales--UA16--UBA8752--	20160331_Bin_10_4	Bacteria	Bacteroidota	Bacteroidia	Flavobacteriales	UA16	UBA8752	unassigned	Glyceraldehyde-3-phosphate dehydrogenase	0	0	0	0.00194924	0	0
Ga0206126_101737571	3.A.23.6.1	The Type VI Symbiosis/Virulence Secretory System (T6SS) Family	PF00044.25|PF02800.21	Gp_dh_N|Gp_dh_C	Glyceraldehyde 3-phosphate dehydrogenase, NAD binding domain|Glyceraldehyde 3-phosphate dehydrogenase, C-terminal domain	G Carbohydrate transport and metabolism	Bacteria--Bacteroidota--Bacteroidia--Flavobacteriales--UA16--UA16--UA16 sp002477505	20100511_Bin_63	Bacteria	Bacteroidota	Bacteroidia	Flavobacteriales	UA16	UA16	UA16 sp002477505	Glyceraldehyde-3-phosphate dehydrogenase 1	0.00265669	0.0015032	0	0.00363754	0.00732996	0.00903293
Ga0206123_100095303	CHEBI:9175;sodium(1+)|CHEBI:5584;hydron|CHEBI:24636;proton|CHEBI:9175;sodium(1+)|CHEBI:5584;hydron	The H<sup>+</sup>, Na<sup>+</sup>-translocating Pyrophosphatase (M<sup>+</sup>-PPase) Family	PF03030.17	H_PPase	Inorganic H+ pyrophosphatase	C Energy production and conversion	Bacteria--Bacteroidota--Bacteroidia--Flavobacteriales--UA16--UBA974--UBA974 sp002292405	20100303_Bin_107_1	Bacteria	Bacteroidota	Bacteroidia	Flavobacteriales	UA16	UBA974	UBA974 sp002292405	Putative K(+)-stimulated pyrophosphate-energized sodium pump	0	0.00180383	0	0	0	0
Ga0206125_1000021348	CHEBI:9175;sodium(1+)|CHEBI:5584;hydron|CHEBI:24636;proton|CHEBI:9175;sodium(1+)|CHEBI:5584;hydron	The H<sup>+</sup>, Na<sup>+</sup>-translocating Pyrophosphatase (M<sup>+</sup>-PPase) Family	PF03030.17	H_PPase	Inorganic H+ pyrophosphatase	C Energy production and conversion	Bacteria--Bacteroidota--Bacteroidia--Flavobacteriales--UA16--UBA8752--UBA8752 sp002336475	20160331_Bin_10_3	Bacteria	Bacteroidota	Bacteroidia	Flavobacteriales	UA16	UBA8752	UBA8752 sp002336475	Putative K(+)-stimulated pyrophosphate-energized sodium pump	0	0.00068527	0	0.0013436	0.00134186	0.00560691
Ga0206125_100021832	CHEBI:9175;sodium(1+)|CHEBI:5584;hydron|CHEBI:24636;proton|CHEBI:9175;sodium(1+)|CHEBI:5584;hydron	The H<sup>+</sup>, Na<sup>+</sup>-translocating Pyrophosphatase (M<sup>+</sup>-PPase) Family	PF03030.17	H_PPase	Inorganic H+ pyrophosphatase	C Energy production and conversion	Bacteria--Bacteroidota--Bacteroidia--Flavobacteriales--UA16--UA16--	20160419_Bin_7_1	Bacteria	Bacteroidota	Bacteroidia	Flavobacteriales	UA16	UA16	unassigned	Putative K(+)-stimulated pyrophosphate-energized sodium pump	0	0	0	0	0	0.00183197
Ga0206128_100227510	CHEBI:9175;sodium(1+)|CHEBI:5584;hydron|CHEBI:24636;proton|CHEBI:9175;sodium(1+)|CHEBI:5584;hydron	The H<sup>+</sup>, Na<sup>+</sup>-translocating Pyrophosphatase (M<sup>+</sup>-PPase) Family	PF03030.17	H_PPase	Inorganic H+ pyrophosphatase	C Energy production and conversion	Bacteria--Bacteroidota--Bacteroidia--Flavobacteriales--UA16--UBA8752--	20160331_Bin_10_4	Bacteria	Bacteroidota	Bacteroidia	Flavobacteriales	UA16	UBA8752	unassigned	Putative K(+)-stimulated pyrophosphate-energized sodium pump	0	0.000601286	0	0.00585657	0.00134186	0.00190434
Ga0206131_1000091327	CHEBI:9175;sodium(1+)|CHEBI:5584;hydron|CHEBI:24636;proton|CHEBI:9175;sodium(1+)|CHEBI:5584;hydron	The H<sup>+</sup>, Na<sup>+</sup>-translocating Pyrophosphatase (M<sup>+</sup>-PPase) Family	PF03030.17	H_PPase	Inorganic H+ pyrophosphatase	C Energy production and conversion	Bacteria--Bacteroidota--Bacteroidia--Cytophagales--Cyclobacteriaceae--UBA4465--UBA4465 sp002470835	20110331_Bin_72	Bacteria	Bacteroidota	Bacteroidia	Cytophagales	Cyclobacteriaceae	UBA4465	UBA4465 sp002470835	Putative K(+)-stimulated pyrophosphate-energized sodium pump	0	0.00270585	0	0.0013436	0.00134186	0.00207747
Ga0206125_1000129215	CHEBI:14911;protein	The Type 9 Secretory System (T9SS) Family	PF03781.17	FGE-sulfatase	Sulfatase-modifying factor enzyme 1	O Posttranslational modification, protein turnover, chaperones	Bacteria--Bacteroidota--Bacteroidia--Cytophagales--Cyclobacteriaceae--UBA4465--	20160412_Bin_3_6	Bacteria	Bacteroidota	Bacteroidia	Cytophagales	Cyclobacteriaceae	UBA4465	unassigned	Serine/threonine-protein kinase pkn1	0	0.00068527	0.00188274	0.00174435	0.000503196	0.00031804
Ga0206126_100017651	9.B.153.3.3|1.B.40.2.3|1.B.40.1.5	The Putative Beta-Barrel Porin/Alpha Amylase or Phenol_MetA-deg (BBP/AA) Family|The Autotransporter-2 (AT-2) Family	PF03895.16	YadA_anchor	YadA-like membrane anchor domain	Q Secondary metabolites biosynthesis, transport and catabolism	Bacteria--Proteobacteria--Gammaproteobacteria--Pseudomonadales--Porticoccaceae--HTCC2207--	20120524_Bin_25_2	Bacteria	Proteobacteria	Gammaproteobacteria	Pseudomonadales	Porticoccaceae	HTCC2207	unassigned	hypothetical protein	0	0	0.0912864	0.0185796	0.0127059	0.000692497
Ga0206125_1000032715	5.B.12.1.2|5.A.3.3.3	The One Electron Transmembrane Transfer Complex (DsrMKJOP) Family|The Prokaryotic Molybdopterin-containing Oxidoreductase (PMO) Family	PF03916.15	NrfD	Polysulphide reductase, NrfD	C Energy production and conversion	Bacteria--Bacteroidota--Bacteroidia--Cytophagales--Cyclobacteriaceae--UBA4465--UBA4465 sp002292365	20100408_Bin_4_1	Bacteria	Bacteroidota	Bacteroidia	Cytophagales	Cyclobacteriaceae	UBA4465	UBA4465 sp002292365	hypothetical protein	0	0	0	0.000472487	0	0
Ga0206125_100107232	CHEBI:25367;molecule	The Short Chain Amide and Urea Porin (SAP) Family	PF07396.12	Porin_O_P	Phosphate-selective porin O and P	P Inorganic ion transport and metabolism	Bacteria--Bacteroidota--Bacteroidia--Cytophagales--Cyclobacteriaceae--UBA4465--	20160412_Bin_3_6	Bacteria	Bacteroidota	Bacteroidia	Cytophagales	Cyclobacteriaceae	UBA4465	unassigned	hypothetical protein	0	0	0	0	0	0.000504346
Ga0206125_1000083524	3.A.6.1.1|3.A.6.2.1|3.A.6.3.1|3.A.6.1.2|3.A.6.1.3|3.A.2.1.3|3.A.2.1.1|3.A.2.1.4|3.A.2.1.7	The Type III (Virulence-related) Secretory Pathway (IIISP) Family|The H<sup>+</sup>- or Na<sup>+</sup>-translocating F-type, V-type and A-type ATPase (F-ATPase) Superfamily	PF07498.13|PF07497.13|PF00006.26	Rho_N|Rho_RNA_bind|ATP-synt_ab	Rho termination factor, N-terminal domain|Rho termination factor, RNA-binding domain|ATP synthase alpha/beta family, nucleotide-binding domain	K Transcription	Bacteria--Bacteroidota--Bacteroidia--Cytophagales--Cyclobacteriaceae--UBA4465--UBA4465 sp002292365	20100408_Bin_4_1	Bacteria	Bacteroidota	Bacteroidia	Cytophagales	Cyclobacteriaceae	UBA4465	UBA4465 sp002292365	Transcription termination factor Rho	0	0.00114211	0.00921414	0.00225644	0	0.00376748
Ga0206131_1000714810	1.B.14.6.1|1.B.14.6.17|1.B.14.6.2|1.B.14.6.16|1.B.14.6.13|1.B.14.9.4|1.B.14.1.4|1.B.14.6.12	The Outer Membrane Receptor (OMR) Family	PF13715.7|PF07715.16|PF00593.25	CarbopepD_reg_2|Plug|TonB_dep_Rec	CarboxypepD_reg-like domain|TonB-dependent Receptor Plug Domain|TonB dependent receptor	TBDT	Bacteria--Bacteroidota--Bacteroidia--Chitinophagales--Saprospiraceae----	20160512_Bin_69_4	Bacteria	Bacteroidota	Bacteroidia	Chitinophagales	Saprospiraceae	unassigned	unassigned	TonB-dependent receptor SusC TIGR04057	0	0.000456838	0	0	0	0
Ga0206128_10624892	8.A.46.3.2	The Glycan-binding Protein (SusD) Family	PF07980.12	SusD_RagB	SusD family	unassigned	Bacteria--Bacteroidota--Bacteroidia--Chitinophagales--Saprospiraceae--UBA1994--UBA1994 sp002335865	20160502_Bin_23_2	Bacteria	Bacteroidota	Bacteroidia	Chitinophagales	Saprospiraceae	UBA1994	UBA1994 sp002335865	hypothetical protein	0	0	0	0	0	0.000954098
Ga0206125_1000129213	CHEBI:14911;protein	The Type 9 Secretory System (T9SS) Family	PF12081.9|PF12080.9	GldM_N|GldM_C	GldM N-terminal domain|GldM C-terminal domain	unassigned	Bacteria--Bacteroidota--Bacteroidia--Cytophagales--Cyclobacteriaceae--UBA4465--	20160412_Bin_3_6	Bacteria	Bacteroidota	Bacteroidia	Cytophagales	Cyclobacteriaceae	UBA4465	unassigned	hypothetical protein	0.000885572	0.00842143	0.0168282	0.00717091	0.00288642	0.00851058
Ga0206128_10025658	CHEBI:14911;protein	The Type 9 Secretory System (T9SS) Family	PF12081.9|PF12080.9	GldM_N|GldM_C	GldM N-terminal domain|GldM C-terminal domain	unassigned	Bacteria--Bacteroidota--Bacteroidia--Cytophagales--Cyclobacteriaceae--UBA4465--	20160502_Bin_26_3	Bacteria	Bacteroidota	Bacteroidia	Cytophagales	Cyclobacteriaceae	UBA4465	unassigned	hypothetical protein	0	0	0	0.00164202	0	0.000692497
Ga0206123_101517682	1.A.115.1.5|1.A.115.1.2|1.A.115.1.3|1.A.115.1.1	The Pore-forming NADPH-dependent 1-Acyldihydroxyacetone Phosphate Reductase (Ayr1) Family	PF13561.7	adh_short_C2	Enoyl-(Acyl carrier protein) reductase	I Lipid transport and metabolism	Bacteria--Bacteroidota--Bacteroidia--Flavobacteriales--UA16--UBA8752--UBA8752 sp002336475	20160331_Bin_10_3	Bacteria	Bacteroidota	Bacteroidia	Flavobacteriales	UA16	UBA8752	UBA8752 sp002336475	3-oxoacyl-[acyl-carrier-protein] reductase FabG	0	0	0	0.000614396	0	0.000477049
Ga0206125_1000015438	1.B.14.6.11|1.B.14.14.1|1.B.14.6.2|1.B.14.6.1|1.B.14.6.16|1.B.14.6.10|1.B.14.6.17|1.B.14.3.7|1.B.14.1.5|1.B.14.1.22|1.B.14.1.4|1.B.14.10.5|1.B.14.6.12|1.B.14.6.14	The Outer Membrane Receptor (OMR) Family	PF13715.7|PF07715.16|PF00593.25	CarbopepD_reg_2|Plug|TonB_dep_Rec	CarboxypepD_reg-like domain|TonB-dependent Receptor Plug Domain|TonB dependent receptor	TBDT	Bacteria--Bacteroidota--Bacteroidia--Flavobacteriales--Flavobacteriaceae----	20110428_Bin_114_1	Bacteria	Bacteroidota	Bacteroidia	Flavobacteriales	Flavobacteriaceae	unassigned	unassigned	TonB-dependent receptor SusC	0.00203514	0.0360823	0.00376553	0.0370491	0.0432917	0.0597982
Ga0206127_10210913	1.B.14.6.11|1.B.14.14.1|1.B.14.6.2|1.B.14.3.7|1.B.14.6.9|1.B.14.6.17|1.B.14.6.1|1.B.14.10.5|1.B.14.6.5|1.B.14.1.5|1.B.14.6.14|1.B.14.6.16|1.B.14.1.22|1.B.14.1.3	The Outer Membrane Receptor (OMR) Family	PF13715.7|PF07715.16|PF00593.25	CarbopepD_reg_2|Plug|TonB_dep_Rec	CarboxypepD_reg-like domain|TonB-dependent Receptor Plug Domain|TonB dependent receptor	TBDT	unassigned	unassigned	unassigned	unassigned	unassigned	unassigned	unassigned	unassigned	unassigned	unassigned	0	0	0	0	0	0.000519373
Ga0206129_100458241	1.B.14.6.11|1.B.14.6.1|1.B.14.6.2|1.B.14.14.1|1.B.14.6.17|1.B.14.6.16|1.B.14.10.5|1.B.14.6.12|1.B.14.1.5|1.B.14.3.7|1.B.14.6.14|1.B.14.1.22|1.B.14.6.9|1.B.14.1.3|1.B.14.6.5	The Outer Membrane Receptor (OMR) Family	PF13715.7|PF07715.16|PF00593.25	CarbopepD_reg_2|Plug|TonB_dep_Rec	CarboxypepD_reg-like domain|TonB-dependent Receptor Plug Domain|TonB dependent receptor	TBDT	Bacteria--Bacteroidota--Bacteroidia--Flavobacteriales--Flavobacteriaceae--MAG-120531--MAG-120531 sp000173115	20110523_Bin_120_1	Bacteria	Bacteroidota	Bacteroidia	Flavobacteriales	Flavobacteriaceae	MAG-120531	MAG-120531 sp000173115	TonB-dependent receptor SusC	0.00132837	0.0157321	0.0105777	0.0525044	0.0758975	0.0637854
Ga0206130_100133491	1.B.14.14.1|1.B.14.6.1|1.B.14.6.17|1.B.14.6.2|1.B.14.6.11|1.B.14.3.7|1.B.14.10.5|1.B.14.1.5|1.B.14.6.5|1.B.14.1.20|1.B.14.1.22|1.B.14.1.3	The Outer Membrane Receptor (OMR) Family	PF13715.7|PF07715.16|PF00593.25	CarbopepD_reg_2|Plug|TonB_dep_Rec	CarboxypepD_reg-like domain|TonB-dependent Receptor Plug Domain|TonB dependent receptor	TBDT	Bacteria--Bacteroidota--Bacteroidia--Chitinophagales--Saprospiraceae----	20160512_Bin_69_4	Bacteria	Bacteroidota	Bacteroidia	Chitinophagales	Saprospiraceae	unassigned	unassigned	TonB-dependent receptor SusC	0	0	0	0.00772557	0.0109255	0.0124124
Ga0206128_100044038	9.B.3.1.3	The Cysteine Protease Binding Protein-8 (CPBP8) Family	PF18911.1|PF18962.1	PKD_4|Por_Secre_tail	PKD domain|Secretion system C-terminal sorting domain	R General function prediction only	Bacteria--Bacteroidota--Bacteroidia--Flavobacteriales--1G12--UBA6770--UBA6770 sp002707155	20110530_Bin_91_1	Bacteria	Bacteroidota	Bacteroidia	Flavobacteriales	1G12	UBA6770	UBA6770 sp002707155	Microbial collagenase CBM44 CBM6	0	0	0	0.00160508	0.00115614	0
Ga0206131_100180132	9.B.325.1.1|3.A.1.211.25|3.A.1.121.9|3.A.1.121.10|3.A.1.211.24|3.A.1.121.11|3.A.1.120.6|3.A.1.120.8|3.A.1.121.7|3.A.1.121.8|3.A.1.121.2|3.A.1.121.3|3.A.1.120.4|3.A.1.121.5|3.A.1.120.3|3.A.1.120.5|3.A.1.120.2|3.A.1.120.1|3.A.1.120.7|3.A.1.121.6|3.A.1.121.1|3.A.1.151.2|3.A.1.151.1|3.A.1.158.1|3.A.1.146.1|3.A.1.32.4|3.A.1.4.7|3.A.1.138.1|3.A.1.132.4|3.A.1.132.3|3.A.1.4.1|3.A.1.128.6|3.A.1.147.5|3.A.…	The Putative ABC4 (ABC4) Family|The ATP-binding Cassette (ABC) Superfamily|The Outer Membrane Lipopolysaccharide Export Porin (LPS-EP) Family	PF00005.28|PF12848.8	ABC_tran|ABC_tran_Xtn	ABC transporter	R General function prediction only	Bacteria--Bacteroidota--Bacteroidia--Cytophagales--Cyclobacteriaceae----	20160512_Bin_21_3	Bacteria	Bacteroidota	Bacteroidia	Cytophagales	Cyclobacteriaceae	unassigned	unassigned	putative ABC transporter ATP-binding protein YbiT	0	0	0	0.000472487	0	0
Ga0206128_100018139	8.A.11.1.2|8.A.11.1.3	The Immunophilin-like Prolyl:peptidyl Isomerase Regulator (I-PPI) Family	PF01346.19|PF00254.29	FKBP_N|FKBP_C	Domain amino terminal to FKBP-type peptidyl-prolyl isomerase|FKBP-type peptidyl-prolyl cis-trans isomerase	O Posttranslational modification, protein turnover, chaperones	Bacteria--Bacteroidota--Bacteroidia--Flavobacteriales--1G12--UBA6770--UBA6770 sp002707155	20110530_Bin_91_1	Bacteria	Bacteroidota	Bacteroidia	Flavobacteriales	1G12	UBA6770	UBA6770 sp002707155	FKBP-type 22 kDa peptidyl-prolyl cis-trans isomerase	0	0	0	0	0.000646969	0
Ga0206128_100010869	3.A.2.1.10|3.A.2.1.5|3.A.2.1.14|3.A.2.1.3|3.A.2.1.6|3.A.2.1.11|3.A.2.1.1|3.A.2.1.4|3.A.2.1.7	The H<sup>+</sup>- or Na<sup>+</sup>-translocating F-type, V-type and A-type ATPase (F-ATPase) Superfamily	PF00213.19	OSCP	ATP synthase delta (OSCP) subunit	C Energy production and conversion	Bacteria--Bacteroidota--Bacteroidia--Flavobacteriales--1G12--UBA6770--UBA6770 sp002707155	20110530_Bin_91_1	Bacteria	Bacteroidota	Bacteroidia	Flavobacteriales	1G12	UBA6770	UBA6770 sp002707155	ATP synthase subunit delta	0	0	0	0.000460797	0.00146184	0.00031804
Ga0206131_100821192	1.A.30.2.9|1.A.30.3.2|1.A.30.2.4|1.A.30.3.1|1.A.30.3.3|1.A.30.2.6|1.A.30.2.3|1.A.30.2.7|1.A.30.2.1|1.A.30.2.8|1.A.30.2.5|1.A.30.3.4|1.A.30.2.10	The H<sup>+</sup>- or Na<sup>+</sup>-translocating Bacterial Flagellar Motor/ExbBD Outer Membrane Transport Energizer (Mot/Exb) Superfamily	PF01618.17	MotA_ExbB	MotA/TolQ/ExbB proton channel family	U Intracellular trafficking, secretion, and vesicular transport	Bacteria--Bacteroidota--Bacteroidia--Flavobacteriales--UA16--UBA8752--	20160512_Bin_24_7	Bacteria	Bacteroidota	Bacteroidia	Flavobacteriales	UA16	UBA8752	unassigned	Biopolymer transport protein ExbB	0	0.00456026	0	0.010319	0.00722471	0.0111273
Ga0206131_1000007636	9.B.111.1.5	The 6 TMS Lysyl tRNA Synthetase (LysS) Family	PF01336.26|PF00152.21	tRNA_anti-codon|tRNA-synt_2	OB-fold nucleic acid binding domain|tRNA synthetases class II (D, K and N)	J Translation, ribosomal structure and biogenesis	Bacteria--Bacteroidota--Bacteroidia--NS11-12g--UBA955----	20160512_Bin_35_1	Bacteria	Bacteroidota	Bacteroidia	NS11-12g	UBA955	unassigned	unassigned	Lysine--tRNA ligase	0	0	0	0.000307198	0	0
Ga0206129_108894781	1.B.14.6.2|1.B.14.6.16	The Outer Membrane Receptor (OMR) Family	PF00593.25	TonB_dep_Rec	TonB dependent receptor	TBDT	unassigned	unassigned	unassigned	unassigned	unassigned	unassigned	unassigned	unassigned	unassigned	unassigned	0	0	0	0	0.000970465	0
Ga0206124_100539492	4.C.3.1.9|4.C.3.1.7	The Acyl-CoA Thioesterase (ACoA-T) Family	PF06500.12|PF12146.9	DUF1100|Hydrolase_4	Alpha/beta hydrolase of unknown function (DUF1100)|Serine aminopeptidase, S33	T Signal transduction mechanisms	Bacteria--Proteobacteria--Alphaproteobacteria--Defluviicoccales--UBA830--GCA-2689465--	20160321_Bin_13_2	Bacteria	Proteobacteria	Alphaproteobacteria	Defluviicoccales	UBA830	GCA-2689465	unassigned	2,6-dihydropseudooxynicotine hydrolase CE7	0	0	0	0.0003359	0.000335471	0
Ga0206125_100209161	1.B.14.6.5|1.B.14.6.12|1.B.14.6.16	The Outer Membrane Receptor (OMR) Family	PF13715.7	CarbopepD_reg_2	CarboxypepD_reg-like domain	TBDT	Bacteria--Bacteroidota--Bacteroidia--Flavobacteriales--Cryomorphaceae--UBA10364--UBA10364 sp002387615	20120531_Bin_70_1	Bacteria	Bacteroidota	Bacteroidia	Flavobacteriales	Cryomorphaceae	UBA10364	UBA10364 sp002387615	hypothetical protein	0	0.00117694	0.00422952	0.00128087	0.00234476	0.00126085
Ga0206128_10058855	1.B.14.6.17|1.B.14.6.1|1.B.14.6.16|1.B.14.6.2|1.B.14.6.13|1.B.14.6.11|1.B.14.6.9|1.B.14.6.14	The Outer Membrane Receptor (OMR) Family	PF13715.7|PF07715.16|PF00593.25	CarbopepD_reg_2|Plug|TonB_dep_Rec	CarboxypepD_reg-like domain|TonB-dependent Receptor Plug Domain|TonB dependent receptor	TBDT	Bacteria--Bacteroidota--Bacteroidia--Cytophagales--Cyclobacteriaceae--UBA4465--	20160412_Bin_34_4	Bacteria	Bacteroidota	Bacteroidia	Cytophagales	Cyclobacteriaceae	UBA4465	unassigned	TonB-dependent receptor SusC TIGR04057	0	0	0	0	0	0.000519373
Ga0206128_100018138	8.A.11.1.2|8.A.11.1.3	The Immunophilin-like Prolyl:peptidyl Isomerase Regulator (I-PPI) Family	PF01346.19|PF00254.29	FKBP_N|FKBP_C	Domain amino terminal to FKBP-type peptidyl-prolyl isomerase|FKBP-type peptidyl-prolyl cis-trans isomerase	O Posttranslational modification, protein turnover, chaperones	Bacteria--Bacteroidota--Bacteroidia--Flavobacteriales--1G12--UBA6770--UBA6770 sp002707155	20110530_Bin_91_1	Bacteria	Bacteroidota	Bacteroidia	Flavobacteriales	1G12	UBA6770	UBA6770 sp002707155	Outer membrane protein MIP	0	0	0	0.0030162	0.00399237	0.00031804
Ga0206125_1000103114	3.A.2.1.7|3.A.2.1.3|3.A.2.1.2|3.A.2.1.5|3.A.2.1.11|3.A.2.1.14|3.A.2.1.4|3.A.2.1.1|3.A.2.1.10|3.A.2.1.6|3.A.2.1.13|3.A.2.1.9|3.A.2.1.12|3.A.6.1.1|3.A.6.3.1|3.A.6.1.2|3.A.6.1.3|3.A.6.2.1|3.A.2.3.1|3.A.2.2.1|3.A.2.2.5|3.A.2.2.7|3.A.2.2.6|3.A.2.2.4|3.A.2.2.8|3.A.2.3.2|3.A.2.2.2|3.A.2.3.3|3.A.2.2.3|2.A.91.1.1	The H<sup>+</sup>- or Na<sup>+</sup>-translocating F-type, V-type and A-type ATPase (F-ATPase) Superfamily|The Type III (Virulence-related) Secretory Pathway (IIISP) Family|The Mitochondrial tRNA Import Complex (M-RIC) (Formerly 9.C.8)	PF02874.24|PF00006.26	ATP-synt_ab_N|ATP-synt_ab	ATP synthase alpha/beta family, beta-barrel domain|ATP synthase alpha/beta family, nucleotide-binding domain	C Energy production and conversion	Bacteria--Bacteroidota--Bacteroidia--Cytophagales--Cyclobacteriaceae--UBA4465--	20160412_Bin_3_6	Bacteria	Bacteroidota	Bacteroidia	Cytophagales	Cyclobacteriaceae	UBA4465	unassigned	ATP synthase subunit beta	0	0.000913677	0.00107416	0.00147676	0.000584742	0.000954098
Ga0206131_100410854	3.A.2.1.3|3.A.2.1.7|3.A.2.1.11|3.A.2.1.4|3.A.2.1.5|3.A.2.1.2|3.A.2.1.14|3.A.2.1.10|3.A.2.1.1|3.A.2.1.6|3.A.2.1.13|3.A.2.1.9|3.A.2.1.12|3.A.6.1.1|3.A.6.3.1|3.A.6.1.2|3.A.2.2.8|3.A.6.1.3|3.A.2.2.7|3.A.6.2.1|3.A.2.2.6|3.A.2.2.5|3.A.2.2.3|3.A.2.2.4|3.A.2.2.2|3.A.2.3.1|3.A.2.3.3|3.A.2.3.2|3.A.2.2.1	The H<sup>+</sup>- or Na<sup>+</sup>-translocating F-type, V-type and A-type ATPase (F-ATPase) Superfamily|The Type III (Virulence-related) Secretory Pathway (IIISP) Family	PF02874.24|PF00006.26	ATP-synt_ab_N|ATP-synt_ab	ATP synthase alpha/beta family, beta-barrel domain|ATP synthase alpha/beta family, nucleotide-binding domain	C Energy production and conversion	Bacteria--Bacteroidota--Bacteroidia--Cytophagales--Cyclobacteriaceae--UBA4465--UBA4465 sp002292365	20100408_Bin_4_1	Bacteria	Bacteroidota	Bacteroidia	Cytophagales	Cyclobacteriaceae	UBA4465	UBA4465 sp002292365	ATP synthase subunit beta	0	0.000456838	0.00150997	0	0	0
Ga0206128_10000399	1.B.6.1.14|1.B.6.1.2|9.B.186.1.2|1.B.6.1.13|9.B.186.1.1|9.B.186.1.3|1.B.6.1.3|9.B.153.3.3|9.B.153.3.1|1.B.6.1.16|1.B.6.1.22|9.B.153.3.14|1.B.6.1.11|2.C.1.2.1|1.B.6.1.21|1.B.6.1.1|1.B.6.1.12|1.B.6.1.15|1.A.30.1.6|1.A.30.1.5	The OmpA-OmpF Porin (OOP) Family|The Putative Lipoprotein Supressor of a ts bamD mutant, YiaD (YiaD) Family|The Putative Beta-Barrel Porin/Alpha Amylase or Phenol_MetA-deg (BBP/AA) Family|The TonB-ExbB-ExbD/TolA-TolQ-TolR Outer Membrane Receptor Energizers and Stabilizers (TonB/TolA) Family|The H<sup>+</sup>- or Na<sup>+</sup>-translocating Bacterial Flagellar Motor/ExbBD Outer Membrane Transport…	PF00691.21	OmpA	OmpA family	M Cell wall/membrane/envelope biogenesis	Bacteria--Bacteroidota--Bacteroidia--Flavobacteriales--1G12--UBA6770--UBA6770 sp002707155	20110530_Bin_91_1	Bacteria	Bacteroidota	Bacteroidia	Flavobacteriales	1G12	UBA6770	UBA6770 sp002707155	Outer membrane porin F	0	0	0	0.00110392	0.00146766	0
Ga0206125_1000011942	1.B.38.1.10|8.A.46.1.3|8.A.46.1.6|8.A.46.1.4|8.A.46.1.2|8.A.46.1.5|1.B.38.1.7|8.A.46.3.3	The <I>Treponema</I> Porin Major Surface Protein (TP-MSP) Family|The Glycan-binding Protein (SusD) Family	PF14322.7|PF07980.12	SusD-like_3|SusD_RagB	Starch-binding associating with outer membrane|SusD family	M Cell wall/membrane/envelope biogenesis	Bacteria--Bacteroidota--Bacteroidia--Flavobacteriales--UA16--UA16--UA16 sp002390615	20120308_Bin_100_1	Bacteria	Bacteroidota	Bacteroidia	Flavobacteriales	UA16	UA16	UA16 sp002390615	SusD-like protein	0	0	0	0.000460797	0	0
Ga0206129_1000043255	CHEBI:9175;sodium(1+)|CHEBI:5584;hydron|CHEBI:24636;proton|CHEBI:9175;sodium(1+)|CHEBI:5584;hydron	The H<sup>+</sup>, Na<sup>+</sup>-translocating Pyrophosphatase (M<sup>+</sup>-PPase) Family	PF03030.17|PF04264.14	H_PPase|YceI	Inorganic H+ pyrophosphatase|YceI-like domain	C Energy production and conversion	Bacteria--Bacteroidota--Bacteroidia--Flavobacteriales--koll-22--UBA1494_A--	20160502_Bin_30_5	Bacteria	Bacteroidota	Bacteroidia	Flavobacteriales	koll-22	UBA1494_A	unassigned	Putative K(+)-stimulated pyrophosphate-energized sodium pump	0	0	0.000644488	0	0	0
Ga0206131_10000026100	1.B.14.6.17|1.B.14.6.2|1.B.14.6.13|1.B.14.6.1|1.B.14.6.16|1.B.14.6.11|1.B.14.6.14|1.B.14.1.22	The Outer Membrane Receptor (OMR) Family	PF13715.7|PF07715.16|PF00593.25	CarbopepD_reg_2|Plug|TonB_dep_Rec	CarboxypepD_reg-like domain|TonB-dependent Receptor Plug Domain|TonB dependent receptor	TBDT	Bacteria--Bacteroidota--Bacteroidia--Flavobacteriales--1G12----	20160517_Bin_55_15	Bacteria	Bacteroidota	Bacteroidia	Flavobacteriales	1G12	unassigned	unassigned	TonB-dependent receptor SusC TIGR04057	0	0	0	0.00151153	0.00167731	0.0157338
Ga0206128_10004128	3.A.2.1.10|3.A.2.1.4|3.A.2.1.14|3.A.2.1.2|3.A.2.1.7|3.A.2.1.3|3.A.2.1.5|3.A.2.1.11|3.A.2.1.6|3.A.2.1.1|3.A.2.1.9|3.A.2.1.12|3.A.2.1.13|2.A.91.1.1|3.A.6.1.1|3.A.6.1.2|3.A.6.1.3|3.A.6.3.1|3.A.2.2.2|3.A.2.2.3|3.A.2.2.4|3.A.2.2.5|3.A.6.2.1|3.A.2.3.3|3.A.2.3.2|3.A.2.2.6|3.A.2.2.7|3.A.2.2.1|3.A.2.2.8|3.A.2.3.1	The H<sup>+</sup>- or Na<sup>+</sup>-translocating F-type, V-type and A-type ATPase (F-ATPase) Superfamily|The Mitochondrial tRNA Import Complex (M-RIC) (Formerly 9.C.8)|The Type III (Virulence-related) Secretory Pathway (IIISP) Family	PF02874.24|PF00006.26|PF00306.28	ATP-synt_ab_N|ATP-synt_ab|ATP-synt_ab_C	ATP synthase alpha/beta family, beta-barrel domain|ATP synthase alpha/beta family, nucleotide-binding domain|ATP synthase alpha/beta chain, C terminal domain	C Energy production and conversion	Bacteria--Bacteroidota--Bacteroidia--Cytophagales--Cyclobacteriaceae--UBA4465--UBA4465 sp002292365	20100408_Bin_4_1	Bacteria	Bacteroidota	Bacteroidia	Cytophagales	Cyclobacteriaceae	UBA4465	UBA4465 sp002292365	ATP synthase subunit alpha	0.00221397	0.00720707	0.0118484	0.0046898	0.000584742	0.00353407
Ga0206125_100156482	9.B.29.2.12|3.A.1.5.36|3.A.1.201.10|3.A.1.201.27|3.A.1.201.24|3.A.1.210.15|3.A.1.1.17|3.A.1.135.1|3.A.1.21.2|3.A.1.3.15|3.A.1.5.25|3.A.1.144.4|3.A.1.105.9|3.A.1.201.14|3.A.1.144.2|3.A.1.201.40|3.A.1.5.34|3.A.1.6.1|3.A.1.122.16|3.A.1.135.8|3.A.1.5.8|3.A.1.1.8|3.A.1.11.7|3.A.1.201.1|3.A.1.110.13|3.A.1.110.10|3.A.1.3.24|3.A.1.4.6|3.A.1.1.12|3.A.1.201.22|3.A.1.201.16|3.A.1.201.21|3.A.1.1.5|3.A.1.5.6|…	The 4-5 TMS Putative Chaparone (4-5PC) Family|The ATP-binding Cassette (ABC) Superfamily|The Outer Membrane Lipopolysaccharide Export Porin (LPS-EP) Family	PF00005.28	ABC_tran	ABC transporter	O Posttranslational modification, protein turnover, chaperones	Bacteria--Bacteroidota--Bacteroidia--Flavobacteriales--UA16--UA16--UA16 sp002477505	20100511_Bin_63	Bacteria	Bacteroidota	Bacteroidia	Flavobacteriales	UA16	UA16	UA16 sp002477505	putative ATP-dependent transporter SufC	0	0	0	0	0	0.000477049
Ga0206125_1000103120	1.A.33.1.4|1.A.33.1.2|3.A.9.1.1|1.A.33.1.5|1.A.33.1.1|1.A.33.1.3|9.A.41.1.1|3.A.16.1.4|9.B.157.1.3|9.B.157.1.4|9.B.157.1.2	The Cation Channel-forming Heat Shock Protein-70 (Hsp70) Family|The Chloroplast Envelope Protein Translocase (CEPT or Tic-Toc) Family|The Capsular Polysaccharide Exporter (CPS-E) Family|The Endoplasmic Reticular Retrotranslocon (ER-RT) Family|The Cell Shape-determining MreBCD (MreBCD) Family	PF00012.21	HSP70	Hsp70 protein	O Posttranslational modification, protein turnover, chaperones	Bacteria--Bacteroidota--Bacteroidia--Cytophagales--Cyclobacteriaceae--UBA4465--	20160412_Bin_3_6	Bacteria	Bacteroidota	Bacteroidia	Cytophagales	Cyclobacteriaceae	UBA4465	unassigned	Chaperone protein DnaK	0.00426497	0.0105821	0.0161646	0.00784782	0.00522393	0.00629375
Ga0206129_100116673	1.A.33.1.4|1.A.33.1.2|3.A.9.1.1|1.A.33.1.5|1.A.33.1.1|1.A.33.1.3|9.A.41.1.1|3.A.16.1.4|9.B.157.1.3|9.B.157.1.4|9.B.157.1.2|1.A.33.2.2|9.B.157.1.1	The Cation Channel-forming Heat Shock Protein-70 (Hsp70) Family|The Chloroplast Envelope Protein Translocase (CEPT or Tic-Toc) Family|The Capsular Polysaccharide Exporter (CPS-E) Family|The Endoplasmic Reticular Retrotranslocon (ER-RT) Family|The Cell Shape-determining MreBCD (MreBCD) Family	PF00012.21	HSP70	Hsp70 protein	O Posttranslational modification, protein turnover, chaperones	Bacteria--Bacteroidota--Bacteroidia--Cytophagales--Cyclobacteriaceae--Fabibacter--Fabibacter sp002477595	20100504_Bin_77	Bacteria	Bacteroidota	Bacteroidia	Cytophagales	Cyclobacteriaceae	Fabibacter	Fabibacter sp002477595	Chaperone protein DnaK	0.00153275	0.00296941	0.00139624	0.00188997	0	0.00297424
Ga0206131_101336843	1.A.33.1.4|1.A.33.1.2|3.A.9.1.1|1.A.33.1.5|1.A.33.1.1|1.A.33.1.3|9.A.41.1.1|3.A.16.1.4|9.B.157.1.4|9.B.157.1.3	The Cation Channel-forming Heat Shock Protein-70 (Hsp70) Family|The Chloroplast Envelope Protein Translocase (CEPT or Tic-Toc) Family|The Capsular Polysaccharide Exporter (CPS-E) Family|The Endoplasmic Reticular Retrotranslocon (ER-RT) Family|The Cell Shape-determining MreBCD (MreBCD) Family	PF00012.21	HSP70	Hsp70 protein	O Posttranslational modification, protein turnover, chaperones	Bacteria--Bacteroidota--Bacteroidia--Flavobacteriales--Cryomorphaceae--UBA10364--UBA10364 sp003045825	20100420_Bin_31_1	Bacteria	Bacteroidota	Bacteroidia	Flavobacteriales	Cryomorphaceae	UBA10364	UBA10364 sp003045825	Chaperone protein DnaK	0	0	0	0.00141748	0	0.000504346
Ga0206131_104834651	1.A.33.1.4|1.A.33.1.2|3.A.9.1.1|1.A.33.1.1|1.A.33.1.3|1.A.33.1.5|9.A.41.1.1	The Cation Channel-forming Heat Shock Protein-70 (Hsp70) Family|The Chloroplast Envelope Protein Translocase (CEPT or Tic-Toc) Family|The Capsular Polysaccharide Exporter (CPS-E) Family	PF00012.21	HSP70	Hsp70 protein	O Posttranslational modification, protein turnover, chaperones	Bacteria--Bacteroidota--Bacteroidia--Flavobacteriales--UBA10329--UBA10329--UBA10329 sp003456455	20120510_Bin_29_1	Bacteria	Bacteroidota	Bacteroidia	Flavobacteriales	UBA10329	UBA10329	UBA10329 sp003456455	Chaperone protein DnaK	0	0	0	0	0.000584742	0
Ga0206129_100064022	CHEBI:15595;malate(2-)|CHEBI:33699;messenger RNA|CHEBI:8755;(ribonucleotide)n+m|CHEBI:8526;protein polypeptide chain|CHEBI:8755;(ribonucleotide)n+m	The Telurite-resistance/Dicarboxylate Transporter (TDT) Family|The Nuclear mRNA Exporter (mRNA-E) Family|The Transcription-coupled TREX/TAP Nuclear mRNA Export Complex (TREX) Family|The Nuclear Pore Complex (NPC) Family	PF00270.30|PF00271.32|PF16124.6|PF09382.11|PF00570.24	DEAD|Helicase_C|RecQ_Zn_bind|RQC|HRDC	DEAD/DEAH box helicase|Helicase conserved C-terminal domain|RecQ zinc-binding|RQC domain|HRDC domain	L Replication, recombination and repair	Bacteria--Bacteroidota--Bacteroidia--Cytophagales--Cyclobacteriaceae--Fabibacter--Fabibacter sp002477595	20100504_Bin_77	Bacteria	Bacteroidota	Bacteroidia	Cytophagales	Cyclobacteriaceae	Fabibacter	Fabibacter sp002477595	ATP-dependent DNA helicase RecQ	0	0	0	0	0.000584742	0
Ga0206125_1000007413	2.A.21.3.8|2.A.21.3.2|2.A.21.3.18|2.A.21.3.22|2.A.21.3.23|2.A.21.3.15|2.A.21.3.19|2.A.21.3.14|2.A.21.3.6|2.A.21.3.5|2.A.21.3.1|2.A.21.3.4|2.A.21.3.24|2.A.21.3.13|2.A.21.3.11|2.A.1.7.26|2.A.21.3.16|2.A.21.3.3|2.A.21.3.17|2.A.21.3.7|2.A.21.3.12|2.A.21.3.20|2.A.21.5.6|2.A.21.2.5|2.A.21.5.1|2.A.21.2.2|2.A.21.3.21|2.A.21.5.4|2.A.21.2.3|2.A.21.2.4|2.A.21.5.5|2.A.21.5.2|2.A.21.8.1|2.A.21.5.3|2.A.21.1.1|…	The Solute:Sodium Symporter (SSS) Family|The Major Facilitator Superfamily (MFS)|The Type VI Symbiosis/Virulence Secretory System (T6SS) Family	PF00474.18	SSF	Sodium:solute symporter family	E Amino acid transport and metabolism	Bacteria--Bacteroidota--Bacteroidia--Flavobacteriales--Flavobacteriaceae--UBA7428--UBA7428 sp002477625	20100408_Bin_88	Bacteria	Bacteroidota	Bacteroidia	Flavobacteriales	Flavobacteriaceae	UBA7428	UBA7428 sp002477625	Sodium/glucose cotransporter	0	0	0	0.0003359	0.000335471	0
Ga0206125_1000035110	2.A.21.3.8|2.A.21.3.2|2.A.21.3.22|2.A.21.3.18|2.A.21.3.23|2.A.21.3.15|2.A.21.3.19|2.A.21.3.1|2.A.21.3.6|2.A.21.3.5|2.A.21.3.13|2.A.21.3.14|2.A.21.3.11|2.A.21.3.4|2.A.21.3.24|2.A.1.7.26|2.A.21.3.16|2.A.21.3.3|2.A.21.3.17|2.A.21.3.20|2.A.21.5.6|2.A.21.5.1|2.A.21.3.12|2.A.21.2.5|2.A.21.3.7|2.A.21.2.2|2.A.21.3.21|2.A.21.3.9|2.A.21.5.3|2.A.21.5.2|2.A.21.5.4|2.A.21.5.5|2.A.21.2.4|2.A.21.2.3|2.A.21.2.1|…	The Solute:Sodium Symporter (SSS) Family|The Major Facilitator Superfamily (MFS)|The Type VI Symbiosis/Virulence Secretory System (T6SS) Family	PF00474.18	SSF	Sodium:solute symporter family	E Amino acid transport and metabolism	Bacteria--Bacteroidota--Bacteroidia--Flavobacteriales--Flavobacteriaceae--UBA7428--	20120503_Bin_94	Bacteria	Bacteroidota	Bacteroidia	Flavobacteriales	Flavobacteriaceae	UBA7428	unassigned	Sodium/glucose cotransporter	0	0	0	0	0	0.000519373
Ga0206127_10048518	1.B.14.6.13|1.B.14.6.2|1.B.14.6.16|1.B.14.6.17	The Outer Membrane Receptor (OMR) Family	PF00593.25	TonB_dep_Rec	TonB dependent receptor	TBDT	unassigned	unassigned	unassigned	unassigned	unassigned	unassigned	unassigned	unassigned	unassigned	hypothetical protein	0.00473329	0.0089249	0.00650282	0.00411822	0.00346847	0.00300336
Ga0206129_100039675	CHEBI:5584;hydron|CHEBI:9175;sodium(1+)|CHEBI:5584;hydron	The H<sup>+</sup>- or Na<sup>+</sup>-translocating Bacterial Flagellar Motor/ExbBD Outer Membrane Transport Energizer (Mot/Exb) Superfamily	PF01618.17	MotA_ExbB	MotA/TolQ/ExbB proton channel family	U Intracellular trafficking, secretion, and vesicular transport	Bacteria--Bacteroidota--Bacteroidia--Cytophagales--Cyclobacteriaceae--Fabibacter--Fabibacter sp002477595	20100504_Bin_77	Bacteria	Bacteroidota	Bacteroidia	Cytophagales	Cyclobacteriaceae	Fabibacter	Fabibacter sp002477595	hypothetical protein	0	0	0	0.000643098	0.00150496	0.00401112
Ga0206125_100258262	CHEBI:8322;polysaccharide|CHEBI:61599;[8)-alpha-Neu5Ac-(2->]n|CHEBI:72813;exopolysaccharide	The Outer Membrane Auxiliary (OMA) Protein Family	PF02563.17|PF10531.10	Poly_export|SLBB	Polysaccharide biosynthesis/export protein|SLBB domain	M Cell wall/membrane/envelope biogenesis	unassigned	unassigned	unassigned	unassigned	unassigned	unassigned	unassigned	unassigned	unassigned	Polysialic acid transport protein KpsD	0	0	0	0	0.000808717	0.0024304
Ga0206125_100103783	3.A.23.6.1	The Type VI Symbiosis/Virulence Secretory System (T6SS) Family	PF00044.25|PF02800.21	Gp_dh_N|Gp_dh_C	Glyceraldehyde 3-phosphate dehydrogenase, NAD binding domain|Glyceraldehyde 3-phosphate dehydrogenase, C-terminal domain	G Carbohydrate transport and metabolism	Bacteria--Bacteroidota--Bacteroidia--Flavobacteriales--UA16--UA16--UA16 sp002390405	20110526_Bin_57_2	Bacteria	Bacteroidota	Bacteroidia	Flavobacteriales	UA16	UA16	UA16 sp002390405	Glyceraldehyde-3-phosphate dehydrogenase	0.00239282	0	0	0	0	0
Ga0206129_100020864	1.B.14.6.1|1.B.14.6.17|1.B.14.6.16|1.B.14.6.2|1.B.14.6.13|1.B.14.6.11	The Outer Membrane Receptor (OMR) Family	PF13715.7|PF07715.16|PF00593.25	CarbopepD_reg_2|Plug|TonB_dep_Rec	CarboxypepD_reg-like domain|TonB-dependent Receptor Plug Domain|TonB dependent receptor	TBDT	Bacteria--Bacteroidota--Bacteroidia--Cytophagales--Cyclobacteriaceae--Fabibacter--Fabibacter sp002477595	20100504_Bin_77	Bacteria	Bacteroidota	Bacteroidia	Cytophagales	Cyclobacteriaceae	Fabibacter	Fabibacter sp002477595	TonB-dependent receptor SusC TIGR04057	0	0	0	0.00251914	0.00283947	0.00670674
Ga0206129_100020865	8.A.46.1.1|8.A.46.1.4|8.A.46.1.6|8.A.46.1.5|1.B.38.1.10|8.A.46.1.3|8.A.46.3.1|8.A.46.3.3	The Glycan-binding Protein (SusD) Family|The <I>Treponema</I> Porin Major Surface Protein (TP-MSP) Family	PF14322.7|PF07980.12	SusD-like_3|SusD_RagB	Starch-binding associating with outer membrane|SusD family	M Cell wall/membrane/envelope biogenesis	Bacteria--Bacteroidota--Bacteroidia--Cytophagales--Cyclobacteriaceae--Fabibacter--Fabibacter sp002477595	20100504_Bin_77	Bacteria	Bacteroidota	Bacteroidia	Cytophagales	Cyclobacteriaceae	Fabibacter	Fabibacter sp002477595	Starch-binding protein SusD	0	0	0	0.000307198	0	0.00200605
Ga0206125_1000028647	8.A.46.2.3|8.A.46.2.2|8.A.46.2.1	The Glycan-binding Protein (SusD) Family	PF12771.8	SusD-like_2	Starch-binding associating with outer membrane	H Coenzyme transport and metabolism	Bacteria--Bacteroidota--Bacteroidia--Cytophagales--Cyclobacteriaceae--UBA4465--	20160412_Bin_3_6	Bacteria	Bacteroidota	Bacteroidia	Cytophagales	Cyclobacteriaceae	UBA4465	unassigned	hypothetical protein	0.00575636	0.0079077	0.00376876	0.000708741	0	0.00135492
Ga0206128_10071084	8.A.46.2.3|8.A.46.2.2|8.A.46.2.1	The Glycan-binding Protein (SusD) Family	PF12771.8	SusD-like_2	Starch-binding associating with outer membrane	H Coenzyme transport and metabolism	unassigned	unassigned	unassigned	unassigned	unassigned	unassigned	unassigned	unassigned	unassigned	hypothetical protein	0.0022529	0.00424576	0.00885748	0.0066074	0.00424742	0.00687529
Ga0206125_102629401	1.B.44.2.6|1.B.44.2.1|1.B.44.2.3|1.B.44.2.18	The Probable Protein Translocating <i>Porphyromonas gingivalis</i> Porin (PorT) Family	PF13568.7	OMP_b-brl_2	Outer membrane protein beta-barrel domain	M Cell wall/membrane/envelope biogenesis	Bacteria--Bacteroidota--Bacteroidia--Flavobacteriales--UBA7430--UBA7430--UBA7430 sp002478765	20110512_Bin_89_1	Bacteria	Bacteroidota	Bacteroidia	Flavobacteriales	UBA7430	UBA7430	UBA7430 sp002478765	hypothetical protein	0	0	0.000465405	0	0	0
Ga0206126_100075071	1.B.14.6.2|1.B.14.6.1|1.B.14.6.16|1.B.14.6.13|1.B.14.6.17|1.B.14.6.11|1.B.14.6.9|1.B.14.6.14|1.B.14.6.10|1.B.14.6.8	The Outer Membrane Receptor (OMR) Family	PF13715.7|PF07715.16|PF00593.25	CarbopepD_reg_2|Plug|TonB_dep_Rec	CarboxypepD_reg-like domain|TonB-dependent Receptor Plug Domain|TonB dependent receptor	TBDT	Bacteria--Bacteroidota--Bacteroidia--Cytophagales--Cyclobacteriaceae--UBA4465--	20160412_Bin_34_4	Bacteria	Bacteroidota	Bacteroidia	Cytophagales	Cyclobacteriaceae	UBA4465	unassigned	TonB-dependent receptor SusC TIGR04057	0.0711965	0.065798	0.135975	0.0654147	0.0602326	0.068602
Ga0206130_100309402	1.B.14.6.16|1.B.14.6.2|1.B.14.6.1|1.B.14.6.17|1.B.14.6.13|1.B.14.6.11|1.B.14.1.25|1.B.14.6.9|1.B.14.6.12|1.B.14.9.1|1.B.14.10.1|1.B.14.1.28	The Outer Membrane Receptor (OMR) Family	PF13715.7|PF07715.16|PF00593.25	CarbopepD_reg_2|Plug|TonB_dep_Rec	CarboxypepD_reg-like domain|TonB-dependent Receptor Plug Domain|TonB dependent receptor	TBDT	Bacteria--Bacteroidota--Bacteroidia--Cytophagales--Cyclobacteriaceae--Fabibacter--Fabibacter sp002477595	20100504_Bin_77	Bacteria	Bacteroidota	Bacteroidia	Cytophagales	Cyclobacteriaceae	Fabibacter	Fabibacter sp002477595	TonB-dependent receptor SusC TIGR04057	0	0	0	0.010392	0.0141928	0.0348966
Ga0206129_100749532	9.B.238.3.2|9.B.259.2.2|9.B.238.3.1|9.B.259.2.3	The Uncharacterized Bacterial 5 TMS Protein-1 (UBP1) Family| The Uncharacterized Archaeal/Bacterial Protein-9 (UABP1) Family	PF13181.7|PF13424.7|PF00512.26	TPR_8|TPR_12|HisKA	Tetratricopeptide repeat|His Kinase A (phospho-acceptor) domain	T Signal transduction mechanisms	Bacteria--Bacteroidota--Bacteroidia--Flavobacteriales--1G12--UBA6770--UBA6770 sp002707155	20110530_Bin_91_1	Bacteria	Bacteroidota	Bacteroidia	Flavobacteriales	1G12	UBA6770	UBA6770 sp002707155	Adaptive-response sensory-kinase SasA	0	0	0	0	0	0.00063608
Ga0206127_10066142	1.B.14.6.17|1.B.14.6.1|1.B.14.6.16|1.B.14.6.2|1.B.14.6.13|1.B.14.6.11|1.B.14.10.1|1.B.14.1.22|1.B.14.1.13|1.B.14.9.1|2.A.130.1.1	The Outer Membrane Receptor (OMR) Family|The Type 9 Secretory System (T9SS) Family	PF13715.7|PF07715.16|PF00593.25	CarbopepD_reg_2|Plug|TonB_dep_Rec	CarboxypepD_reg-like domain|TonB-dependent Receptor Plug Domain|TonB dependent receptor	TBDT	Bacteria--Bacteroidota--Bacteroidia--Flavobacteriales--Flavobacteriaceae--Polaribacter--	20160331_Bin_51_6	Bacteria	Bacteroidota	Bacteroidia	Flavobacteriales	Flavobacteriaceae	Polaribacter	unassigned	TonB-dependent receptor SusC TIGR04057	0.00102549	0	0.000644488	0	0	0
Ga0206131_100703442	4.D.2.1.6|4.D.1.1.14|4.D.1.1.15|4.D.1.1.13|4.D.1.1.2|4.D.1.1.11|2.A.127.1.18|4.D.1.1.3	The Glycosyl Transferase 2 (GT2) Family|The Putative Vectorial Glycosyl Polymerization (VGP) Family|The Enterobacterial Cardiolipin Transporter (CLT) Family	PF00535.27	Glycos_transf_2	Glycosyl transferase family 2	M Cell wall/membrane/envelope biogenesis	unassigned	unassigned	unassigned	unassigned	unassigned	unassigned	unassigned	unassigned	unassigned	Dodecaprenyl-phosphate galacturonate synthase	0	0	0	0	0.000485221	0.000346248
Ga0206125_100013342	8.A.11.1.2|8.A.11.1.3	The Immunophilin-like Prolyl:peptidyl Isomerase Regulator (I-PPI) Family	PF01346.19|PF00254.29	FKBP_N|FKBP_C	Domain amino terminal to FKBP-type peptidyl-prolyl isomerase|FKBP-type peptidyl-prolyl cis-trans isomerase	O Posttranslational modification, protein turnover, chaperones	Bacteria--Bacteroidota--Bacteroidia--Flavobacteriales--UBA10066--MED-G20--MED-G20 sp002699745	20160412_Bin_10_14	Bacteria	Bacteroidota	Bacteroidia	Flavobacteriales	UBA10066	MED-G20	MED-G20 sp002699745	FKBP-type 22 kDa peptidyl-prolyl cis-trans isomerase	0	0	0	0.000460797	0	0.00148668
Ga0206123_100559201	CHEBI:25367;molecule	The Outer Membrane Receptor (OMR) Family	PF14905.7	OMP_b-brl_3	Outer membrane protein beta-barrel family	TBDT	Bacteria--Bacteroidota--Bacteroidia--Flavobacteriales--Flavobacteriaceae--MS024-2A--MS024-2A sp002292265	20120607_Bin_121_1	Bacteria	Bacteroidota	Bacteroidia	Flavobacteriales	Flavobacteriaceae	MS024-2A	MS024-2A sp002292265	TonB-dependent receptor SusC TIGR04057	0.0026957	0	0	0	0	0
Ga0206128_10000402	2.A.6.1.8|2.A.6.1.4|2.A.6.1.3|2.A.6.1.13|2.A.6.1.2|2.A.6.1.16|2.A.6.1.10|2.A.6.1.5|2.A.6.1.6|2.A.6.1.18|2.A.6.1.11|2.A.6.1.15|2.A.6.1.12|2.A.6.1.1|2.A.6.1.7|2.A.6.1.17|2.A.6.1.14|2.A.6.1.9|2.A.6.3.6|2.A.6.3.4|2.A.6.3.1|2.A.6.3.14|2.A.6.3.11|2.A.6.3.3|2.A.6.2.35|2.A.6.3.8|2.A.6.2.43|2.A.6.2.39|2.A.6.3.5|2.A.6.2.12|2.A.6.3.2|2.A.6.2.32|2.A.6.2.16|2.A.6.3.7|2.A.6.3.10|2.A.6.2.46|2.A.6.2.27|2.A.6.2.2…	The Resistance-Nodulation-Cell Division (RND) Superfamily	PF00873.20	ACR_tran	AcrB/AcrD/AcrF family	P Inorganic ion transport and metabolism	Bacteria--Bacteroidota--Bacteroidia--Flavobacteriales--Flavobacteriaceae--Hel1-33-131--	20160502_Bin_30_1	Bacteria	Bacteroidota	Bacteroidia	Flavobacteriales	Flavobacteriaceae	Hel1-33-131	unassigned	Cation efflux system protein CusA	0	0	0	0.0003359	0.000335471	0
Ga0206125_1000088910	3.A.23.6.1	The Type VI Symbiosis/Virulence Secretory System (T6SS) Family	PF00044.25|PF02800.21	Gp_dh_N|Gp_dh_C	Glyceraldehyde 3-phosphate dehydrogenase, NAD binding domain|Glyceraldehyde 3-phosphate dehydrogenase, C-terminal domain	G Carbohydrate transport and metabolism	Bacteria--Bacteroidota--Bacteroidia--Flavobacteriales--Cryomorphaceae--UBA10364--UBA10364 sp002387615	20120531_Bin_70_1	Bacteria	Bacteroidota	Bacteroidia	Flavobacteriales	Cryomorphaceae	UBA10364	UBA10364 sp002387615	Glyceraldehyde-3-phosphate dehydrogenase	0.00802512	0.0252899	0.0338107	0.0169664	0.0129938	0.0148355
Ga0206130_1000685111	3.A.2.1.7|3.A.2.1.2|3.A.2.1.5|3.A.2.1.11|3.A.2.1.3|3.A.2.1.14|3.A.2.1.4|3.A.2.1.1|3.A.2.1.10|3.A.2.1.6|3.A.2.1.13|3.A.2.1.12|3.A.2.1.9|3.A.6.1.1|3.A.6.3.1|3.A.6.1.3|3.A.6.2.1|3.A.6.1.2|3.A.2.2.8|3.A.2.2.5|3.A.2.3.1|3.A.2.2.4|3.A.2.2.6|3.A.2.2.7|3.A.2.2.1|3.A.2.2.2|3.A.2.3.2|3.A.2.3.3|3.A.2.2.3|2.A.91.1.1	The H<sup>+</sup>- or Na<sup>+</sup>-translocating F-type, V-type and A-type ATPase (F-ATPase) Superfamily|The Type III (Virulence-related) Secretory Pathway (IIISP) Family|The Mitochondrial tRNA Import Complex (M-RIC) (Formerly 9.C.8)	PF02874.24|PF00006.26	ATP-synt_ab_N|ATP-synt_ab	ATP synthase alpha/beta family, beta-barrel domain|ATP synthase alpha/beta family, nucleotide-binding domain	C Energy production and conversion	unassigned	unassigned	unassigned	unassigned	unassigned	unassigned	unassigned	unassigned	unassigned	unassigned	0	0	0	0	0	0.00161748
Ga0206125_100051186	3.A.23.6.1	The Type VI Symbiosis/Virulence Secretory System (T6SS) Family	PF17482.3	Phage_sheath_1C	Phage tail sheath C-terminal domain	X Mobilome: prophages, transposons	Bacteria--Bacteroidota--Bacteroidia--Cytophagales--Cyclobacteriaceae--UBA4465--UBA4465 sp002470835	20110331_Bin_72	Bacteria	Bacteroidota	Bacteroidia	Cytophagales	Cyclobacteriaceae	UBA4465	UBA4465 sp002470835	hypothetical protein	0.0217053	0.0211993	0.0586864	0.0383618	0.0361219	0.0567664
Ga0206129_1000028823	3.A.23.6.1	The Type VI Symbiosis/Virulence Secretory System (T6SS) Family	PF17482.3	Phage_sheath_1C	Phage tail sheath C-terminal domain	X Mobilome: prophages, transposons	Bacteria--Bacteroidota--Bacteroidia--Flavobacteriales--1G12--UBA4419--UBA4419 sp002336245	20110530_Bin_95_1	Bacteria	Bacteroidota	Bacteroidia	Flavobacteriales	1G12	UBA4419	UBA4419 sp002336245	hypothetical protein	0	0	0	0.000307198	0	0.00171061
Ga0206123_100165073	CHEBI:25367;molecule|CHEBI:22563;anion|CHEBI:9090;selenite(2-)|CHEBI:25367;molecule	The Short Chain Amide and Urea Porin (SAP) Family	PF07396.12	Porin_O_P	Phosphate-selective porin O and P	P Inorganic ion transport and metabolism	Bacteria--Bacteroidota--Bacteroidia--Flavobacteriales--UA16--UA16--UA16 sp002390405	20110526_Bin_57_2	Bacteria	Bacteroidota	Bacteroidia	Flavobacteriales	UA16	UA16	UA16 sp002390405	hypothetical protein	0	0.000901915	0	0	0	0.00101054
Ga0206125_100045842	CHEBI:25367;molecule|CHEBI:7793;phosphate(3-)	The Short Chain Amide and Urea Porin (SAP) Family	PF07396.12	Porin_O_P	Phosphate-selective porin O and P	P Inorganic ion transport and metabolism	Bacteria--Bacteroidota--Bacteroidia--Flavobacteriales--UA16--UA16--	20160419_Bin_7_1	Bacteria	Bacteroidota	Bacteroidia	Flavobacteriales	UA16	UA16	unassigned	hypothetical protein	0	0	0	0.00151153	0.00335715	0.00364311
Ga0206125_100017416	8.A.46.1.5|8.A.46.3.2|1.B.38.1.7|8.A.46.3.3|8.A.46.1.1	The Glycan-binding Protein (SusD) Family|The <I>Treponema</I> Porin Major Surface Protein (TP-MSP) Family	PF14322.7|PF07980.12	SusD-like_3|SusD_RagB	Starch-binding associating with outer membrane|SusD family	S Function unknown	Bacteria--Bacteroidota--Bacteroidia--Flavobacteriales--Cryomorphaceae--UBA10364--UBA10364 sp003045825	20100420_Bin_31_1	Bacteria	Bacteroidota	Bacteroidia	Flavobacteriales	Cryomorphaceae	UBA10364	UBA10364 sp003045825	SusD-like protein	0	0	0	0.00159342	0.00115614	0.00179151
Ga0206129_100014368	8.A.46.1.3|1.B.38.1.10|8.A.46.1.5|8.A.46.1.4|8.A.46.1.6|1.B.38.1.7|8.A.46.1.1|8.A.46.1.2	The Glycan-binding Protein (SusD) Family|The <I>Treponema</I> Porin Major Surface Protein (TP-MSP) Family	PF14322.7|PF07980.12	SusD-like_3|SusD_RagB	Starch-binding associating with outer membrane|SusD family	M Cell wall/membrane/envelope biogenesis	Bacteria--Bacteroidota--Bacteroidia--Flavobacteriales--Crocinitomicaceae--UBA952--	20160331_Bin_41_3	Bacteria	Bacteroidota	Bacteroidia	Flavobacteriales	Crocinitomicaceae	UBA952	unassigned	SusD-like protein	0	0	0	0.0003359	0.000335471	0.00301561
Ga0206129_100316742	1.B.38.1.10|8.A.46.1.3|8.A.46.1.6|8.A.46.1.4|8.A.46.1.2|8.A.46.1.5|8.A.46.1.1|1.B.38.1.7	The <I>Treponema</I> Porin Major Surface Protein (TP-MSP) Family|The Glycan-binding Protein (SusD) Family	PF14322.7|PF07980.12	SusD-like_3|SusD_RagB	Starch-binding associating with outer membrane|SusD family	M Cell wall/membrane/envelope biogenesis	Bacteria--Bacteroidota--Bacteroidia--Flavobacteriales--Crocinitomicaceae--UBA952--	20160512_Bin_69_2	Bacteria	Bacteroidota	Bacteroidia	Flavobacteriales	Crocinitomicaceae	UBA952	unassigned	SusD-like protein	0	0	0	0	0	0.00293657
Ga0206130_100141404	1.B.14.6.15|1.B.14.6.18|1.B.14.6.3|1.B.14.6.4|1.B.14.6.1|1.B.14.6.2	The Outer Membrane Receptor (OMR) Family	PF13620.7	CarboxypepD_reg	Carboxypeptidase regulatory-like domain	TBDT	Bacteria--Bacteroidota--Bacteroidia--Chitinophagales--Saprospiraceae----	20160512_Bin_69_4	Bacteria	Bacteroidota	Bacteroidia	Chitinophagales	Saprospiraceae	unassigned	unassigned	hypothetical protein	0	0	0	0.0013436	0.00198883	0.000865621
Ga0206125_1000025521	1.B.14.6.17|1.B.14.6.1|1.B.14.6.16|1.B.14.6.2|1.B.14.6.13|1.B.14.6.11|1.B.14.6.9|1.B.14.6.14|1.B.14.10.1|1.B.14.6.10	The Outer Membrane Receptor (OMR) Family	PF13715.7|PF07715.16|PF00593.25	CarbopepD_reg_2|Plug|TonB_dep_Rec	CarboxypepD_reg-like domain|TonB-dependent Receptor Plug Domain|TonB dependent receptor	TBDT	Bacteria--Bacteroidota--Bacteroidia--Flavobacteriales--UA16--UBA8752--UBA8752 sp002336475	20160331_Bin_10_3	Bacteria	Bacteroidota	Bacteroidia	Flavobacteriales	UA16	UBA8752	UBA8752 sp002336475	TonB-dependent receptor SusC TIGR04057	0	0	0	0	0	0.00031804
Ga0206125_100008897	1.B.14.6.17|1.B.14.6.1|1.B.14.6.16|1.B.14.6.13|1.B.14.6.2|1.B.14.6.12|1.B.14.6.11|1.B.14.6.9|1.B.14.10.1|1.B.14.6.8	The Outer Membrane Receptor (OMR) Family	PF13715.7|PF07715.16|PF00593.25	CarbopepD_reg_2|Plug|TonB_dep_Rec	CarboxypepD_reg-like domain|TonB-dependent Receptor Plug Domain|TonB dependent receptor	TBDT	Bacteria--Bacteroidota--Bacteroidia--Flavobacteriales--Cryomorphaceae--UBA10364--UBA10364 sp002387615	20120531_Bin_70_1	Bacteria	Bacteroidota	Bacteroidia	Flavobacteriales	Cryomorphaceae	UBA10364	UBA10364 sp002387615	TonB-dependent receptor SusC TIGR04057	0	0	0	0.0006718	0.00067092	0.00127588
Ga0206129_1000012563	1.B.14.6.13|1.B.14.6.1|1.B.14.6.2|1.B.14.6.16|1.B.14.6.17|1.B.14.6.11|1.B.14.6.10|1.B.14.9.1|1.B.14.6.9|1.B.14.6.7	The Outer Membrane Receptor (OMR) Family	PF13715.7|PF07715.16|PF00593.25	CarbopepD_reg_2|Plug|TonB_dep_Rec	CarboxypepD_reg-like domain|TonB-dependent Receptor Plug Domain|TonB dependent receptor	TBDT	Bacteria--Bacteroidota--Bacteroidia--Chitinophagales--Saprospiraceae--UBA1994--UBA1994 sp002335865	20160502_Bin_23_2	Bacteria	Bacteroidota	Bacteroidia	Chitinophagales	Saprospiraceae	UBA1994	UBA1994 sp002335865	TonB-dependent receptor SusC TIGR04057	0	0	0	0.0010077	0.00181511	0.00446548
Ga0206131_104010372	CHEBI:5584;hydron|CHEBI:9175;sodium(1+)|CHEBI:5584;hydron	The H<sup>+</sup>- or Na<sup>+</sup>-translocating Bacterial Flagellar Motor/ExbBD Outer Membrane Transport Energizer (Mot/Exb) Superfamily	PF01618.17	MotA_ExbB	MotA/TolQ/ExbB proton channel family	U Intracellular trafficking, secretion, and vesicular transport	unassigned	unassigned	unassigned	unassigned	unassigned	unassigned	unassigned	unassigned	unassigned	hypothetical protein	0	0	0	0	0	0.000519373
Ga0206129_100086512	9.B.87.1.22	The Selenoprotein P Receptor (SelP-Receptor) Family	PF02469.23	Fasciclin	Fasciclin domain	R General function prediction only	Bacteria--Bacteroidota--Bacteroidia--Cytophagales--Cyclobacteriaceae--Fabibacter--Fabibacter sp002477595	20100504_Bin_77	Bacteria	Bacteroidota	Bacteroidia	Cytophagales	Cyclobacteriaceae	Fabibacter	Fabibacter sp002477595	Immunogenic protein MPB70	0	0	0	0	0.000485221	0.000822386
Ga0206125_1000031535	1.B.14.6.2|1.B.14.6.13|1.B.14.6.1|1.B.14.6.17|1.B.14.6.16|1.B.14.6.12|1.B.14.6.9|1.B.14.10.1	The Outer Membrane Receptor (OMR) Family	PF13715.7|PF07715.16|PF00593.25	CarbopepD_reg_2|Plug|TonB_dep_Rec	CarboxypepD_reg-like domain|TonB-dependent Receptor Plug Domain|TonB dependent receptor	TBDT	Bacteria--Bacteroidota--Bacteroidia--Flavobacteriales--UA16--UBA8752--UBA8752 sp002336475	20160331_Bin_10_3	Bacteria	Bacteroidota	Bacteroidia	Flavobacteriales	UA16	UBA8752	UBA8752 sp002336475	TonB-dependent receptor SusC TIGR04057	0.00475395	0.00397843	0	0.0247133	0.0225378	0.0526236
Ga0206125_1000096119	1.B.14.6.2|1.B.14.6.13|1.B.14.6.1|1.B.14.6.17|1.B.14.6.16|1.B.14.10.1	The Outer Membrane Receptor (OMR) Family	PF13715.7|PF07715.16|PF00593.25	CarbopepD_reg_2|Plug|TonB_dep_Rec	CarboxypepD_reg-like domain|TonB-dependent Receptor Plug Domain|TonB dependent receptor	TBDT	Bacteria--Bacteroidota--Bacteroidia--Flavobacteriales--UA16--UBA8752--	20160331_Bin_10_4	Bacteria	Bacteroidota	Bacteroidia	Flavobacteriales	UA16	UBA8752	unassigned	TonB-dependent receptor SusC TIGR04057	0	0	0	0.00923294	0.00201278	0.00357546
Ga0206125_1000032719	CHEBI:5584;hydron	The Proton-translocating Cytochrome Oxidase (COX) Superfamily|The Proton-translocating Quinol:Cytochrome c Reductase (QCR) Superfamily	PF02790.16|PF00116.21	COX2_TM|COX2	Cytochrome C oxidase subunit II, transmembrane domain|Cytochrome C oxidase subunit II, periplasmic domain	C Energy production and conversion	Bacteria--Bacteroidota--Bacteroidia--Cytophagales--Cyclobacteriaceae--UBA4465--	20160412_Bin_3_6	Bacteria	Bacteroidota	Bacteroidia	Cytophagales	Cyclobacteriaceae	UBA4465	unassigned	Alternative cytochrome c oxidase subunit 2	0	0	0	0.000307198	0.000323496	0.00107455
Ga0206125_1000096123	3.A.2.1.10|3.A.2.1.5|3.A.2.1.14|3.A.2.1.6|3.A.2.1.11|3.A.2.1.3|3.A.2.1.7	The H<sup>+</sup>- or Na<sup>+</sup>-translocating F-type, V-type and A-type ATPase (F-ATPase) Superfamily	PF00213.19	OSCP	ATP synthase delta (OSCP) subunit	C Energy production and conversion	Bacteria--Bacteroidota--Bacteroidia--Flavobacteriales--UA16--UBA8752--	20160331_Bin_10_4	Bacteria	Bacteroidota	Bacteroidia	Flavobacteriales	UA16	UBA8752	unassigned	ATP synthase subunit delta	0	0	0	0.00116954	0	0
Ga0206126_100081275	1.B.14.6.2|1.B.14.6.13|1.B.14.6.1|1.B.14.6.17|1.B.14.6.16|1.B.14.6.12|1.B.14.6.11|1.B.14.10.1|2.A.130.1.1	The Outer Membrane Receptor (OMR) Family|The Type 9 Secretory System (T9SS) Family	PF13715.7|PF07715.16|PF00593.25	CarbopepD_reg_2|Plug|TonB_dep_Rec	CarboxypepD_reg-like domain|TonB-dependent Receptor Plug Domain|TonB dependent receptor	TBDT	Bacteria--Bacteroidota--Bacteroidia--Flavobacteriales--UA16--UA16--	20160419_Bin_7_1	Bacteria	Bacteroidota	Bacteroidia	Flavobacteriales	UA16	UA16	unassigned	TonB-dependent receptor SusC TIGR04057	0.0120248	0	0	0.0083975	0.0168095	0.0473515
Ga0206128_10864071	1.A.30.2.9|1.A.30.3.1|1.A.30.3.2|1.A.30.2.4|1.A.30.3.3|1.A.30.2.7|1.A.30.2.3|1.A.30.2.6|1.A.30.2.10|1.A.30.2.1|1.A.30.2.5|1.A.30.3.4|1.A.30.2.8|1.A.30.2.2	The H<sup>+</sup>- or Na<sup>+</sup>-translocating Bacterial Flagellar Motor/ExbBD Outer Membrane Transport Energizer (Mot/Exb) Superfamily	PF01618.17	MotA_ExbB	MotA/TolQ/ExbB proton channel family	U Intracellular trafficking, secretion, and vesicular transport	Bacteria--Bacteroidota--Bacteroidia--Flavobacteriales--UA16--UA16--UA16 sp002477505	20100511_Bin_63	Bacteria	Bacteroidota	Bacteroidia	Flavobacteriales	UA16	UA16	UA16 sp002477505	Biopolymer transport protein ExbB	0.000885572	0.00234465	0	0.00477007	0.0102094	0.0144383
Ga0206129_100090211	1.B.14.6.13|1.B.14.6.2|1.B.14.6.1|1.B.14.6.17|1.B.14.6.16|1.B.14.6.11|1.B.14.10.1|1.B.14.1.5	The Outer Membrane Receptor (OMR) Family	PF13715.7|PF07715.16|PF00593.25	CarbopepD_reg_2|Plug|TonB_dep_Rec	CarboxypepD_reg-like domain|TonB-dependent Receptor Plug Domain|TonB dependent receptor	TBDT	Bacteria--Bacteroidota--Bacteroidia--Flavobacteriales--Flavobacteriaceae--MAG-120531--MAG-120531 sp000173115	20110523_Bin_120_1	Bacteria	Bacteroidota	Bacteroidia	Flavobacteriales	Flavobacteriaceae	MAG-120531	MAG-120531 sp000173115	hypothetical protein	0	0	0	0.00050385	0.00115017	0.000346248
Ga0206130_100001192	1.B.14.6.13|1.B.14.6.2|1.B.14.6.17|1.B.14.6.1|1.B.14.6.16|1.B.14.10.1|1.B.14.1.22|1.B.14.1.5|1.B.14.6.11	The Outer Membrane Receptor (OMR) Family	PF13715.7|PF07715.16|PF00593.25	CarbopepD_reg_2|Plug|TonB_dep_Rec	CarboxypepD_reg-like domain|TonB-dependent Receptor Plug Domain|TonB dependent receptor	TBDT	Bacteria--Bacteroidota--Bacteroidia--Flavobacteriales--Flavobacteriaceae--MS024-2A--	20160512_Bin_10_8	Bacteria	Bacteroidota	Bacteroidia	Flavobacteriales	Flavobacteriaceae	MS024-2A	unassigned	TonB-dependent receptor SusC TIGR04057	0	0	0	0.00117565	0.00182109	0.00171619
Ga0206124_100331962	8.A.46.1.3|1.B.38.1.10|8.A.46.1.6|8.A.46.1.4|8.A.46.1.5|1.B.38.1.7|8.A.46.1.2|8.A.46.3.2|8.A.46.3.3|8.A.46.1.1	The Glycan-binding Protein (SusD) Family|The <I>Treponema</I> Porin Major Surface Protein (TP-MSP) Family	PF14322.7|PF07980.12	SusD-like_3|SusD_RagB	Starch-binding associating with outer membrane|SusD family	M Cell wall/membrane/envelope biogenesis	unassigned	unassigned	unassigned	unassigned	unassigned	unassigned	unassigned	unassigned	unassigned	SusD-like protein	0	0	0	0	0	0.0016598
Ga0206128_10037407	8.A.46.1.3|1.B.38.1.10|8.A.46.1.6|8.A.46.1.4|1.B.38.1.7|8.A.46.1.2|8.A.46.1.5|8.A.46.1.1|8.A.46.3.3|8.A.46.3.4	The Glycan-binding Protein (SusD) Family|The <I>Treponema</I> Porin Major Surface Protein (TP-MSP) Family	PF14322.7|PF07980.12	SusD-like_3|SusD_RagB	Starch-binding associating with outer membrane|SusD family	M Cell wall/membrane/envelope biogenesis	Bacteria--Bacteroidota--Bacteroidia--Flavobacteriales--1G12--SHAN690--SHAN690 sp002390775	20160502_Bin_54_2	Bacteria	Bacteroidota	Bacteroidia	Flavobacteriales	1G12	SHAN690	SHAN690 sp002390775	SusD-like protein	0	0	0	0.000307198	0	0
Ga0206123_100217571	1.B.14.6.2|1.B.14.6.13|1.B.14.6.1|1.B.14.6.17|1.B.14.6.16|1.B.14.6.11|1.B.14.10.1|1.B.14.6.12|1.B.14.6.14|1.B.14.6.8|1.B.14.1.5|1.B.14.1.13	The Outer Membrane Receptor (OMR) Family	PF13715.7|PF07715.16|PF00593.25	CarbopepD_reg_2|Plug|TonB_dep_Rec	CarboxypepD_reg-like domain|TonB-dependent Receptor Plug Domain|TonB dependent receptor	TBDT	Bacteria--Bacteroidota--Bacteroidia--Flavobacteriales--Cryomorphaceae--UBA10364--UBA10364 sp002387615	20120531_Bin_70_1	Bacteria	Bacteroidota	Bacteroidia	Flavobacteriales	Cryomorphaceae	UBA10364	UBA10364 sp002387615	TonB-dependent receptor SusC TIGR04057	0.0514808	0.0979965	0.134089	0.0786892	0.0780159	0.0389847
Ga0206125_100041969	1.B.14.6.2|1.B.14.6.13|1.B.14.6.1|1.B.14.6.17|1.B.14.6.16|1.B.14.6.11|1.B.14.10.1|1.B.14.6.8|1.B.14.6.14|1.B.14.1.13|1.B.14.6.12|1.B.14.1.5	The Outer Membrane Receptor (OMR) Family	PF13715.7|PF07715.16|PF00593.25	CarbopepD_reg_2|Plug|TonB_dep_Rec	CarboxypepD_reg-like domain|TonB-dependent Receptor Plug Domain|TonB dependent receptor	TBDT	Bacteria--Bacteroidota--Bacteroidia--Flavobacteriales--Cryomorphaceae--UBA10364--UBA10364 sp003045825	20100420_Bin_31_1	Bacteria	Bacteroidota	Bacteroidia	Flavobacteriales	Cryomorphaceae	UBA10364	UBA10364 sp003045825	TonB-dependent receptor SusC TIGR04057	0.00102549	0.00747899	0.00946978	0.0120411	0.0122339	0.00606031
Ga0206125_100147482	1.B.14.6.2|1.B.14.6.13|1.B.14.6.1|1.B.14.6.17|1.B.14.6.16|1.B.14.6.10|1.B.14.6.12|1.B.14.6.11|1.B.14.10.1|2.A.130.1.1	The Outer Membrane Receptor (OMR) Family|The Type 9 Secretory System (T9SS) Family	PF13715.7|PF07715.16|PF00593.25	CarbopepD_reg_2|Plug|TonB_dep_Rec	CarboxypepD_reg-like domain|TonB-dependent Receptor Plug Domain|TonB dependent receptor	TBDT	Bacteria--Bacteroidota--Bacteroidia--Flavobacteriales--UA16--UA16--UA16 sp002390405	20110526_Bin_57_2	Bacteria	Bacteroidota	Bacteroidia	Flavobacteriales	UA16	UA16	UA16 sp002390405	TonB-dependent receptor SusC TIGR04057	0.0126645	0	0	0	0	0.000756509
Ga0206131_100443001	1.B.14.6.2|1.B.14.6.13|1.B.14.6.1|1.B.14.6.17|1.B.14.6.16|1.B.14.6.12|1.B.14.10.1|1.B.14.6.9	The Outer Membrane Receptor (OMR) Family	PF13715.7|PF07715.16|PF00593.25	CarbopepD_reg_2|Plug|TonB_dep_Rec	CarboxypepD_reg-like domain|TonB-dependent Receptor Plug Domain|TonB dependent receptor	TBDT	unassigned	unassigned	unassigned	unassigned	unassigned	unassigned	unassigned	unassigned	unassigned	TonB-dependent receptor SusC	0	0	0	0	0	0.000756509
Ga0206130_101243091	2.A.6.3.14|2.A.6.1.2|2.A.6.2.30|2.A.6.2.40|2.A.6.2.20|2.A.6.2.46|2.A.6.2.39|2.A.6.2.28|2.A.6.1.5|2.A.6.2.4|2.A.6.2.18|2.A.6.1.11|2.A.6.2.6|2.A.6.1.6|2.A.6.2.9|2.A.6.2.47|2.A.6.2.32|2.A.6.2.5|2.A.6.2.22|2.A.6.1.7|2.A.6.1.10|8.A.1.2.1|2.A.6.2.27|3.A.1.105.4|2.A.6.2.29|8.A.1.6.3|2.A.6.2.24|2.A.6.2.19|2.A.6.2.14|8.A.1.6.2|2.A.6.2.23|2.A.6.1.13	The Resistance-Nodulation-Cell Division (RND) Superfamily|The Membrane Fusion Protein (MFP) Family|The ATP-binding Cassette (ABC) Superfamily	PF16576.6	HlyD_D23	Barrel-sandwich domain of CusB or HlyD membrane-fusion	M Cell wall/membrane/envelope biogenesis	Bacteria--Bacteroidota--Bacteroidia--Flavobacteriales--UA16--UA16--	20160419_Bin_7_1	Bacteria	Bacteroidota	Bacteroidia	Flavobacteriales	UA16	UA16	unassigned	Cobalt-zinc-cadmium resistance protein CzcB	0	0.000601286	0	0.00148019	0.0035382	0.00423601
Ga0206125_100160265	3.A.2.1.1|3.A.2.1.2|3.A.2.1.10|3.A.2.1.7|3.A.2.1.14|3.A.2.1.6|3.A.2.1.5|3.A.2.1.4|3.A.2.1.11|3.A.2.1.3|3.A.2.1.13|3.A.2.1.12|3.A.2.1.9	The H<sup>+</sup>- or Na<sup>+</sup>-translocating F-type, V-type and A-type ATPase (F-ATPase) Superfamily	PF00231.20	ATP-synt	ATP synthase	C Energy production and conversion	Bacteria--Bacteroidota--Bacteroidia--Cytophagales--Cyclobacteriaceae--UBA4465--	20160412_Bin_3_6	Bacteria	Bacteroidota	Bacteroidia	Cytophagales	Cyclobacteriaceae	UBA4465	unassigned	ATP synthase gamma chain	0.000683666	0	0	0	0	0
Ga0206129_100532364	CHEBI:5584;hydron|CHEBI:9175;sodium(1+)|CHEBI:5584;hydron	The H<sup>+</sup>- or Na<sup>+</sup>-translocating Bacterial Flagellar Motor/ExbBD Outer Membrane Transport Energizer (Mot/Exb) Superfamily	PF01618.17	MotA_ExbB	MotA/TolQ/ExbB proton channel family	U Intracellular trafficking, secretion, and vesicular transport	Bacteria--Bacteroidota--Bacteroidia--Cytophagales--Cyclobacteriaceae--UBA4465--UBA4465 sp002292365	20100408_Bin_4_1	Bacteria	Bacteroidota	Bacteroidia	Cytophagales	Cyclobacteriaceae	UBA4465	UBA4465 sp002292365	hypothetical protein	0	0	0	0.000307198	0	0
Ga0206125_100505871	2.A.98.3.1|2.A.98.3.2	The Putative Sulfate Exporter (PSE) Family	PF05684.13	DUF819	Protein of unknown function (DUF819)	S Function unknown	Bacteria--Bacteroidota--Bacteroidia--Flavobacteriales--Cryomorphaceae--UBA10364--UBA10364 sp003045825	20100420_Bin_31_1	Bacteria	Bacteroidota	Bacteroidia	Flavobacteriales	Cryomorphaceae	UBA10364	UBA10364 sp003045825	hypothetical protein	0	0	0	0.0013436	0.00134186	0.000692497
Ga0206126_100081471	5.A.3.3.3|5.B.12.1.3|5.B.12.1.1|5.B.12.1.2|5.A.3.11.1|5.A.3.10.1|5.A.3.11.2|5.A.3.5.1|5.A.3.3.2|5.A.3.5.2|5.A.3.3.1|5.B.13.1.2|5.B.13.1.1|5.A.3.2.1|5.A.3.9.1|5.A.3.1.1|5.A.3.1.2|5.A.3.8.1|5.A.3.8.2|3.D.1.9.1|3.D.1.9.2	The Prokaryotic Molybdopterin-containing Oxidoreductase (PMO) Family|The One Electron Transmembrane Transfer Complex (DsrMKJOP) Family| The One Electron Transmembrane Transfer Complex (HmcABCDEF) Family|The H<sup>+</sup> or Na<sup>+</sup>-translocating NADH Dehydrogenase (NDH) Family	PF12838.8	Fer4_7	4Fe-4S dicluster domain	C Energy production and conversion	Bacteria--Bacteroidota--Bacteroidia--Cytophagales--Cyclobacteriaceae--UBA4465--	20160502_Bin_26_3	Bacteria	Bacteroidota	Bacteroidia	Cytophagales	Cyclobacteriaceae	UBA4465	unassigned	Menaquinone reductase, iron-sulfur cluster-binding subunit	0	0	0.000754973	0	0	0
Ga0206129_100259772	5.A.3.3.3|5.B.12.1.3|5.B.12.1.1|5.B.12.1.2|5.A.3.11.1|5.A.3.10.1|5.A.3.11.2|5.A.3.5.1|5.A.3.3.2|5.A.3.5.2|5.A.3.3.1|5.B.13.1.2|5.B.13.1.1|5.A.3.2.1|5.A.3.9.1|5.A.3.1.2|5.A.3.1.1|5.A.3.8.1|5.A.3.8.2|3.D.1.9.1|3.D.1.9.2	The Prokaryotic Molybdopterin-containing Oxidoreductase (PMO) Family|The One Electron Transmembrane Transfer Complex (DsrMKJOP) Family| The One Electron Transmembrane Transfer Complex (HmcABCDEF) Family|The H<sup>+</sup> or Na<sup>+</sup>-translocating NADH Dehydrogenase (NDH) Family	PF12838.8	Fer4_7	4Fe-4S dicluster domain	C Energy production and conversion	Bacteria--Bacteroidota--Bacteroidia--Cytophagales--Cyclobacteriaceae--UBA4465--	20160412_Bin_34_4	Bacteria	Bacteroidota	Bacteroidia	Cytophagales	Cyclobacteriaceae	UBA4465	unassigned	Menaquinone reductase, iron-sulfur cluster-binding subunit	0	0.00117694	0.00389245	0.00362006	0.00140544	0.00414001
Ga0206129_102093832	CHEBI:30179;lead(2+)	The Iron/Lead Transporter (ILT) Family	PF13442.7	Cytochrome_CBB3	Cytochrome C oxidase, cbb3-type, subunit III	C Energy production and conversion	Bacteria--Bacteroidota--Bacteroidia--Cytophagales--Cyclobacteriaceae--UBA4465--UBA4465 sp002470835	20110331_Bin_72	Bacteria	Bacteroidota	Bacteroidia	Cytophagales	Cyclobacteriaceae	UBA4465	UBA4465 sp002470835	hypothetical protein	0	0	0	0.000307198	0	0.000477049
Ga0206125_100012923	CHEBI:9175;sodium(1+)|CHEBI:5584;hydron|CHEBI:9175;sodium(1+)|CHEBI:5584;hydron	The H<sup>+</sup>- or Na<sup>+</sup>-translocating F-type, V-type and A-type ATPase (F-ATPase) Superfamily	PF00430.19	ATP-synt_B	ATP synthase B/B' CF(0)	C Energy production and conversion	Bacteria--Bacteroidota--Bacteroidia--Cytophagales--Cyclobacteriaceae--UBA4465--	20160412_Bin_3_6	Bacteria	Bacteroidota	Bacteroidia	Cytophagales	Cyclobacteriaceae	UBA4465	unassigned	ATP synthase subunit b	0	0.00244401	0.00110989	0.00171299	0	0.00148668
Ga0206126_100102624	CHEBI:34755;iron(3+)|CHEBI:25367;molecule	The Outer Membrane Receptor (OMR) Family	PF07715.16|PF00593.25	Plug|TonB_dep_Rec	TonB-dependent Receptor Plug Domain|TonB dependent receptor	TBDT	Bacteria--Bacteroidota--Bacteroidia--Flavobacteriales--UA16--UA16--	20160419_Bin_7_1	Bacteria	Bacteroidota	Bacteroidia	Flavobacteriales	UA16	UA16	unassigned	hypothetical protein	0	0	0	0.0006718	0.00125566	0.00488892
Ga0206125_1000036850	1.B.6.1.14|9.B.186.1.2|1.B.6.1.2|9.B.153.3.3|9.B.186.1.3|1.B.6.1.3|1.B.6.1.22|1.B.6.1.13|9.B.153.3.1|1.B.6.1.1|1.A.30.1.2|1.B.6.1.11|2.C.1.2.5|1.B.6.1.12|1.B.6.1.23|9.B.186.1.1|1.B.6.1.4|1.B.6.1.24|2.C.1.2.1|9.B.153.3.4|1.B.6.1.5|1.B.6.1.15|1.B.6.1.21|9.B.153.3.14|1.A.30.1.6|1.A.30.1.5|1.A.30.1.3|1.B.6.1.25|1.B.6.1.16|1.A.30.1.4|1.B.6.1.7	The OmpA-OmpF Porin (OOP) Family|The Putative Lipoprotein Supressor of a ts bamD mutant, YiaD (YiaD) Family|The Putative Beta-Barrel Porin/Alpha Amylase or Phenol_MetA-deg (BBP/AA) Family|The H<sup>+</sup>- or Na<sup>+</sup>-translocating Bacterial Flagellar Motor/ExbBD Outer Membrane Transport Energizer (Mot/Exb) Superfamily|The TonB-ExbB-ExbD/TolA-TolQ-TolR Outer Membrane Receptor Energizers an…	PF18990.1|PF00691.21	DUF5723|OmpA	Family of unknown function (DUF5723)|OmpA family	M Cell wall/membrane/envelope biogenesis	Bacteria--Bacteroidota--Bacteroidia--Cytophagales--Cyclobacteriaceae--UBA4465--	20160412_Bin_3_6	Bacteria	Bacteroidota	Bacteroidia	Cytophagales	Cyclobacteriaceae	UBA4465	unassigned	Photosystem I P700 chlorophyll a apoprotein A2	0	0.00471797	0.00322862	0.00140577	0	0.00101054
Ga0206125_100162963	1.B.6.1.14|9.B.186.1.2|9.B.186.1.3|9.B.153.3.3|1.B.6.1.2|1.B.6.1.22|9.B.153.3.1|1.B.6.1.3|1.A.30.1.2|1.B.6.1.13|1.B.6.1.12|1.B.6.1.1|2.C.1.2.5|1.B.6.1.4|1.B.6.1.24|1.B.6.1.11|9.B.186.1.1|1.B.6.1.23|9.B.153.3.14|1.B.6.1.15|1.B.6.1.5|9.B.153.3.4|1.A.30.1.6|1.A.30.1.5|1.B.6.1.21|2.C.1.2.1|1.B.6.1.25|1.A.30.1.3|1.B.6.1.7|1.B.6.1.16	The OmpA-OmpF Porin (OOP) Family|The Putative Lipoprotein Supressor of a ts bamD mutant, YiaD (YiaD) Family|The Putative Beta-Barrel Porin/Alpha Amylase or Phenol_MetA-deg (BBP/AA) Family|The H<sup>+</sup>- or Na<sup>+</sup>-translocating Bacterial Flagellar Motor/ExbBD Outer Membrane Transport Energizer (Mot/Exb) Superfamily|The TonB-ExbB-ExbD/TolA-TolQ-TolR Outer Membrane Receptor Energizers an…	PF18990.1|PF00691.21	DUF5723|OmpA	Family of unknown function (DUF5723)|OmpA family	M Cell wall/membrane/envelope biogenesis	Bacteria--Bacteroidota--Bacteroidia--Cytophagales--Cyclobacteriaceae--UBA4465--	20160502_Bin_26_3	Bacteria	Bacteroidota	Bacteroidia	Cytophagales	Cyclobacteriaceae	UBA4465	unassigned	Photosystem I P700 chlorophyll a apoprotein A2	0	0	0.000644488	0	0.000323496	0.000756509
Ga0206125_1000019120	2.A.6.3.6|2.A.6.3.14|2.A.6.3.3|2.A.6.3.2|2.A.6.3.11|2.A.6.3.1|2.A.6.3.5|2.A.6.2.30|2.A.6.3.4|2.A.6.2.38|2.A.6.3.12|2.A.6.2.35|2.A.6.2.32|2.A.6.2.12|2.A.6.2.4|2.A.6.3.8|2.A.6.2.18|2.A.6.2.43|2.A.6.2.8|2.A.6.2.9|2.A.6.2.40|2.A.6.1.7|2.A.6.2.5|2.A.6.3.10|2.A.6.2.19|2.A.6.2.28|2.A.6.2.46|2.A.6.2.49|2.A.6.2.17|2.A.6.2.45|2.A.6.1.2|2.A.6.2.36|2.A.6.1.13|2.A.6.2.7|2.A.6.2.31|2.A.6.2.42|2.A.6.2.10|2.A.6.…	The Resistance-Nodulation-Cell Division (RND) Superfamily	PF00873.20	ACR_tran	AcrB/AcrD/AcrF family	V Defense mechanisms	Bacteria--Bacteroidota--Bacteroidia--Cytophagales--Cyclobacteriaceae--UBA4465--UBA4465 sp002292365	20100408_Bin_4_1	Bacteria	Bacteroidota	Bacteroidia	Cytophagales	Cyclobacteriaceae	UBA4465	UBA4465 sp002292365	Multidrug resistance protein MdtC	0	0	0	0	0	0.000865621
Ga0206126_100099244	2.A.6.2.30|2.A.6.3.6|2.A.6.3.14|2.A.6.3.1|2.A.6.3.3|2.A.6.3.5|2.A.6.3.2|2.A.6.3.4|2.A.6.3.11|2.A.6.2.38|2.A.6.2.35|2.A.6.2.17|2.A.6.3.12|2.A.6.1.7|2.A.6.1.13|2.A.6.2.32|2.A.6.3.8|2.A.6.1.5|2.A.6.2.27|2.A.6.2.7|2.A.6.2.37|2.A.6.2.5|2.A.6.2.46|2.A.6.2.25|2.A.6.2.48|2.A.6.2.45|2.A.6.1.16|2.A.6.1.2|2.A.6.1.15|2.A.6.2.16|2.A.6.2.4|2.A.6.2.11|2.A.6.2.1|2.A.6.1.17|2.A.6.2.12|2.A.6.2.29|2.A.6.2.49|2.A.6.…	The Resistance-Nodulation-Cell Division (RND) Superfamily	PF00873.20	ACR_tran	AcrB/AcrD/AcrF family	V Defense mechanisms	unassigned	unassigned	unassigned	unassigned	unassigned	unassigned	unassigned	unassigned	unassigned	Cobalt-zinc-cadmium resistance protein CzcA	0	0	0	0	0	0.000346248
Ga0206125_1000009834	8.A.21.2.3|1.P.1.1.1	The Stomatin/Podocin/Band 7/Nephrosis.2/SPFH (Stomatin) Family|The Polyoma Virus SV40 ER Penetration Channel (VPEC) Family	PF01145.26	Band_7	SPFH domain / Band 7 family	O Posttranslational modification, protein turnover, chaperones	Bacteria--Bacteroidota--Bacteroidia--Cytophagales--Cyclobacteriaceae--UBA4465--UBA4465 sp002292365	20100408_Bin_4_1	Bacteria	Bacteroidota	Bacteroidia	Cytophagales	Cyclobacteriaceae	UBA4465	UBA4465 sp002292365	hypothetical protein	0.00511405	0.00763075	0.0107907	0.0056824	0.00262517	0.00651686
Ga0206128_100194412	8.A.21.2.3	The Stomatin/Podocin/Band 7/Nephrosis.2/SPFH (Stomatin) Family	PF01145.26	Band_7	SPFH domain / Band 7 family	O Posttranslational modification, protein turnover, chaperones	Bacteria--Bacteroidota--Bacteroidia--Cytophagales--Cyclobacteriaceae--UBA4465--UBA4465 sp002470835	20110331_Bin_72	Bacteria	Bacteroidota	Bacteroidia	Cytophagales	Cyclobacteriaceae	UBA4465	UBA4465 sp002470835	hypothetical protein	0	0	0.000930833	0.00160777	0.000838667	0.000865621
Ga0206130_100895391	CHEBI:5584;hydron|CHEBI:9175;sodium(1+)|CHEBI:5584;hydron	The H<sup>+</sup>- or Na<sup>+</sup>-translocating Bacterial Flagellar Motor/ExbBD Outer Membrane Transport Energizer (Mot/Exb) Superfamily	PF01618.17	MotA_ExbB	MotA/TolQ/ExbB proton channel family	U Intracellular trafficking, secretion, and vesicular transport	Bacteria--Bacteroidota--Bacteroidia--Cytophagales--Cyclobacteriaceae--UBA4465--	20160412_Bin_3_6	Bacteria	Bacteroidota	Bacteroidia	Cytophagales	Cyclobacteriaceae	UBA4465	unassigned	hypothetical protein	0.00136733	0.00720707	0.0114776	0.00877024	0.00842661	0.0120184
Ga0206125_1000048915	1.B.17.2.6|1.B.17.2.7|1.B.17.2.9|2.A.6.2.30|2.A.6.2.18|2.A.6.2.26|2.A.6.2.23|3.A.1.105.4|2.A.6.2.25|2.A.6.2.27|2.A.6.2.44|1.B.17.3.8|1.B.17.2.5|2.A.6.2.9|3.A.1.114.1|2.A.6.2.21	The Outer Membrane Factor (OMF) Family|The Resistance-Nodulation-Cell Division (RND) Superfamily|The ATP-binding Cassette (ABC) Superfamily	PF02321.19	OEP	Outer membrane efflux protein	M Cell wall/membrane/envelope biogenesis	Bacteria--Bacteroidota--Bacteroidia--Cytophagales--Cyclobacteriaceae--UBA4465--	20160412_Bin_3_6	Bacteria	Bacteroidota	Bacteroidia	Cytophagales	Cyclobacteriaceae	UBA4465	unassigned	Outer membrane efflux protein BepC	0	0	0.00209758	0	0	0
Ga0206125_1000403610	CHEBI:24636;proton|CHEBI:8526;protein polypeptide chain|CHEBI:8526;protein polypeptide chain|CHEBI:5584;hydron|CHEBI:8526;protein polypeptide chain	The Resistance-Nodulation-Cell Division (RND) Superfamily|The General Secretory Pathway (Sec) Family	PF07549.15|PF02355.17	Sec_GG|SecD_SecF	SecD/SecF GG Motif|Protein export membrane protein	U Intracellular trafficking, secretion, and vesicular transport	Bacteria--Bacteroidota--Bacteroidia--Cytophagales--Cyclobacteriaceae--UBA4465--UBA4465 sp002292365	20100408_Bin_4_1	Bacteria	Bacteroidota	Bacteroidia	Cytophagales	Cyclobacteriaceae	UBA4465	UBA4465 sp002292365	hypothetical protein	0	0.0105819	0.00821129	0.00700431	0.00389619	0.00973453
Ga0206125_1000092512	CHEBI:8526;protein polypeptide chain	The General Secretory Pathway (Sec) Family	PF02699.16	YajC	Preprotein translocase subunit	U Intracellular trafficking, secretion, and vesicular transport	Bacteria--Bacteroidota--Bacteroidia--Flavobacteriales--UA16--UBA8752--UBA8752 sp002336475	20160331_Bin_10_3	Bacteria	Bacteroidota	Bacteroidia	Flavobacteriales	UA16	UBA8752	UBA8752 sp002336475	hypothetical protein	0	0	0	0.000307198	0	0
Ga0206125_100031237	CHEBI:8526;protein polypeptide chain	The General Secretory Pathway (Sec) Family	PF02699.16	YajC	Preprotein translocase subunit	U Intracellular trafficking, secretion, and vesicular transport	Bacteria--Bacteroidota--Bacteroidia--Flavobacteriales--UA16--UBA8752--	20160331_Bin_10_4	Bacteria	Bacteroidota	Bacteroidia	Flavobacteriales	UA16	UBA8752	unassigned	hypothetical protein	0	0	0	0.000472487	0	0
Ga0206129_104731831	CHEBI:8526;protein polypeptide chain	The General Secretory Pathway (Sec) Family	PF02699.16	YajC	Preprotein translocase subunit	U Intracellular trafficking, secretion, and vesicular transport	Bacteria--Bacteroidota--Bacteroidia--Cytophagales--Cyclobacteriaceae--UBA4465--UBA4465 sp002470835	20110331_Bin_72	Bacteria	Bacteroidota	Bacteroidia	Cytophagales	Cyclobacteriaceae	UBA4465	UBA4465 sp002470835	hypothetical protein	0	0	0.000429651	0.000307198	0	0.00031804
Ga0206131_100066172	8.A.46.1.3|1.B.38.1.10|8.A.46.1.2|8.A.46.1.5|8.A.46.1.4|8.A.46.1.6|1.B.38.1.7|8.A.46.3.2	The Glycan-binding Protein (SusD) Family|The <I>Treponema</I> Porin Major Surface Protein (TP-MSP) Family	PF14322.7|PF07980.12	SusD-like_3|SusD_RagB	Starch-binding associating with outer membrane|SusD family	M Cell wall/membrane/envelope biogenesis	Bacteria--Bacteroidota--Bacteroidia--Chitinophagales--Saprospiraceae----	20160512_Bin_69_4	Bacteria	Bacteroidota	Bacteroidia	Chitinophagales	Saprospiraceae	unassigned	unassigned	SusD-like protein	0	0	0	0	0	0.000664289
Ga0206125_1000010562	3.D.5.1.1|5.B.1.3.2|5.B.1.3.1|5.B.1.3.3	The Na<sup>+</sup>-translocating NADH:Quinone Dehydrogenase (Na-NDH or NQR) Family|The Phagocyte (gp91<sup>phox</sup>) NADPH Oxidase Family	PF00111.28|PF00970.25|PF00175.22	Fer2|FAD_binding_6|NAD_binding_1	2Fe-2S iron-sulfur cluster binding domain|Oxidoreductase FAD-binding domain|Oxidoreductase NAD-binding domain	C Energy production and conversion	Bacteria--Bacteroidota--Bacteroidia--Flavobacteriales--Cryomorphaceae--UBA10364--UBA10364 sp003045825	20100420_Bin_31_1	Bacteria	Bacteroidota	Bacteroidia	Flavobacteriales	Cryomorphaceae	UBA10364	UBA10364 sp003045825	Na(+)-translocating NADH-quinone reductase subunit F	0	0.00156925	0.00139624	0.00272893	0	0
Ga0206125_1000205412	CHEBI:8526;protein polypeptide chain	The Plasmodium Translocon of Exported proteins (PTEX) Family	PF00574.24	CLP_protease	Clp protease	O Posttranslational modification, protein turnover, chaperones	Bacteria--Bacteroidota--Bacteroidia--Flavobacteriales--UA16--UA16--UA16 sp002390405	20110526_Bin_57_2	Bacteria	Bacteroidota	Bacteroidia	Flavobacteriales	UA16	UA16	UA16 sp002390405	ATP-dependent Clp protease proteolytic subunit	0	0	0	0	0	0.000756509
Ga0206128_10180991	CHEBI:3308;calcium(2+)|CHEBI:6635;magnesium(2+)|CHEBI:29035;manganese(2+)|CHEBI:3731;chloride|CHEBI:17237;(E)-4-(trimethylammonio)but-2-enoate|CHEBI:16244;4-(trimethylammonio)butanoate|CHEBI:26272;L-proline betaine|CHEBI:3665;choline|CHEBI:3424;carnitinium|CHEBI:3073;glycine betaine|CHEBI:4756;ectoine|CHEBI:16457;S,S-dimethyl-beta-propiothetin|CHEBI:4623;(carboxymethyl)(dimethyl)sulfonium	The Mg<sup>2+</sup> Transporter-E (MgtE) Family|The Chloride Carrier/Channel (ClC) Family|The ATP-binding Cassette (ABC) Superfamily	PF00478.26|PF00571.29	IMPDH|CBS	IMP dehydrogenase / GMP reductase domain|CBS domain	T Signal transduction mechanisms	Bacteria--Bacteroidota--Bacteroidia--Flavobacteriales--UA16--UBA8752--	20160331_Bin_10_4	Bacteria	Bacteroidota	Bacteroidia	Flavobacteriales	UA16	UBA8752	unassigned	Inosine-5'-monophosphate dehydrogenase	0	0	0	0.000307198	0	0
Ga0206125_100000786	1.B.6.1.14|1.B.6.1.11|1.B.6.1.24|1.B.6.1.4|9.B.186.1.1|1.B.6.1.2|1.B.6.1.1|9.B.186.1.3|1.B.6.1.25|9.B.186.1.2|1.B.6.1.21|9.B.153.3.3|9.B.153.3.1|1.B.6.1.23|1.B.6.1.3|2.C.1.2.5|1.A.30.1.3|9.B.153.3.14|1.B.6.1.12|1.B.6.1.22|2.C.1.2.1|1.A.30.1.6|1.A.30.1.5|1.A.30.1.2|1.B.6.1.7	The OmpA-OmpF Porin (OOP) Family|The Putative Lipoprotein Supressor of a ts bamD mutant, YiaD (YiaD) Family|The Putative Beta-Barrel Porin/Alpha Amylase or Phenol_MetA-deg (BBP/AA) Family|The TonB-ExbB-ExbD/TolA-TolQ-TolR Outer Membrane Receptor Energizers and Stabilizers (TonB/TolA) Family|The H<sup>+</sup>- or Na<sup>+</sup>-translocating Bacterial Flagellar Motor/ExbBD Outer Membrane Transport…	PF00691.21	OmpA	OmpA family	M Cell wall/membrane/envelope biogenesis	Bacteria--Bacteroidota--Bacteroidia--Flavobacteriales--Cryomorphaceae--UBA10364--UBA10364 sp002387615	20120531_Bin_70_1	Bacteria	Bacteroidota	Bacteroidia	Flavobacteriales	Cryomorphaceae	UBA10364	UBA10364 sp002387615	Photosystem I P700 chlorophyll a apoprotein A2	0	0.000601286	0.000644488	0	0	0
Ga0206130_1000936810	1.B.14.6.1|1.B.14.6.2|1.B.14.6.16|1.B.14.6.17|1.B.14.6.13|1.B.14.6.11|1.B.14.9.1|1.B.14.1.22|1.B.14.6.10|1.B.14.6.14	The Outer Membrane Receptor (OMR) Family	PF13715.7|PF07715.16|PF00593.25	CarbopepD_reg_2|Plug|TonB_dep_Rec	CarboxypepD_reg-like domain|TonB-dependent Receptor Plug Domain|TonB dependent receptor	TBDT	Bacteria--Bacteroidota--Bacteroidia--Chitinophagales--Saprospiraceae----	20160512_Bin_69_4	Bacteria	Bacteroidota	Bacteroidia	Chitinophagales	Saprospiraceae	unassigned	unassigned	TonB-dependent receptor SusC TIGR04057	0	0	0	0.00403071	0.00742827	0.0099088
Ga0206131_100042739	9.B.111.1.5	The 6 TMS Lysyl tRNA Synthetase (LysS) Family	PF01336.26|PF00152.21|PF02938.15	tRNA_anti-codon|tRNA-synt_2|GAD	OB-fold nucleic acid binding domain|tRNA synthetases class II (D, K and N) |GAD domain	J Translation, ribosomal structure and biogenesis	Bacteria--Bacteroidota--Bacteroidia--Cytophagales--Cyclobacteriaceae--UBA4465--UBA4465 sp002470835	20110331_Bin_72	Bacteria	Bacteroidota	Bacteroidia	Cytophagales	Cyclobacteriaceae	UBA4465	UBA4465 sp002470835	Aspartate--tRNA ligase	0	0	0	0.000307198	0	0
Ga0206126_100057979	CHEBI:5584;hydron	The H<sup>+</sup> or Na<sup>+</sup>-translocating NADH Dehydrogenase (NDH) Family	PF00550.26	PP-binding	Phosphopantetheine attachment site	I Lipid transport and metabolism	Bacteria--Bacteroidota--Bacteroidia--Flavobacteriales--UA16--UBA8752--	20160331_Bin_10_4	Bacteria	Bacteroidota	Bacteroidia	Flavobacteriales	UA16	UBA8752	unassigned	Acyl carrier protein AcpP	0	0.00330701	0	0.0006718	0.00067092	0.00254042
Ga0206125_1000051040	9.B.159.6.7	The Inclusion Membrane Protein (IncA) Family	PF00072.25|PF00196.20	Response_reg|GerE	Response regulator receiver domain|Bacterial regulatory proteins, luxR family	T Signal transduction mechanisms	Bacteria--Bacteroidota--Bacteroidia--Flavobacteriales--Cryomorphaceae--UBA10364--UBA10364 sp003045825	20100420_Bin_31_1	Bacteria	Bacteroidota	Bacteroidia	Flavobacteriales	Cryomorphaceae	UBA10364	UBA10364 sp003045825	Transcriptional regulatory protein DegU	0	0	0	0	0	0.00031804
Ga0206128_100002782	9.B.153.3.3|9.B.153.3.1|9.B.153.3.14|1.B.6.1.2|9.B.186.1.2|1.B.6.1.22|9.B.186.1.3|1.B.6.1.14|1.B.6.1.25|1.B.6.1.4|1.B.6.1.24|9.B.153.3.4|9.B.186.1.1|9.B.153.3.2|1.B.6.1.3|1.B.6.1.12|1.B.6.1.23|1.B.6.1.1|1.B.6.1.13|1.B.6.1.11|2.C.1.2.1|1.A.30.1.6|1.A.30.1.5|1.A.30.1.3|2.C.1.2.5|1.B.6.1.15|1.B.6.1.21|1.A.30.1.2|1.B.6.1.7|1.A.30.1.4|1.B.6.1.17|1.B.6.1.16|1.A.30.6.1|1.B.6.1.5	The Putative Beta-Barrel Porin/Alpha Amylase or Phenol_MetA-deg (BBP/AA) Family|The OmpA-OmpF Porin (OOP) Family|The Putative Lipoprotein Supressor of a ts bamD mutant, YiaD (YiaD) Family|The TonB-ExbB-ExbD/TolA-TolQ-TolR Outer Membrane Receptor Energizers and Stabilizers (TonB/TolA) Family|The H<sup>+</sup>- or Na<sup>+</sup>-translocating Bacterial Flagellar Motor/ExbBD Outer Membrane Transport…	PF02412.19|PF00691.21	TSP_3|OmpA	Thrombospondin type 3 repeat|OmpA family	M Cell wall/membrane/envelope biogenesis	Bacteria--Bacteroidota--Bacteroidia--NS11-12g--UBA9320----	20160502_Bin_23_1	Bacteria	Bacteroidota	Bacteroidia	NS11-12g	UBA9320	unassigned	unassigned	Alpha-agarase	0	0	0	0.000307198	0	0
Ga0206125_1000053220	8.A.46.2.2|8.A.46.2.1|8.A.46.2.3	The Glycan-binding Protein (SusD) Family	PF12771.8	SusD-like_2	Starch-binding associating with outer membrane	S Function unknown	Bacteria--Bacteroidota--Bacteroidia--Flavobacteriales--UBA10066--MED-G20--MED-G20 sp002699745	20160412_Bin_10_14	Bacteria	Bacteroidota	Bacteroidia	Flavobacteriales	UBA10066	MED-G20	MED-G20 sp002699745	hypothetical protein	0	0	0	0	0	0.000477049
Ga0206130_100168244	3.A.2.1.2|3.A.2.1.14|3.A.2.1.10|3.A.2.1.3|3.A.2.1.4|3.A.2.1.7|3.A.2.1.5|3.A.2.1.6|3.A.2.1.11|3.A.2.1.1|3.A.2.1.9|3.A.2.1.12|2.A.91.1.1|3.A.2.1.13|3.A.6.1.1|3.A.6.3.1|3.A.6.1.2|3.A.6.1.3|3.A.2.2.2|3.A.2.2.3|3.A.2.2.5|3.A.2.2.1|3.A.6.2.1|3.A.2.3.3|3.A.2.2.8|3.A.2.2.7|3.A.2.2.6|3.A.2.3.2|3.A.2.2.4|3.A.2.3.1	The H<sup>+</sup>- or Na<sup>+</sup>-translocating F-type, V-type and A-type ATPase (F-ATPase) Superfamily|The Mitochondrial tRNA Import Complex (M-RIC) (Formerly 9.C.8)|The Type III (Virulence-related) Secretory Pathway (IIISP) Family	PF02874.24|PF00006.26|PF00306.28	ATP-synt_ab_N|ATP-synt_ab|ATP-synt_ab_C	ATP synthase alpha/beta family, beta-barrel domain|ATP synthase alpha/beta family, nucleotide-binding domain|ATP synthase alpha/beta chain, C terminal domain	C Energy production and conversion	Bacteria--Bacteroidota--Bacteroidia--Cytophagales--Cyclobacteriaceae----	20160512_Bin_21_3	Bacteria	Bacteroidota	Bacteroidia	Cytophagales	Cyclobacteriaceae	unassigned	unassigned	ATP synthase subunit alpha	0	0	0	0	0	0.000504346
Ga0206131_100542741	CHEBI:5584;hydron|CHEBI:24636;proton|CHEBI:8345;potassium(1+)|CHEBI:5584;hydron|CHEBI:9175;sodium(1+)|CHEBI:5584;hydron|CHEBI:9175;sodium(1+)|CHEBI:8345;potassium(1+)|CHEBI:5584;hydron|CHEBI:30143;lithium(1+)|CHEBI:9175;sodium(1+)|CHEBI:5584;hydron|CHEBI:5589;hydrogencarbonate|CHEBI:3401;carbonic acid|CHEBI:3283;carbon dioxide	The H<sup>+</sup> or Na<sup>+</sup>-translocating NADH Dehydrogenase (NDH) Family|The H<sup>+</sup>-translocating F<sub>420</sub>H<sub>2</sub> Dehydrogenase (F<sub>420</sub>H<sub>2</sub>DH) Family|The Monovalent Cation (K<sup>+</sup> or Na<sup>+</sup>):Proton Antiporter-3 (CPA3) Family|The Putative Dissolved Inorganic Carbon Concentrating Transporter (DIC-CT) Family	PF01059.18|PF00361.21	Oxidored_q5_N|Proton_antipo_M	NADH-ubiquinone oxidoreductase chain 4, amino terminus|Proton-conducting membrane transporter	C Energy production and conversion	Bacteria--Bacteroidota--Bacteroidia--Cytophagales--Cyclobacteriaceae----	20160512_Bin_21_3	Bacteria	Bacteroidota	Bacteroidia	Cytophagales	Cyclobacteriaceae	unassigned	unassigned	NADH-quinone oxidoreductase subunit M	0	0	0	0	0.000808717	0.00174919
Ga0206125_100052372	1.B.14.6.17|1.B.14.6.1|1.B.14.6.16|1.B.14.6.2|1.B.14.6.13|1.B.14.10.1	The Outer Membrane Receptor (OMR) Family	PF13715.7|PF07715.16	CarbopepD_reg_2|Plug	CarboxypepD_reg-like domain|TonB-dependent Receptor Plug Domain	TBDT	Bacteria--Bacteroidota--Bacteroidia--Flavobacteriales--Cryomorphaceae--UBA10364--UBA10364 sp003045825	20100420_Bin_31_1	Bacteria	Bacteroidota	Bacteroidia	Flavobacteriales	Cryomorphaceae	UBA10364	UBA10364 sp003045825	TonB-dependent receptor SusC TIGR04057	0.0527996	0.0704282	0.172481	0.130139	0.139149	0.128337
Ga0206131_1000009370	CHEBI:5584;hydron|CHEBI:9175;sodium(1+)|CHEBI:5584;hydron	The H<sup>+</sup>- or Na<sup>+</sup>-translocating Bacterial Flagellar Motor/ExbBD Outer Membrane Transport Energizer (Mot/Exb) Superfamily	PF01618.17	MotA_ExbB	MotA/TolQ/ExbB proton channel family	U Intracellular trafficking, secretion, and vesicular transport	Bacteria--Bacteroidota--Bacteroidia--NS11-12g--UBA955----	20160512_Bin_35_1	Bacteria	Bacteroidota	Bacteroidia	NS11-12g	UBA955	unassigned	unassigned	Biopolymer transport protein ExbB	0	0	0	0	0.000908238	0
Ga0206125_1000011941	1.B.14.6.17|1.B.14.6.16|1.B.14.6.1|1.B.14.6.2|1.B.14.6.13|1.B.14.6.11|1.B.14.1.22	The Outer Membrane Receptor (OMR) Family	PF13715.7|PF07715.16|PF00593.25	CarbopepD_reg_2|Plug|TonB_dep_Rec	CarboxypepD_reg-like domain|TonB-dependent Receptor Plug Domain|TonB dependent receptor	TBDT	Bacteria--Bacteroidota--Bacteroidia--Flavobacteriales--UA16--UA16--UA16 sp002390615	20120308_Bin_100_1	Bacteria	Bacteroidota	Bacteroidia	Flavobacteriales	UA16	UA16	UA16 sp002390615	TonB-dependent receptor SusC TIGR04057	0	0	0	0.00138054	0.00067092	0
Ga0206131_100887323	3.A.3.27.7|3.A.3.5.1|3.A.3.27.6|3.A.3.27.3|3.A.3.6.18|3.A.3.5.33|3.A.3.5.40|3.A.3.5.41|3.A.3.27.2|3.A.3.5.19|3.A.3.32.2|3.A.3.5.38|3.A.3.5.39|3.A.3.5.27|3.A.3.5.31|3.A.3.5.18|3.A.3.5.24|3.A.3.5.10|3.A.3.5.22|3.A.3.5.13|3.A.3.5.34|3.A.3.6.8|3.A.3.6.19|3.A.3.5.28|3.A.3.5.21|3.A.3.6.1|3.A.3.5.20|3.A.3.6.7|3.A.3.5.2|3.A.3.5.25|3.A.3.25.3|3.A.3.5.23|3.A.3.25.2|3.A.3.6.24|3.A.3.5.7|3.A.3.5.11|3.A.3.5.3…	The P-type ATPase (P-ATPase) Superfamily	PF00702.27	Hydrolase	haloacid dehalogenase-like hydrolase	P Inorganic ion transport and metabolism	Bacteria--Bacteroidota--Bacteroidia--Flavobacteriales--UBA10329--UBA10329--UBA10329 sp003456455	20120510_Bin_29_1	Bacteria	Bacteroidota	Bacteroidia	Flavobacteriales	UBA10329	UBA10329	UBA10329 sp003456455	putative copper-importing P-type ATPase A	0	0	0	0.00319107	0.00318701	0
Ga0206128_100084930	9.B.111.1.5	The 6 TMS Lysyl tRNA Synthetase (LysS) Family	PF01336.26|PF00152.21|PF02938.15	tRNA_anti-codon|tRNA-synt_2|GAD	OB-fold nucleic acid binding domain|tRNA synthetases class II (D, K and N) |GAD domain	J Translation, ribosomal structure and biogenesis	Bacteria--Bacteroidota--Bacteroidia--Cytophagales--Cyclobacteriaceae--UBA4465--	20160502_Bin_26_3	Bacteria	Bacteroidota	Bacteroidia	Cytophagales	Cyclobacteriaceae	UBA4465	unassigned	Aspartate--tRNA ligase	0	0	0	0.000307198	0	0
Ga0206125_1000005127	8.A.11.1.2|8.A.11.1.3|3.D.1.8.1	The Immunophilin-like Prolyl:peptidyl Isomerase Regulator (I-PPI) Family|The H<sup>+</sup> or Na<sup>+</sup>-translocating NADH Dehydrogenase (NDH) Family	PF01346.19|PF00254.29	FKBP_N|FKBP_C	Domain amino terminal to FKBP-type peptidyl-prolyl isomerase|FKBP-type peptidyl-prolyl cis-trans isomerase	O Posttranslational modification, protein turnover, chaperones	Bacteria--Bacteroidota--Bacteroidia--Flavobacteriales--UA16--UBA8752--UBA8752 sp002336475	20160331_Bin_10_3	Bacteria	Bacteroidota	Bacteroidia	Flavobacteriales	UA16	UBA8752	UBA8752 sp002336475	putative FKBP-type peptidyl-prolyl cis-trans isomerase FkpA	0	0.00218847	0	0.00184321	0.000485221	0.00184793
Ga0206128_10189363	3.A.2.1.10|3.A.2.1.6|3.A.2.1.14|3.A.2.1.5|3.A.2.1.7|3.A.2.1.4|3.A.2.1.11|3.A.2.1.2|3.A.2.1.3	The H<sup>+</sup>- or Na<sup>+</sup>-translocating F-type, V-type and A-type ATPase (F-ATPase) Superfamily	PF00213.19	OSCP	ATP synthase delta (OSCP) subunit	C Energy production and conversion	Bacteria--Bacteroidota--Bacteroidia--Flavobacteriales--UBA7430--UBA6772--UBA6772 sp002685115	20100518_Bin_73_1	Bacteria	Bacteroidota	Bacteroidia	Flavobacteriales	UBA7430	UBA6772	UBA6772 sp002685115	ATP synthase subunit delta	0	0	0	0.000472487	0	0
Ga0206130_104466211	1.A.33.1.4|1.A.33.1.2|3.A.9.1.1|1.A.33.1.5|1.A.33.1.3|1.A.33.1.1|9.A.41.1.1|3.A.16.1.4|9.B.157.1.3	The Cation Channel-forming Heat Shock Protein-70 (Hsp70) Family|The Chloroplast Envelope Protein Translocase (CEPT or Tic-Toc) Family|The Capsular Polysaccharide Exporter (CPS-E) Family|The Endoplasmic Reticular Retrotranslocon (ER-RT) Family|The Cell Shape-determining MreBCD (MreBCD) Family	PF00012.21	HSP70	Hsp70 protein	O Posttranslational modification, protein turnover, chaperones	unassigned	unassigned	unassigned	unassigned	unassigned	unassigned	unassigned	unassigned	unassigned	Chaperone protein DnaK	0	0	0	0.00141748	0	0.000504346
Ga0206129_100059929	9.B.111.1.5	The 6 TMS Lysyl tRNA Synthetase (LysS) Family	PF01336.26|PF00152.21|PF02938.15	tRNA_anti-codon|tRNA-synt_2|GAD	OB-fold nucleic acid binding domain|tRNA synthetases class II (D, K and N) |GAD domain	J Translation, ribosomal structure and biogenesis	Bacteria--Bacteroidota--Bacteroidia--Cytophagales--Cyclobacteriaceae--UBA4465--	20160412_Bin_34_4	Bacteria	Bacteroidota	Bacteroidia	Cytophagales	Cyclobacteriaceae	UBA4465	unassigned	Aspartate--tRNA ligase	0	0	0	0.000307198	0	0
Ga0206125_100010577	3.A.2.1.14|3.A.2.1.10|3.A.2.1.5|3.A.2.1.7|3.A.2.1.6|3.A.2.1.1	The H<sup>+</sup>- or Na<sup>+</sup>-translocating F-type, V-type and A-type ATPase (F-ATPase) Superfamily	PF00213.19	OSCP	ATP synthase delta (OSCP) subunit	C Energy production and conversion	Bacteria--Bacteroidota--Bacteroidia--Flavobacteriales--Cryomorphaceae--UBA10364--UBA10364 sp003045825	20100420_Bin_31_1	Bacteria	Bacteroidota	Bacteroidia	Flavobacteriales	Cryomorphaceae	UBA10364	UBA10364 sp003045825	ATP synthase subunit delta	0	0	0.000465405	0.00128353	0.0013803	0
Ga0206123_100756551	1.B.14.6.1|1.B.14.6.17|1.B.14.6.16|1.B.14.6.2|1.B.14.6.11|1.B.14.6.13|1.B.14.6.8|1.B.14.10.1|1.B.14.1.22	The Outer Membrane Receptor (OMR) Family	PF13715.7|PF07715.16	CarbopepD_reg_2|Plug	CarboxypepD_reg-like domain|TonB-dependent Receptor Plug Domain	TBDT	Bacteria--Bacteroidota--Bacteroidia--Flavobacteriales--UA16--UBA8752--	20160331_Bin_10_4	Bacteria	Bacteroidota	Bacteroidia	Flavobacteriales	UA16	UBA8752	unassigned	TonB-dependent receptor SusC TIGR04057	0	0	0	0.000944973	0	0
Ga0206125_1000018243	1.B.14.6.17|1.B.14.6.1|1.B.14.6.16|1.B.14.6.2|1.B.14.6.13|1.B.14.6.11|1.B.14.10.1	The Outer Membrane Receptor (OMR) Family	PF13715.7|PF07715.16|PF00593.25	CarbopepD_reg_2|Plug|TonB_dep_Rec	CarboxypepD_reg-like domain|TonB-dependent Receptor Plug Domain|TonB dependent receptor	TBDT	Bacteria--Bacteroidota--Bacteroidia--Flavobacteriales--UA16--UBA8752--UBA8752 sp002336475	20160331_Bin_10_3	Bacteria	Bacteroidota	Bacteroidia	Flavobacteriales	UA16	UBA8752	UBA8752 sp002336475	TonB-dependent receptor SusC TIGR04057	0	0.00120254	0.000754973	0.0169262	0.00466058	0.00913056
Ga0206125_100060284	1.B.14.6.17|1.B.14.6.16|1.B.14.6.1|1.B.14.6.2|1.B.14.6.13|1.B.14.6.11	The Outer Membrane Receptor (OMR) Family	PF13715.7|PF07715.16|PF00593.25	CarbopepD_reg_2|Plug|TonB_dep_Rec	CarboxypepD_reg-like domain|TonB-dependent Receptor Plug Domain|TonB dependent receptor	TBDT	Bacteria--Bacteroidota--Bacteroidia--Flavobacteriales--UA16--UA16--UA16 sp002477505	20100511_Bin_63	Bacteria	Bacteroidota	Bacteroidia	Flavobacteriales	UA16	UA16	UA16 sp002477505	TonB-dependent receptor SusC TIGR04057	0.00729143	0.00725205	0.000465405	0.0208409	0.022388	0.0467681
Ga0206131_100232242	1.B.14.6.17|1.B.14.6.1|1.B.14.6.16|1.B.14.6.2|1.B.14.6.11|1.B.14.6.13|1.B.14.6.14|1.B.22.1.3|1.B.14.9.5	The Outer Membrane Receptor (OMR) Family|The Outer Bacterial Membrane Secretin (Secretin) Family	PF13715.7|PF07715.16|PF00593.25	CarbopepD_reg_2|Plug|TonB_dep_Rec	CarboxypepD_reg-like domain|TonB-dependent Receptor Plug Domain|TonB dependent receptor	TBDT	Bacteria--Bacteroidota--Bacteroidia--Flavobacteriales--UA16--UA16--UA16 sp002390405	20110526_Bin_57_2	Bacteria	Bacteroidota	Bacteroidia	Flavobacteriales	UA16	UA16	UA16 sp002390405	TonB-dependent receptor SusC TIGR04057	0.00936541	0.00138591	0	0	0	0
Ga0206125_100022123	CHEBI:4984;fatty acid|CHEBI:4680;dodecanoic acid|CHEBI:17237;(E)-4-(trimethylammonio)but-2-enoate|CHEBI:3424;carnitinium|CHEBI:6606;monoacylglycerol phosphate	The Fatty Acid Transporter (FAT) Family|The Major Facilitator Superfamily (MFS)	PF00501.29	AMP-binding	AMP-binding enzyme	I Lipid transport and metabolism	Bacteria--Bacteroidota--Bacteroidia--Flavobacteriales--Flavobacteriaceae--MAG-121220-bin8--MAG-121220-bin8 sp002700465	20160321_Bin_18_1	Bacteria	Bacteroidota	Bacteroidia	Flavobacteriales	Flavobacteriaceae	MAG-121220-bin8	MAG-121220-bin8 sp002700465	Long-chain-fatty-acid--CoA ligase FadD15	0	0	0	0	0	0.00239364
Ga0206128_1000059115	9.B.313.1.2	The 7 TMS Domain-containing Protein (7DCP) Family	PF00202.22	Aminotran_3	Aminotransferase class-III	E Amino acid transport and metabolism	Bacteria--Bacteroidota--Bacteroidia--NS11-12g--UBA9320----	20160502_Bin_23_1	Bacteria	Bacteroidota	Bacteroidia	NS11-12g	UBA9320	unassigned	unassigned	Ornithine aminotransferase	0	0	0	0.000460797	0	0
Ga0206130_107151461	1.A.30.1.3|1.A.30.1.5|1.B.6.1.14|9.B.153.3.1|9.B.186.1.3|9.B.186.1.2|1.A.30.1.2|9.B.153.3.3|9.B.153.3.14|1.B.6.1.22|9.B.186.1.1|1.B.6.1.24|1.B.6.1.4|1.A.30.1.4|1.B.6.1.2|1.A.30.1.6|1.B.6.1.13|1.B.6.1.7	The H<sup>+</sup>- or Na<sup>+</sup>-translocating Bacterial Flagellar Motor/ExbBD Outer Membrane Transport Energizer (Mot/Exb) Superfamily|The OmpA-OmpF Porin (OOP) Family|The Putative Beta-Barrel Porin/Alpha Amylase or Phenol_MetA-deg (BBP/AA) Family|The Putative Lipoprotein Supressor of a ts bamD mutant, YiaD (YiaD) Family	PF00691.21	OmpA	OmpA family	N Cell motility	unassigned	unassigned	unassigned	unassigned	unassigned	unassigned	unassigned	unassigned	unassigned	Motility protein B	0	0	0	0	0.000584742	0
Ga0206125_1000009952	8.A.21.2.3	The Stomatin/Podocin/Band 7/Nephrosis.2/SPFH (Stomatin) Family	PF01145.26	Band_7	SPFH domain / Band 7 family	O Posttranslational modification, protein turnover, chaperones	Bacteria--Bacteroidota--Bacteroidia--Flavobacteriales--BACL11--GCA-2705205--	20160316_Bin_37_5	Bacteria	Bacteroidota	Bacteroidia	Flavobacteriales	BACL11	GCA-2705205	unassigned	hypothetical protein	0.00857607	0.00451519	0.000429651	0.000307198	0	0
Ga0206125_1000031860	8.A.21.2.3	The Stomatin/Podocin/Band 7/Nephrosis.2/SPFH (Stomatin) Family	PF01145.26	Band_7	SPFH domain / Band 7 family	O Posttranslational modification, protein turnover, chaperones	Bacteria--Bacteroidota--Bacteroidia--Flavobacteriales--BACL11--GCA-2705205--	20160426_Bin_8_6	Bacteria	Bacteroidota	Bacteroidia	Flavobacteriales	BACL11	GCA-2705205	unassigned	hypothetical protein	0	0	0	0.000472487	0	0
Ga0206125_100020283	8.A.46.2.3|8.A.46.2.2|8.A.46.2.1	The Glycan-binding Protein (SusD) Family	PF12771.8	SusD-like_2	Starch-binding associating with outer membrane	H Coenzyme transport and metabolism	Bacteria--Bacteroidota--Bacteroidia--Cytophagales--Cyclobacteriaceae--UBA4465--UBA4465 sp002292365	20100408_Bin_4_1	Bacteria	Bacteroidota	Bacteroidia	Cytophagales	Cyclobacteriaceae	UBA4465	UBA4465 sp002292365	hypothetical protein	0.00883522	0.00927048	0.0172773	0.0100914	0.0122929	0.0168
Ga0206128_10029336	8.A.46.2.3|8.A.46.2.2|8.A.46.2.1	The Glycan-binding Protein (SusD) Family	PF12771.8	SusD-like_2	Starch-binding associating with outer membrane	H Coenzyme transport and metabolism	Bacteria--Bacteroidota--Bacteroidia--Cytophagales--Cyclobacteriaceae--UBA4465--UBA4465 sp002470835	20110331_Bin_72	Bacteria	Bacteroidota	Bacteroidia	Cytophagales	Cyclobacteriaceae	UBA4465	UBA4465 sp002470835	hypothetical protein	0	0.00068527	0.00534092	0.00566326	0.00443909	0.00741073
Ga0206125_100020282	1.B.14.6.2|1.B.14.6.13|1.B.14.6.1|1.B.14.6.16|1.B.14.6.17|1.B.14.6.11|1.B.14.6.9|1.B.14.1.5|1.B.14.6.14|1.B.14.6.8|1.B.14.1.22|1.B.14.6.10	The Outer Membrane Receptor (OMR) Family	PF13715.7|PF07715.16|PF00593.25	CarbopepD_reg_2|Plug|TonB_dep_Rec	CarboxypepD_reg-like domain|TonB-dependent Receptor Plug Domain|TonB dependent receptor	TBDT	Bacteria--Bacteroidota--Bacteroidia--Cytophagales--Cyclobacteriaceae--UBA4465--UBA4465 sp002292365	20100408_Bin_4_1	Bacteria	Bacteroidota	Bacteroidia	Cytophagales	Cyclobacteriaceae	UBA4465	UBA4465 sp002292365	TonB-dependent receptor SusC TIGR04057	0.0179184	0.0136311	0.0182174	0.0065003	0.00676483	0.0109599
Ga0206125_100022038	1.B.14.6.12|1.B.14.6.5|2.A.130.1.1|1.B.14.6.7|1.B.14.6.2|1.B.14.6.6|1.B.14.6.17|1.B.14.6.11|1.B.14.6.1	The Outer Membrane Receptor (OMR) Family|The Type 9 Secretory System (T9SS) Family	PF13715.7|PF07715.16|PF00593.25	CarbopepD_reg_2|Plug|TonB_dep_Rec	CarboxypepD_reg-like domain|TonB-dependent Receptor Plug Domain|TonB dependent receptor	TBDT	Bacteria--Bacteroidota--Bacteroidia--Flavobacteriales--Cryomorphaceae--UBA10364--UBA10364 sp002387615	20120531_Bin_70_1	Bacteria	Bacteroidota	Bacteroidia	Flavobacteriales	Cryomorphaceae	UBA10364	UBA10364 sp002387615	hypothetical protein	0	0.0129951	0.0301134	0.0146782	0.0115669	0.00318784
Ga0206129_100052764	1.B.14.6.2|1.B.14.6.17|1.B.14.6.13|1.B.14.6.1|1.B.14.6.16|1.B.14.6.11|1.B.14.1.5|1.B.14.6.14|1.B.14.6.8|1.B.14.1.22|1.B.14.6.10|1.B.14.6.9	The Outer Membrane Receptor (OMR) Family	PF13715.7|PF07715.16|PF00593.25	CarbopepD_reg_2|Plug|TonB_dep_Rec	CarboxypepD_reg-like domain|TonB-dependent Receptor Plug Domain|TonB dependent receptor	TBDT	Bacteria--Bacteroidota--Bacteroidia--Cytophagales--Cyclobacteriaceae--UBA4465--UBA4465 sp002470835	20110331_Bin_72	Bacteria	Bacteroidota	Bacteroidia	Cytophagales	Cyclobacteriaceae	UBA4465	UBA4465 sp002470835	TonB-dependent receptor SusC TIGR04057	0.0399951	0.0421103	0.129587	0.105048	0.10945	0.140475
Ga0206130_101476702	CHEBI:9175;sodium(1+)|CHEBI:5584;hydron	The Na<sup>+</sup>-translocating NADH:Quinone Dehydrogenase (Na-NDH or NQR) Family|The Ion (H<sup>+</sup> or Na<sup>+</sup>)-translocating NADH:Ferredoxin Oxidoreductase (NFO or RNF) Family	PF04205.15	FMN_bind	FMN-binding domain	C Energy production and conversion	unassigned	unassigned	unassigned	unassigned	unassigned	unassigned	unassigned	unassigned	unassigned	Na(+)-translocating NADH-quinone reductase subunit C	0	0	0	0	0	0.00031804
Ga0206125_1000102714	2.A.53.3.8|2.A.53.3.12|2.A.53.3.9|2.A.53.3.3|2.A.53.3.11|2.A.53.3.14|2.A.53.3.1|2.A.53.3.2|2.A.53.1.11|2.A.53.1.10|2.A.53.3.4|2.A.53.1.5|2.A.53.1.9|2.A.53.3.13|2.A.53.2.18|2.A.53.1.1|2.A.53.2.8|2.A.53.2.9|2.A.53.2.12|2.A.53.1.13|2.A.53.3.10|2.A.53.1.3|2.A.53.2.19|2.A.53.3.7|2.A.53.1.12|2.A.53.2.5|2.A.53.3.5|2.A.53.4.1|2.A.53.4.2|2.A.53.2.7|2.A.53.2.3|2.A.53.1.4|2.A.53.2.6	The Sulfate Permease (SulP) Family	PF00916.21	Sulfate_transp	Sulfate permease family	P Inorganic ion transport and metabolism	Bacteria--Bacteroidota--Bacteroidia--Flavobacteriales--Cryomorphaceae--UBA10364--UBA10364 sp003045825	20100420_Bin_31_1	Bacteria	Bacteroidota	Bacteroidia	Flavobacteriales	Cryomorphaceae	UBA10364	UBA10364 sp003045825	Bicarbonate transporter BicA	0	0	0	0.000472487	0	0
Ga0206131_100104374	CHEBI:5584;hydron|CHEBI:9175;sodium(1+)|CHEBI:5584;hydron	The H<sup>+</sup>- or Na<sup>+</sup>-translocating Bacterial Flagellar Motor/ExbBD Outer Membrane Transport Energizer (Mot/Exb) Superfamily	PF01618.17	MotA_ExbB	MotA/TolQ/ExbB proton channel family	U Intracellular trafficking, secretion, and vesicular transport	Bacteria--Bacteroidota--Bacteroidia--Cytophagales--Cyclobacteriaceae----	20160512_Bin_21_3	Bacteria	Bacteroidota	Bacteroidia	Cytophagales	Cyclobacteriaceae	unassigned	unassigned	hypothetical protein	0	0	0	0	0	0.000822386
Ga0206125_100016988	1.B.6.1.14|2.C.1.2.1|2.C.1.2.5|1.B.6.1.7|9.B.186.1.2|1.B.6.1.22|9.B.186.1.3|9.B.186.1.1|9.B.153.3.1|1.B.6.1.3	The OmpA-OmpF Porin (OOP) Family|The TonB-ExbB-ExbD/TolA-TolQ-TolR Outer Membrane Receptor Energizers and Stabilizers (TonB/TolA) Family|The Putative Lipoprotein Supressor of a ts bamD mutant, YiaD (YiaD) Family|The Putative Beta-Barrel Porin/Alpha Amylase or Phenol_MetA-deg (BBP/AA) Family	PF00691.21	OmpA	OmpA family	M Cell wall/membrane/envelope biogenesis	Bacteria--Bacteroidota--Bacteroidia--Flavobacteriales--UA16--UBA8752--UBA8752 sp002336475	20160331_Bin_10_3	Bacteria	Bacteroidota	Bacteroidia	Flavobacteriales	UA16	UBA8752	UBA8752 sp002336475	Peptidoglycan-associated lipoprotein	0	0	0	0.000614396	0	0.000795089
Ga0206125_1000126619	CHEBI:25367;molecule|CHEBI:42478;ethidium|CHEBI:23888;drug|CHEBI:8526;protein polypeptide chain	The Outer Membrane Factor (OMF) Family|The Resistance-Nodulation-Cell Division (RND) Superfamily|The ATP-binding Cassette (ABC) Superfamily	PF02321.19	OEP	Outer membrane efflux protein	M Cell wall/membrane/envelope biogenesis	Bacteria--Bacteroidota--Bacteroidia--Flavobacteriales--Cryomorphaceae--UBA10364--UBA10364 sp003045825	20100420_Bin_31_1	Bacteria	Bacteroidota	Bacteroidia	Flavobacteriales	Cryomorphaceae	UBA10364	UBA10364 sp003045825	Outer membrane efflux protein BepC	0	0	0.000644488	0	0	0
Ga0206125_101598911	9.B.160.1.10	The Colicin V Production (CvpA) Family	PF13365.7	Trypsin_2	Trypsin-like peptidase domain	O Posttranslational modification, protein turnover, chaperones	unassigned	unassigned	unassigned	unassigned	unassigned	unassigned	unassigned	unassigned	unassigned	Periplasmic serine endoprotease DegP	0	0	0	0	0.00116948	0
Ga0206125_100012107	2.A.6.2.30|2.A.6.1.10|2.A.6.1.11|2.A.6.1.2|2.A.6.3.14|2.A.6.1.12|2.A.6.1.5|2.A.6.2.4|2.A.6.2.28|2.A.6.2.31|2.A.6.1.13|3.A.1.122.2|2.A.6.2.20|8.A.1.6.2|2.A.6.2.19|3.A.1.122.18|2.A.6.2.40|3.A.1.137.2|2.A.6.2.47|2.A.6.2.9|2.A.6.2.21|8.A.1.2.1|2.A.6.2.42|2.A.6.2.10	The Resistance-Nodulation-Cell Division (RND) Superfamily|The ATP-binding Cassette (ABC) Superfamily|The Membrane Fusion Protein (MFP) Family	PF16576.6	HlyD_D23	Barrel-sandwich domain of CusB or HlyD membrane-fusion	M Cell wall/membrane/envelope biogenesis	Bacteria--Bacteroidota--Bacteroidia--Flavobacteriales--UA16--UBA8752--	20160331_Bin_10_4	Bacteria	Bacteroidota	Bacteroidia	Flavobacteriales	UA16	UBA8752	unassigned	Cobalt-zinc-cadmium resistance protein CzcB	0	0	0	0.000768017	0	0
Ga0206130_1000526311	2.A.6.1.10|2.A.6.2.30|2.A.6.3.14|2.A.6.1.2|2.A.6.1.11|2.A.6.2.4|2.A.6.2.40|3.A.1.122.2|2.A.6.1.5|2.A.6.2.28|2.A.6.2.31|2.A.6.1.12|2.A.6.2.47|2.A.6.2.21|3.A.1.122.18|2.A.6.2.20|2.A.6.2.14|3.A.1.137.2|2.A.6.1.8|2.A.6.1.13|2.A.6.3.11|2.A.6.2.18|2.A.6.2.9|2.A.6.2.19|8.A.1.6.2|8.A.1.6.3|3.A.1.122.35|2.A.6.2.34|2.A.6.2.39|8.A.1.2.1|3.A.1.105.4|2.A.6.2.22	The Resistance-Nodulation-Cell Division (RND) Superfamily|The ATP-binding Cassette (ABC) Superfamily|The Membrane Fusion Protein (MFP) Family	PF16576.6	HlyD_D23	Barrel-sandwich domain of CusB or HlyD membrane-fusion	M Cell wall/membrane/envelope biogenesis	Bacteria--Bacteroidota--Bacteroidia--Flavobacteriales--UA16--UBA8752--UBA8752 sp002336475	20160331_Bin_10_3	Bacteria	Bacteroidota	Bacteroidia	Flavobacteriales	UA16	UBA8752	UBA8752 sp002336475	Cobalt-zinc-cadmium resistance protein CzcB	0	0	0	0.00287084	0.00116948	0
Ga0206131_102131471	2.A.6.1.10|2.A.6.3.14|2.A.6.1.2|2.A.6.2.30|2.A.6.1.12|2.A.6.2.4|2.A.6.1.11|3.A.1.137.2|2.A.6.1.5|2.A.6.1.13|3.A.1.122.2|2.A.6.2.31|2.A.6.2.40|2.A.6.2.28|3.A.1.122.35|3.A.1.122.18|2.A.6.2.47|8.A.1.6.2|2.A.6.2.21|2.A.6.2.20|3.A.1.122.1	The Resistance-Nodulation-Cell Division (RND) Superfamily|The ATP-binding Cassette (ABC) Superfamily|The Membrane Fusion Protein (MFP) Family	PF16576.6	HlyD_D23	Barrel-sandwich domain of CusB or HlyD membrane-fusion	M Cell wall/membrane/envelope biogenesis	unassigned	unassigned	unassigned	unassigned	unassigned	unassigned	unassigned	unassigned	unassigned	Cobalt-zinc-cadmium resistance protein CzcB	0	0	0	0.000307198	0	0
Ga0206131_100120785	CHEBI:74035;small nuclear RNA|CHEBI:33699;messenger RNA	The Small Nuclear RNA Exporter (snRNA-E)|The Nuclear mRNA Exporter (mRNA-E) Family	PF00076.23	RRM_1	RNA recognition motif. (a.k.a. RRM, RBD, or RNP domain)	J Translation, ribosomal structure and biogenesis	Bacteria--Bacteroidota--Bacteroidia--Chitinophagales--Saprospiraceae----	20160512_Bin_69_4	Bacteria	Bacteroidota	Bacteroidia	Chitinophagales	Saprospiraceae	unassigned	unassigned	hypothetical protein	0	0	0	0.0013436	0.00286593	0.0041193
Ga0206130_103419351	1.A.115.1.3|1.A.115.1.2|1.A.115.1.5	The Pore-forming NADPH-dependent 1-Acyldihydroxyacetone Phosphate Reductase (Ayr1) Family	PF00106.26	adh_short	short chain dehydrogenase	I Lipid transport and metabolism	Bacteria--Bacteroidota--Bacteroidia--Flavobacteriales--Flavobacteriaceae--UBA7428--	20120607_Bin_119_1	Bacteria	Bacteroidota	Bacteroidia	Flavobacteriales	Flavobacteriaceae	UBA7428	unassigned	3-oxoacyl-[acyl-carrier-protein] reductase FabG	0	0	0.000644488	0	0	0.000346248
Ga0206124_100143202	CHEBI:9530;thiamine(1+)|CHEBI:25367;molecule|CHEBI:83563;long-chain alkane|CHEBI:8526;protein polypeptide chain|CHEBI:34755;iron(3+)|CHEBI:28199;ferrienterobactin(3-)	The Outer Membrane Receptor (OMR) Family|The Outer Bacterial Membrane Secretin (Secretin) Family	PF07715.16	Plug	TonB-dependent Receptor Plug Domain	TBDT	Bacteria--Bacteroidota--Bacteroidia--Flavobacteriales--Flavobacteriaceae--MED-G11--	20110526_Bin_44_1	Bacteria	Bacteroidota	Bacteroidia	Flavobacteriales	Flavobacteriaceae	MED-G11	unassigned	Vitamin B12 transporter BtuB	0	0	0	0	0	0.00102372
Ga0206125_100157792	1.B.14.14.1|1.B.14.1.5|1.B.14.10.5|1.B.14.3.7|1.B.14.1.4|1.B.14.1.3|1.B.14.1.22	The Outer Membrane Receptor (OMR) Family	PF07715.16|PF00593.25	Plug|TonB_dep_Rec	TonB-dependent Receptor Plug Domain|TonB dependent receptor	TBDT	Bacteria--Bacteroidota--Bacteroidia--Flavobacteriales--Cryomorphaceae--UBA10364--UBA10364 sp002387615	20120531_Bin_70_1	Bacteria	Bacteroidota	Bacteroidia	Flavobacteriales	Cryomorphaceae	UBA10364	UBA10364 sp002387615	Ferric enterobactin receptor	0.0239024	0.040215	0.0697972	0.0318996	0.0330811	0.0105193
Ga0206131_100164092	CHEBI:9530;thiamine(1+)|CHEBI:25367;molecule|CHEBI:83563;long-chain alkane|CHEBI:8526;protein polypeptide chain|CHEBI:34755;iron(3+)	The Outer Membrane Receptor (OMR) Family|The Outer Bacterial Membrane Secretin (Secretin) Family	PF07715.16	Plug	TonB-dependent Receptor Plug Domain	TBDT	Bacteria--Bacteroidota--Bacteroidia--Flavobacteriales--Flavobacteriaceae--MED-G11--	20160316_Bin_27_2	Bacteria	Bacteroidota	Bacteroidia	Flavobacteriales	Flavobacteriaceae	MED-G11	unassigned	hypothetical protein	0.0112146	0	0	0	0	0.00397345
Ga0206128_10038144	1.B.14.6.1|1.B.14.6.11|1.B.14.6.2|1.B.14.14.1|1.B.14.6.17|1.B.14.6.16|1.B.14.3.7|1.B.14.1.5|1.B.14.6.12|1.B.14.1.22|1.B.14.10.5|1.B.14.6.9|1.B.14.1.3|1.B.14.6.14|1.B.14.1.20	The Outer Membrane Receptor (OMR) Family	PF13715.7|PF07715.16|PF00593.25	CarbopepD_reg_2|Plug|TonB_dep_Rec	CarboxypepD_reg-like domain|TonB-dependent Receptor Plug Domain|TonB dependent receptor	TBDT	Bacteria--Bacteroidota--Bacteroidia--Flavobacteriales--Flavobacteriaceae--MAG-120531--MAG-120531 sp000173115	20110523_Bin_120_1	Bacteria	Bacteroidota	Bacteroidia	Flavobacteriales	Flavobacteriaceae	MAG-120531	MAG-120531 sp000173115	TonB-dependent receptor SusC	0	0.000901915	0.00295371	0.015748	0.0223584	0.0230853
Ga0206128_15735811	8.A.46.2.2|8.A.46.2.1	The Glycan-binding Protein (SusD) Family	PF12771.8	SusD-like_2	Starch-binding associating with outer membrane	unassigned	unassigned	unassigned	unassigned	unassigned	unassigned	unassigned	unassigned	unassigned	unassigned	hypothetical protein	0	0	0	0.000307198	0.000584742	0.00186964
Ga0206125_1000018244	1.B.38.1.10|8.A.46.1.3|8.A.46.1.2|8.A.46.1.6|8.A.46.1.4|8.A.46.3.3|8.A.46.1.5	The <I>Treponema</I> Porin Major Surface Protein (TP-MSP) Family|The Glycan-binding Protein (SusD) Family	PF14322.7|PF07980.12	SusD-like_3|SusD_RagB	Starch-binding associating with outer membrane|SusD family	M Cell wall/membrane/envelope biogenesis	Bacteria--Bacteroidota--Bacteroidia--Flavobacteriales--UA16--UBA8752--UBA8752 sp002336475	20160331_Bin_10_3	Bacteria	Bacteroidota	Bacteroidia	Flavobacteriales	UA16	UBA8752	UBA8752 sp002336475	SusD-like protein	0	0	0	0.00101594	0	0.00167389
Ga0206125_100187142	1.B.38.1.10|8.A.46.1.3|8.A.46.1.2|8.A.46.1.5|8.A.46.1.6|8.A.46.1.4|8.A.46.3.3	The <I>Treponema</I> Porin Major Surface Protein (TP-MSP) Family|The Glycan-binding Protein (SusD) Family	PF14322.7|PF07980.12	SusD-like_3|SusD_RagB	Starch-binding associating with outer membrane|SusD family	M Cell wall/membrane/envelope biogenesis	Bacteria--Bacteroidota--Bacteroidia--Flavobacteriales--UA16--UA16--UA16 sp002390405	20110526_Bin_57_2	Bacteria	Bacteroidota	Bacteroidia	Flavobacteriales	UA16	UA16	UA16 sp002390405	SusD-like protein	0.00177117	0	0	0	0	0
Ga0206126_100039415	1.B.38.1.10|8.A.46.1.3|8.A.46.1.2|8.A.46.1.6|8.A.46.1.4|8.A.46.1.5|1.B.38.1.7|8.A.46.3.3	The <I>Treponema</I> Porin Major Surface Protein (TP-MSP) Family|The Glycan-binding Protein (SusD) Family	PF14322.7|PF07980.12	SusD-like_3|SusD_RagB	Starch-binding associating with outer membrane|SusD family	M Cell wall/membrane/envelope biogenesis	Bacteria--Bacteroidota--Bacteroidia--Flavobacteriales--UA16--UA16--UA16 sp002477505	20100511_Bin_63	Bacteria	Bacteroidota	Bacteroidia	Flavobacteriales	UA16	UA16	UA16 sp002477505	SusD-like protein	0	0.00068527	0	0.00224552	0.00236274	0.0078059
Ga0206125_1000353611	CHEBI:9175;sodium(1+)|CHEBI:5584;hydron	The Na<sup>+</sup>-translocating NADH:Quinone Dehydrogenase (Na-NDH or NQR) Family|The Ion (H<sup>+</sup> or Na<sup>+</sup>)-translocating NADH:Ferredoxin Oxidoreductase (NFO or RNF) Family	PF04205.15	FMN_bind	FMN-binding domain	C Energy production and conversion	Bacteria--Bacteroidota--Bacteroidia--Flavobacteriales--UA16--UA16--	20160419_Bin_7_1	Bacteria	Bacteroidota	Bacteroidia	Flavobacteriales	UA16	UA16	unassigned	Na(+)-translocating NADH-quinone reductase subunit C	0	0	0	0	0.000323496	0.00282839
Ga0206128_100035917	CHEBI:9175;sodium(1+)|CHEBI:5584;hydron	The Na<sup>+</sup>-translocating NADH:Quinone Dehydrogenase (Na-NDH or NQR) Family|The Ion (H<sup>+</sup> or Na<sup>+</sup>)-translocating NADH:Ferredoxin Oxidoreductase (NFO or RNF) Family	PF04205.15	FMN_bind	FMN-binding domain	C Energy production and conversion	Bacteria--Bacteroidota--Bacteroidia--Flavobacteriales--UBA7430--UBA7430--UBA7430 sp002478765	20110512_Bin_89_1	Bacteria	Bacteroidota	Bacteroidia	Flavobacteriales	UBA7430	UBA7430	UBA7430 sp002478765	Na(+)-translocating NADH-quinone reductase subunit C	0	0	0.00139946	0	0	0
Ga0206131_100469854	CHEBI:9175;sodium(1+)|CHEBI:5584;hydron	The Na<sup>+</sup>-translocating NADH:Quinone Dehydrogenase (Na-NDH or NQR) Family|The Ion (H<sup>+</sup> or Na<sup>+</sup>)-translocating NADH:Ferredoxin Oxidoreductase (NFO or RNF) Family	PF04205.15	FMN_bind	FMN-binding domain	C Energy production and conversion	Bacteria--Bacteroidota--Bacteroidia--Flavobacteriales--Crocinitomicaceae--UBA952--	20160512_Bin_69_2	Bacteria	Bacteroidota	Bacteroidia	Flavobacteriales	Crocinitomicaceae	UBA952	unassigned	Na(+)-translocating NADH-quinone reductase subunit C	0	0	0	0	0	0.00063608
Ga0206128_100013169	3.A.1.204.2|3.A.1.204.39|3.A.1.204.12|3.A.1.204.15|3.A.1.204.20|3.A.1.204.40|3.A.1.204.1|3.A.1.204.11|3.A.1.204.25|3.A.1.204.21|3.A.1.204.29|3.A.1.204.5|3.A.1.204.26|3.A.1.205.29|3.A.1.204.17|3.A.1.205.16|3.A.1.204.13|3.A.1.204.4|3.A.1.204.24|3.A.1.204.16|3.A.1.204.3|3.A.1.204.38|3.A.1.204.23|3.A.1.204.22|3.A.1.204.27|3.A.1.204.36|3.A.1.205.18|3.A.1.204.9|3.A.1.205.24|3.A.1.205.13|3.A.1.205.23|3.…	The ATP-binding Cassette (ABC) Superfamily	PF00005.28|PF01061.25	ABC_tran|ABC2_membrane	ABC transporter|ABC-2 type transporter	T Signal transduction mechanisms	Bacteria--Bacteroidota--Bacteroidia--Flavobacteriales--1G12--UBA6770--UBA6770 sp002707155	20110530_Bin_91_1	Bacteria	Bacteroidota	Bacteroidia	Flavobacteriales	1G12	UBA6770	UBA6770 sp002707155	ABC transporter ATP-binding/permease protein	0	0	0	0.0010077	0.00100639	0
Ga0206123_100159121	1.A.33.1.4|1.A.33.1.2|3.A.9.1.1|1.A.33.1.5|1.A.33.1.1|1.A.33.1.3|9.A.41.1.1|3.A.16.1.4|9.B.157.1.3|9.B.157.1.4	The Cation Channel-forming Heat Shock Protein-70 (Hsp70) Family|The Chloroplast Envelope Protein Translocase (CEPT or Tic-Toc) Family|The Capsular Polysaccharide Exporter (CPS-E) Family|The Endoplasmic Reticular Retrotranslocon (ER-RT) Family|The Cell Shape-determining MreBCD (MreBCD) Family	PF00012.21	HSP70	Hsp70 protein	O Posttranslational modification, protein turnover, chaperones	Bacteria--Bacteroidota--Bacteroidia--Flavobacteriales--koll-22--GCA-002793235--	20160316_Bin_37_3	Bacteria	Bacteroidota	Bacteroidia	Flavobacteriales	koll-22	GCA-002793235	unassigned	Chaperone protein DnaK	0	0	0	0.00141748	0.000877102	0.000504346
Ga0206125_100088013	1.A.33.1.4|1.A.33.1.2|3.A.9.1.1|1.A.33.1.5|1.A.33.1.3|1.A.33.1.1|9.A.41.1.1|3.A.16.1.4|9.B.157.1.4|9.B.157.1.3|9.B.157.1.2|1.A.33.2.2	The Cation Channel-forming Heat Shock Protein-70 (Hsp70) Family|The Chloroplast Envelope Protein Translocase (CEPT or Tic-Toc) Family|The Capsular Polysaccharide Exporter (CPS-E) Family|The Endoplasmic Reticular Retrotranslocon (ER-RT) Family|The Cell Shape-determining MreBCD (MreBCD) Family	PF00012.21	HSP70	Hsp70 protein	O Posttranslational modification, protein turnover, chaperones	Bacteria--Bacteroidota--Bacteroidia--Flavobacteriales--UA16--UA16--	20160419_Bin_7_1	Bacteria	Bacteroidota	Bacteroidia	Flavobacteriales	UA16	UA16	unassigned	Chaperone protein DnaK	0	0.00204402	0	0.0123258	0.0203153	0.0169823
Ga0206130_100688371	1.A.33.1.2|1.A.33.1.4|3.A.9.1.1|1.A.33.1.5|1.A.33.1.3|1.A.33.1.1|9.A.41.1.1|3.A.16.1.4|9.B.157.1.4|9.B.157.1.2|9.B.157.1.3|1.A.33.2.2	The Cation Channel-forming Heat Shock Protein-70 (Hsp70) Family|The Chloroplast Envelope Protein Translocase (CEPT or Tic-Toc) Family|The Capsular Polysaccharide Exporter (CPS-E) Family|The Endoplasmic Reticular Retrotranslocon (ER-RT) Family|The Cell Shape-determining MreBCD (MreBCD) Family	PF00012.21	HSP70	Hsp70 protein	O Posttranslational modification, protein turnover, chaperones	Bacteria--Bacteroidota--Bacteroidia--Flavobacteriales--Flavobacteriaceae--SCGC-AAA160-P02--	20100330_Bin_54_1	Bacteria	Bacteroidota	Bacteroidia	Flavobacteriales	Flavobacteriaceae	SCGC-AAA160-P02	unassigned	Chaperone protein DnaK	0	0	0	0.00141748	0.000877102	0.00472621
Ga0206130_101158671	1.A.33.1.4|1.A.33.1.2|3.A.9.1.1|1.A.33.1.5|1.A.33.1.1|1.A.33.1.3|9.A.41.1.1|3.A.16.1.4|9.B.157.1.3|9.B.157.1.4|1.A.33.2.3|9.B.157.1.2	The Cation Channel-forming Heat Shock Protein-70 (Hsp70) Family|The Chloroplast Envelope Protein Translocase (CEPT or Tic-Toc) Family|The Capsular Polysaccharide Exporter (CPS-E) Family|The Endoplasmic Reticular Retrotranslocon (ER-RT) Family|The Cell Shape-determining MreBCD (MreBCD) Family	PF00012.21	HSP70	Hsp70 protein	O Posttranslational modification, protein turnover, chaperones	unassigned	unassigned	unassigned	unassigned	unassigned	unassigned	unassigned	unassigned	unassigned	unassigned	0	0.00274617	0	0.00141748	0	0.000504346
Ga0206125_100073422	CHEBI:15595;malate(2-)|CHEBI:33699;messenger RNA|CHEBI:8755;(ribonucleotide)n+m|CHEBI:8526;protein polypeptide chain|CHEBI:8755;(ribonucleotide)n+m	The Telurite-resistance/Dicarboxylate Transporter (TDT) Family|The Nuclear mRNA Exporter (mRNA-E) Family|The Transcription-coupled TREX/TAP Nuclear mRNA Export Complex (TREX) Family|The Nuclear Pore Complex (NPC) Family	PF00270.30|PF00271.32|PF16124.6|PF09382.11|PF00570.24	DEAD|Helicase_C|RecQ_Zn_bind|RQC|HRDC	DEAD/DEAH box helicase|Helicase conserved C-terminal domain|RecQ zinc-binding|RQC domain|HRDC domain	L Replication, recombination and repair	Bacteria--Bacteroidota--Bacteroidia--Flavobacteriales--UBA10066--MED-G20--MED-G20 sp002699745	20160412_Bin_10_14	Bacteria	Bacteroidota	Bacteroidia	Flavobacteriales	UBA10066	MED-G20	MED-G20 sp002699745	ATP-dependent DNA helicase RecQ	0	0	0	0	0	0.000504346
Ga0206125_1000050335	1.B.6.1.14|9.B.153.3.14|9.B.186.1.2|9.B.153.3.3|9.B.153.3.1|1.B.6.1.12|1.B.6.1.23|2.C.1.2.1|1.A.30.1.6|1.A.30.1.5|1.B.6.1.2|9.B.186.1.3|1.B.6.1.7|1.B.6.1.22	The OmpA-OmpF Porin (OOP) Family|The Putative Beta-Barrel Porin/Alpha Amylase or Phenol_MetA-deg (BBP/AA) Family|The Putative Lipoprotein Supressor of a ts bamD mutant, YiaD (YiaD) Family|The TonB-ExbB-ExbD/TolA-TolQ-TolR Outer Membrane Receptor Energizers and Stabilizers (TonB/TolA) Family|The H<sup>+</sup>- or Na<sup>+</sup>-translocating Bacterial Flagellar Motor/ExbBD Outer Membrane Transport…	PF00691.21	OmpA	OmpA family	M Cell wall/membrane/envelope biogenesis	Bacteria--Bacteroidota--Bacteroidia--Flavobacteriales--UA16--UBA8752--UBA8752 sp002336475	20160331_Bin_10_3	Bacteria	Bacteroidota	Bacteroidia	Flavobacteriales	UA16	UBA8752	UBA8752 sp002336475	Outer membrane protein class 4	0	0	0	0.00278818	0	0.00161748
Ga0206125_100037495	1.B.6.1.14|9.B.153.3.14|9.B.186.1.2|9.B.153.3.3|9.B.153.3.1|1.B.6.1.2|2.C.1.2.1|1.B.6.1.12|1.B.6.1.23|1.B.6.1.7|1.A.30.1.6|1.A.30.1.5|9.B.186.1.3|1.A.30.1.2|1.B.6.1.3	The OmpA-OmpF Porin (OOP) Family|The Putative Beta-Barrel Porin/Alpha Amylase or Phenol_MetA-deg (BBP/AA) Family|The Putative Lipoprotein Supressor of a ts bamD mutant, YiaD (YiaD) Family|The TonB-ExbB-ExbD/TolA-TolQ-TolR Outer Membrane Receptor Energizers and Stabilizers (TonB/TolA) Family|The H<sup>+</sup>- or Na<sup>+</sup>-translocating Bacterial Flagellar Motor/ExbBD Outer Membrane Transport…	PF00691.21	OmpA	OmpA family	M Cell wall/membrane/envelope biogenesis	Bacteria--Bacteroidota--Bacteroidia--Flavobacteriales--UA16--UBA8752--	20160331_Bin_10_4	Bacteria	Bacteroidota	Bacteroidia	Flavobacteriales	UA16	UBA8752	unassigned	Outer membrane protein class 4	0	0	0	0.00155937	0	0
Ga0206125_100036086	1.A.30.1.6|1.A.30.1.3|1.A.30.1.5|9.B.186.1.3|9.B.186.1.2|1.A.30.1.2|9.B.186.1.1	The H<sup>+</sup>- or Na<sup>+</sup>-translocating Bacterial Flagellar Motor/ExbBD Outer Membrane Transport Energizer (Mot/Exb) Superfamily|The Putative Lipoprotein Supressor of a ts bamD mutant, YiaD (YiaD) Family	PF00691.21	OmpA	OmpA family	N Cell motility	Bacteria--Bacteroidota--Bacteroidia--Flavobacteriales--UA16--UA16--UA16 sp002477505	20100511_Bin_63	Bacteria	Bacteroidota	Bacteroidia	Flavobacteriales	UA16	UA16	UA16 sp002477505	hypothetical protein	0	0	0	0	0	0.00031804
Ga0206128_100019719	8.A.21.2.2|8.A.21.2.5|8.A.21.2.1	The Stomatin/Podocin/Band 7/Nephrosis.2/SPFH (Stomatin) Family	PF01145.26	Band_7	SPFH domain / Band 7 family	O Posttranslational modification, protein turnover, chaperones	Bacteria--Bacteroidota--Bacteroidia--Flavobacteriales--1G12--UBA6770--UBA6770 sp002707155	20110530_Bin_91_1	Bacteria	Bacteroidota	Bacteroidia	Flavobacteriales	1G12	UBA6770	UBA6770 sp002707155	hypothetical protein	0	0	0	0.000307198	0	0
Ga0206125_100028549	1.A.30.2.9|1.A.30.2.4|1.A.30.2.3|1.A.30.3.1|1.A.30.2.7|1.A.30.3.2|1.A.30.2.2|1.A.30.2.6|1.A.30.2.5|1.A.30.2.8|1.A.30.3.3|1.A.30.2.1|1.A.30.3.4|1.A.30.2.10	The H<sup>+</sup>- or Na<sup>+</sup>-translocating Bacterial Flagellar Motor/ExbBD Outer Membrane Transport Energizer (Mot/Exb) Superfamily	PF01618.17	MotA_ExbB	MotA/TolQ/ExbB proton channel family	U Intracellular trafficking, secretion, and vesicular transport	Bacteria--Bacteroidota--Bacteroidia--Flavobacteriales--UA16--UA16--	20160419_Bin_7_1	Bacteria	Bacteroidota	Bacteroidia	Flavobacteriales	UA16	UA16	unassigned	Biopolymer transport protein ExbB	0	0	0	0	0	0.00119684
Ga0206130_100108263	8.A.3.3.4|8.A.3.3.3|8.A.3.3.1|8.A.3.3.2|8.A.3.2.1|8.A.3.2.3|8.A.3.1.2|8.A.3.2.2|8.A.3.1.1	The Cytoplasmic Membrane-Periplasmic Auxiliary-1 (MPA1) Protein with Cytoplasmic (C) Domain (MPA1-C or MPA1+C) Family	PF13614.7	AAA_31	AAA domain	M Cell wall/membrane/envelope biogenesis	Bacteria--Bacteroidota--Bacteroidia--Flavobacteriales--UA16--UA16--	20160419_Bin_7_1	Bacteria	Bacteroidota	Bacteroidia	Flavobacteriales	UA16	UA16	unassigned	Putative tyrosine-protein kinase in cps region	0	0	0	0	0	0.0015789
Ga0206125_100006774	CHEBI:24636;proton|CHEBI:8526;protein polypeptide chain|CHEBI:8526;protein polypeptide chain|CHEBI:5584;hydron|CHEBI:8526;protein polypeptide chain|CHEBI:30762;salicylate|CHEBI:8858;rifampicin|CHEBI:3717;ciprofloxacin|CHEBI:7629;norfloxacin|CHEBI:3603;chloramphenicol|CHEBI:3497;cefotaxime|CHEBI:3098;bile acid|CHEBI:9474;tetracycline|CHEBI:42478;ethidium|CHEBI:4841;erythromycin A	The Resistance-Nodulation-Cell Division (RND) Superfamily|The General Secretory Pathway (Sec) Family	PF07549.15|PF02355.17	Sec_GG|SecD_SecF	SecD/SecF GG Motif|Protein export membrane protein	U Intracellular trafficking, secretion, and vesicular transport	Bacteria--Bacteroidota--Bacteroidia--Flavobacteriales--UBA10066--MED-G20--MED-G20 sp002699745	20160412_Bin_10_14	Bacteria	Bacteroidota	Bacteroidia	Flavobacteriales	UBA10066	MED-G20	MED-G20 sp002699745	hypothetical protein	0	0	0	0.0006718	0.00067092	0.00187614
Ga0206125_100077849	CHEBI:5584;hydron	The H<sup>+</sup>- or Na<sup>+</sup>-translocating Bacterial Flagellar Motor/ExbBD Outer Membrane Transport Energizer (Mot/Exb) Superfamily	PF02472.17	ExbD	Biopolymer transport protein ExbD/TolR	U Intracellular trafficking, secretion, and vesicular transport	Bacteria--Bacteroidota--Bacteroidia--Flavobacteriales--UA16--UA16--UA16 sp002477505	20100511_Bin_63	Bacteria	Bacteroidota	Bacteroidia	Flavobacteriales	UA16	UA16	UA16 sp002477505	hypothetical protein	0	0	0	0	0.000584742	0.0021218
Ga0206125_100034288	CHEBI:24403;glycosyl group|CHEBI:72813;exopolysaccharide|CHEBI:8322;polysaccharide	The Outer Membrane Auxiliary (OMA) Protein Family	PF02563.17	Poly_export	Polysaccharide biosynthesis/export protein	M Cell wall/membrane/envelope biogenesis	Bacteria--Bacteroidota--Bacteroidia--Flavobacteriales--UA16--UBA8752--	20160331_Bin_10_4	Bacteria	Bacteroidota	Bacteroidia	Flavobacteriales	UA16	UBA8752	unassigned	hypothetical protein	0	0	0	0.000708741	0	0
Ga0206128_100006632	CHEBI:5584;hydron	The Proton-translocating Cytochrome Oxidase (COX) Superfamily	PF02790.16|PF00116.21	COX2_TM|COX2	Cytochrome C oxidase subunit II, transmembrane domain|Cytochrome C oxidase subunit II, periplasmic domain	C Energy production and conversion	Bacteria--Bacteroidota--Bacteroidia--Flavobacteriales--1G12--UBA6770--UBA6770 sp002707155	20110530_Bin_91_1	Bacteria	Bacteroidota	Bacteroidia	Flavobacteriales	1G12	UBA6770	UBA6770 sp002707155	Alternative cytochrome c oxidase subunit 2	0	0	0	0.00455388	0.0034924	0.000519373
Ga0206128_100010829	9.B.371.2.1|9.B.371.2.6|9.B.371.2.5|9.B.371.2.2|9.B.371.2.4|9.B.371.2.3	The PaaI Thioesterase (PTE) Family	PF03061.23	4HBT	Thioesterase superfamily	I Lipid transport and metabolism	Bacteria--Bacteroidota--Bacteroidia--Flavobacteriales--1G12--UBA6770--UBA6770 sp002707155	20110530_Bin_91_1	Bacteria	Bacteroidota	Bacteroidia	Flavobacteriales	1G12	UBA6770	UBA6770 sp002707155	putative acyl-CoA thioester hydrolase	0	0	0	0.000460797	0	0
Ga0206125_1000078925	CHEBI:9175;sodium(1+)	The Na<sup>+</sup>-translocating NADH:Quinone Dehydrogenase (Na-NDH or NQR) Family	PF05896.12|PF11973.9	NQRA|NQRA_SLBB	Na(+)-translocating NADH-quinone reductase subunit A (NQRA)|NQRA C-terminal domain	C Energy production and conversion	Bacteria--Bacteroidota--Bacteroidia--Flavobacteriales--UA16--UA16--UA16 sp002390615	20120308_Bin_100_1	Bacteria	Bacteroidota	Bacteroidia	Flavobacteriales	UA16	UA16	UA16 sp002390615	Na(+)-translocating NADH-quinone reductase subunit A	0	0	0	0.000307198	0	0
Ga0206125_100040355	CHEBI:9175;sodium(1+)	The Na<sup>+</sup>-translocating NADH:Quinone Dehydrogenase (Na-NDH or NQR) Family	PF05896.12|PF11973.9	NQRA|NQRA_SLBB	Na(+)-translocating NADH-quinone reductase subunit A (NQRA)|NQRA C-terminal domain	C Energy production and conversion	Bacteria--Bacteroidota--Bacteroidia--Flavobacteriales--UA16--UA16--UA16 sp002477505	20100511_Bin_63	Bacteria	Bacteroidota	Bacteroidia	Flavobacteriales	UA16	UA16	UA16 sp002477505	Na(+)-translocating NADH-quinone reductase subunit A	0	0	0	0	0	0.000477049
Ga0206130_103420251	9.A.8.1.4|9.A.8.1.6|9.A.8.1.13|9.A.8.1.9|9.A.8.1.7|9.A.8.1.14|9.A.8.1.2|9.A.8.1.15|9.A.8.1.10|9.A.8.1.16|9.A.8.1.1|9.A.8.1.17|9.A.8.1.12|9.A.8.1.3|9.A.8.1.11	The Ferrous Iron Uptake (FeoB) Family	PF07664.13|PF07670.15	FeoB_C|Gate	Ferrous iron transport protein B C terminus|Nucleoside recognition	P Inorganic ion transport and metabolism	Bacteria--Bacteroidota--Bacteroidia--Flavobacteriales------	20100518_Bin_100	Bacteria	Bacteroidota	Bacteroidia	Flavobacteriales	unassigned	unassigned	unassigned	Fe(2+) transporter FeoB	0	0	0	0	0	0.00174919
Ga0206125_100002652	9.B.172.1.1|9.B.172.1.2|2.A.130.1.1	The DUF3308 Putative Porin (DUF3308) Family|The Type 9 Secretory System (T9SS) Family	PF11751.9	PorP_SprF	Type IX secretion system membrane protein PorP/SprF	M Cell wall/membrane/envelope biogenesis	Bacteria--Bacteroidota--Bacteroidia--Flavobacteriales--BACL11--GCA-2705205--	20160419_Bin_44_1	Bacteria	Bacteroidota	Bacteroidia	Flavobacteriales	BACL11	GCA-2705205	unassigned	hypothetical protein	0	0	0.000429651	0	0	0
Ga0206125_1000173119	9.B.172.1.1|2.A.130.1.1|9.B.172.1.2	The DUF3308 Putative Porin (DUF3308) Family|The Type 9 Secretory System (T9SS) Family	PF11751.9	PorP_SprF	Type IX secretion system membrane protein PorP/SprF	M Cell wall/membrane/envelope biogenesis	Bacteria--Bacteroidota--Bacteroidia--Flavobacteriales--BACL11--GCA-2705205--	20160426_Bin_8_6	Bacteria	Bacteroidota	Bacteroidia	Flavobacteriales	BACL11	GCA-2705205	unassigned	hypothetical protein	0.00102549	0	0	0	0	0
Ga0206125_1000012612	5.A.3.3.3|5.B.12.1.2|5.B.12.1.1|5.A.3.11.1|5.B.12.1.3|5.A.3.11.2|5.A.3.10.1|5.A.3.5.2|5.A.3.5.1|5.B.13.1.2|5.B.13.1.1|3.D.1.9.2|5.A.3.3.2|5.A.3.8.1|5.A.3.3.1|5.A.3.9.1|5.A.3.2.1|5.A.3.8.2|3.D.1.9.1|5.A.3.1.2|5.A.3.1.1	The Prokaryotic Molybdopterin-containing Oxidoreductase (PMO) Family|The One Electron Transmembrane Transfer Complex (DsrMKJOP) Family| The One Electron Transmembrane Transfer Complex (HmcABCDEF) Family|The H<sup>+</sup> or Na<sup>+</sup>-translocating NADH Dehydrogenase (NDH) Family	PF12838.8	Fer4_7	4Fe-4S dicluster domain	C Energy production and conversion	Bacteria--Bacteroidota--Bacteroidia--Flavobacteriales--UA16--UBA8752--UBA8752 sp002336475	20160331_Bin_10_3	Bacteria	Bacteroidota	Bacteroidia	Flavobacteriales	UA16	UBA8752	UBA8752 sp002336475	Menaquinone reductase, iron-sulfur cluster-binding subunit	0	0	0	0.000472487	0	0
Ga0206125_1000030448	5.A.3.3.3|5.B.12.1.2|5.B.12.1.1|5.A.3.11.1|5.B.12.1.3|5.A.3.11.2|5.A.3.10.1|5.A.3.5.1|5.A.3.5.2|5.A.3.3.2|5.B.13.1.2|5.A.3.3.1|5.B.13.1.1|5.A.3.9.1|5.A.3.8.1|5.A.3.8.2|3.D.1.9.1|5.A.3.2.1|3.D.1.9.2|5.A.3.1.2|5.A.3.1.1	The Prokaryotic Molybdopterin-containing Oxidoreductase (PMO) Family|The One Electron Transmembrane Transfer Complex (DsrMKJOP) Family| The One Electron Transmembrane Transfer Complex (HmcABCDEF) Family|The H<sup>+</sup> or Na<sup>+</sup>-translocating NADH Dehydrogenase (NDH) Family	PF12838.8	Fer4_7	4Fe-4S dicluster domain	C Energy production and conversion	Bacteria--Bacteroidota--Bacteroidia--Flavobacteriales--UA16--UA16--UA16 sp002390615	20120308_Bin_100_1	Bacteria	Bacteroidota	Bacteroidia	Flavobacteriales	UA16	UA16	UA16 sp002390615	Menaquinone reductase, iron-sulfur cluster-binding subunit	0	0	0	0.000472487	0	0
Ga0206125_100027689	5.A.3.3.3|5.B.12.1.2|5.B.12.1.1|5.A.3.11.1|5.B.12.1.3|5.A.3.11.2|5.A.3.10.1|5.A.3.5.2|5.A.3.5.1|5.B.13.1.2|5.B.13.1.1|5.A.3.3.2|5.A.3.3.1|3.D.1.9.2|5.A.3.8.1|3.D.1.9.1|5.A.3.2.1|5.A.3.9.1|5.A.3.8.2|5.A.3.1.2|5.A.3.1.1	The Prokaryotic Molybdopterin-containing Oxidoreductase (PMO) Family|The One Electron Transmembrane Transfer Complex (DsrMKJOP) Family| The One Electron Transmembrane Transfer Complex (HmcABCDEF) Family|The H<sup>+</sup> or Na<sup>+</sup>-translocating NADH Dehydrogenase (NDH) Family	PF12838.8	Fer4_7	4Fe-4S dicluster domain	C Energy production and conversion	Bacteria--Bacteroidota--Bacteroidia--Flavobacteriales--UA16--UBA8752--	20160331_Bin_10_4	Bacteria	Bacteroidota	Bacteroidia	Flavobacteriales	UA16	UBA8752	unassigned	Menaquinone reductase, iron-sulfur cluster-binding subunit	0.00102549	0.00799989	0.00712081	0.0113884	0.00372018	0.00633806
Ga0206126_1000111016	5.A.3.3.3|5.B.12.1.1|5.B.12.1.2|5.A.3.11.1|5.B.12.1.3|5.A.3.10.1|5.A.3.11.2|5.A.3.5.2|5.A.3.5.1|5.B.13.1.2|5.A.3.3.2|5.A.3.3.1|5.B.13.1.1|5.A.3.9.1|5.A.3.8.2|5.A.3.8.1|3.D.1.9.1|5.A.3.1.1|3.D.1.9.2|5.A.3.1.2|5.A.3.2.1	The Prokaryotic Molybdopterin-containing Oxidoreductase (PMO) Family|The One Electron Transmembrane Transfer Complex (DsrMKJOP) Family| The One Electron Transmembrane Transfer Complex (HmcABCDEF) Family|The H<sup>+</sup> or Na<sup>+</sup>-translocating NADH Dehydrogenase (NDH) Family	PF12838.8	Fer4_7	4Fe-4S dicluster domain	C Energy production and conversion	Bacteria--Bacteroidota--Bacteroidia--Flavobacteriales--UA16--UA16--	20160419_Bin_7_1	Bacteria	Bacteroidota	Bacteroidia	Flavobacteriales	UA16	UA16	unassigned	Menaquinone reductase, iron-sulfur cluster-binding subunit	0.000683666	0.00274113	0	0.00982993	0.013897	0.022678
Ga0206128_100006637	5.A.3.3.3|5.B.12.1.1|5.A.3.11.1|5.B.12.1.2|5.A.3.10.1|5.B.12.1.3|5.A.3.11.2|5.A.3.5.1|5.A.3.5.2|5.B.13.1.1|5.B.13.1.2|5.A.3.3.2|5.A.3.3.1|5.A.3.9.1|5.A.3.8.1|3.D.1.9.1|5.A.3.1.2|5.A.3.1.1|3.D.1.9.2|5.A.3.8.2	The Prokaryotic Molybdopterin-containing Oxidoreductase (PMO) Family|The One Electron Transmembrane Transfer Complex (DsrMKJOP) Family| The One Electron Transmembrane Transfer Complex (HmcABCDEF) Family|The H<sup>+</sup> or Na<sup>+</sup>-translocating NADH Dehydrogenase (NDH) Family	PF13247.7	Fer4_11	4Fe-4S dicluster domain	C Energy production and conversion	Bacteria--Bacteroidota--Bacteroidia--Flavobacteriales--1G12--UBA6770--UBA6770 sp002707155	20110530_Bin_91_1	Bacteria	Bacteroidota	Bacteroidia	Flavobacteriales	1G12	UBA6770	UBA6770 sp002707155	Menaquinone reductase, iron-sulfur cluster-binding subunit	0	0	0	0.0262255	0.032637	0.0101873
Ga0206125_1000032016	3.A.7.11.1|8.A.3.2.2|8.A.3.2.3	The Type IV (Conjugal DNA-Protein Transfer or VirB) Secretory Pathway (IVSP) Family|The Cytoplasmic Membrane-Periplasmic Auxiliary-1 (MPA1) Protein with Cytoplasmic (C) Domain (MPA1-C or MPA1+C) Family	PF13614.7	AAA_31	AAA domain	N Cell motility	Bacteria--Bacteroidota--Bacteroidia--Flavobacteriales--UA16--UBA8752--UBA8752 sp002336475	20160331_Bin_10_3	Bacteria	Bacteroidota	Bacteroidia	Flavobacteriales	UA16	UBA8752	UBA8752 sp002336475	Sporulation initiation inhibitor protein Soj	0	0	0	0.000933284	0	0
Ga0206123_100169092	1.B.14.6.5|1.B.14.6.3|1.B.14.6.4|1.B.14.6.11|1.B.14.1.4|1.B.14.1.22|1.B.14.6.12|1.B.14.1.32|1.B.14.10.2|1.B.14.1.3	The Outer Membrane Receptor (OMR) Family	PF13620.7|PF07715.16	CarboxypepD_reg|Plug	Carboxypeptidase regulatory-like domain|TonB-dependent Receptor Plug Domain	TBDT	Bacteria--Bacteroidota--Bacteroidia--Flavobacteriales--UA16--UA16--UA16 sp002477505	20100511_Bin_63	Bacteria	Bacteroidota	Bacteroidia	Flavobacteriales	UA16	UA16	UA16 sp002477505	hypothetical protein	0	0	0	0.00349563	0.00593661	0.0222741
Ga0206125_100069892	1.B.14.6.5|1.B.14.6.3|1.B.14.6.4|1.B.14.1.4|1.B.14.6.11|1.B.14.6.12|1.B.14.1.22|1.B.14.1.32|1.B.14.6.1|1.B.14.1.3	The Outer Membrane Receptor (OMR) Family	PF13715.7|PF07715.16	CarbopepD_reg_2|Plug	CarboxypepD_reg-like domain|TonB-dependent Receptor Plug Domain	TBDT	Bacteria--Bacteroidota--Bacteroidia--Flavobacteriales--UA16--UA16--UA16 sp002390615	20120308_Bin_100_1	Bacteria	Bacteroidota	Bacteroidia	Flavobacteriales	UA16	UA16	UA16 sp002390615	Colicin I receptor	0	0	0	0.00141748	0.00155521	0.00301004
Ga0206125_100011412	1.B.14.6.4|1.B.14.6.5|1.B.14.6.3|1.B.14.6.9|1.B.14.6.12|1.B.14.1.4|1.B.14.1.32	The Outer Membrane Receptor (OMR) Family	PF13620.7|PF07715.16	CarboxypepD_reg|Plug	Carboxypeptidase regulatory-like domain|TonB-dependent Receptor Plug Domain	TBDT	Bacteria--Bacteroidota--Bacteroidia--Flavobacteriales--UA16--UBA8752--UBA8752 sp002336475	20160331_Bin_10_3	Bacteria	Bacteroidota	Bacteroidia	Flavobacteriales	UA16	UBA8752	UBA8752 sp002336475	Vitamin B12 transporter BtuB	0	0.00120254	0	0.00930837	0.00199481	0.00984581
Ga0206125_100067752	1.B.14.6.5|1.B.14.6.3|1.B.14.1.4|1.B.14.6.4|1.B.14.6.12|1.B.14.1.32|1.B.14.6.9|1.B.14.1.22|1.B.14.10.2	The Outer Membrane Receptor (OMR) Family	PF13715.7|PF07715.16	CarbopepD_reg_2|Plug	CarboxypepD_reg-like domain|TonB-dependent Receptor Plug Domain	TBDT	Bacteria--Bacteroidota--Bacteroidia--Flavobacteriales--UA16--UA16--UA16 sp002390405	20110526_Bin_57_2	Bacteria	Bacteroidota	Bacteroidia	Flavobacteriales	UA16	UA16	UA16 sp002390405	Colicin I receptor	0.0116208	0.00529982	0	0.0051143	0.0078154	0.0160698
Ga0206125_100108492	1.B.14.6.5|1.B.14.6.4|1.B.14.6.3|1.B.14.6.12|1.B.14.6.9|1.B.14.1.4|1.B.14.1.32|1.B.14.12.3	The Outer Membrane Receptor (OMR) Family	PF13620.7|PF07715.16	CarboxypepD_reg|Plug	Carboxypeptidase regulatory-like domain|TonB-dependent Receptor Plug Domain	TBDT	Bacteria--Bacteroidota--Bacteroidia--Flavobacteriales--UA16--UBA8752--	20160331_Bin_10_4	Bacteria	Bacteroidota	Bacteroidia	Flavobacteriales	UA16	UBA8752	unassigned	Vitamin B12 transporter BtuB	0	0	0	0.00165371	0	0
Ga0206128_100026135	CHEBI:25367;molecule|CHEBI:17593;maltooligosaccharide	The Outer Membrane Receptor (OMR) Family	PF13715.7|PF07715.16	CarbopepD_reg_2|Plug	CarboxypepD_reg-like domain|TonB-dependent Receptor Plug Domain	TBDT	Bacteria--Bacteroidota--Bacteroidia--Flavobacteriales--1G12--UBA6770--UBA6770 sp002707155	20110530_Bin_91_1	Bacteria	Bacteroidota	Bacteroidia	Flavobacteriales	1G12	UBA6770	UBA6770 sp002707155	hypothetical protein	0	0	0	0.022007	0.0260159	0.0104714
Ga0206125_100049481	CHEBI:8526;protein polypeptide chain|CHEBI:8526;protein polypeptide chain|CHEBI:4291;deoxyribonucleic acid	The Chloroplast Envelope Protein Translocase (CEPT or Tic-Toc) Family|The Type VI Symbiosis/Virulence Secretory System (T6SS) Family|The Plasmodium Translocon of Exported proteins (PTEX) Family	PF02861.21|PF00004.30|PF17871.2|PF07724.15|PF10431.10	Clp_N|AAA|AAA_lid_9|AAA_2|ClpB_D2-small	Clp amino terminal domain, pathogenicity island component|ATPase family associated with various cellular activities (AAA)|AAA lid domain|AAA domain (Cdc48 subfamily)|C-terminal, D2-small domain, of ClpB protein	O Posttranslational modification, protein turnover, chaperones	Bacteria--Bacteroidota--Bacteroidia--Flavobacteriales--UA16--UA16--UA16 sp002390405	20110526_Bin_57_2	Bacteria	Bacteroidota	Bacteroidia	Flavobacteriales	UA16	UA16	UA16 sp002390405	Negative regulator of genetic competence ClpC/MecB	0.00899577	0.0259575	0.0410674	0.0309417	0.0325153	0.0347715
Ga0206125_1000089810	3.A.2.1.4|3.A.2.1.7|3.A.2.1.3|3.A.2.1.2|3.A.2.1.14|3.A.2.1.10|3.A.2.1.5|3.A.2.1.6|3.A.2.1.11|3.A.2.1.1|3.A.2.1.9|3.A.2.1.12|2.A.91.1.1|3.A.2.1.13|3.A.6.1.1|3.A.6.3.1|3.A.6.1.2|3.A.2.2.2|3.A.2.3.2|3.A.6.2.1|3.A.2.2.3|3.A.2.2.5|3.A.6.1.3|3.A.2.3.3|3.A.2.2.7|3.A.2.2.6|3.A.2.2.4|3.A.2.2.8|3.A.2.2.1|3.A.2.3.1	The H<sup>+</sup>- or Na<sup>+</sup>-translocating F-type, V-type and A-type ATPase (F-ATPase) Superfamily|The Mitochondrial tRNA Import Complex (M-RIC) (Formerly 9.C.8)|The Type III (Virulence-related) Secretory Pathway (IIISP) Family	PF02874.24|PF00006.26|PF00306.28	ATP-synt_ab_N|ATP-synt_ab|ATP-synt_ab_C	ATP synthase alpha/beta family, beta-barrel domain|ATP synthase alpha/beta family, nucleotide-binding domain|ATP synthase alpha/beta chain, C terminal domain	C Energy production and conversion	Bacteria--Bacteroidota--Bacteroidia--Flavobacteriales--Crocinitomicaceae--UBA952--	20160331_Bin_41_3	Bacteria	Bacteroidota	Bacteroidia	Flavobacteriales	Crocinitomicaceae	UBA952	unassigned	ATP synthase subunit alpha	0	0	0	0	0	0.00422282
Ga0206131_100035585	3.A.2.1.7|3.A.2.1.4|3.A.2.1.2|3.A.2.1.3|3.A.2.1.14|3.A.2.1.10|3.A.2.1.5|3.A.2.1.6|3.A.2.1.11|3.A.2.1.1|3.A.2.1.9|3.A.2.1.12|2.A.91.1.1|3.A.2.1.13|3.A.6.1.1|3.A.6.3.1|3.A.6.1.2|3.A.2.2.2|3.A.6.2.1|3.A.2.3.2|3.A.2.2.5|3.A.2.2.3|3.A.6.1.3|3.A.2.3.3|3.A.2.2.8|3.A.2.2.6|3.A.2.2.7|3.A.2.2.4|3.A.2.2.1|3.A.2.3.1	The H<sup>+</sup>- or Na<sup>+</sup>-translocating F-type, V-type and A-type ATPase (F-ATPase) Superfamily|The Mitochondrial tRNA Import Complex (M-RIC) (Formerly 9.C.8)|The Type III (Virulence-related) Secretory Pathway (IIISP) Family	PF02874.24|PF00006.26|PF00306.28	ATP-synt_ab_N|ATP-synt_ab|ATP-synt_ab_C	ATP synthase alpha/beta family, beta-barrel domain|ATP synthase alpha/beta family, nucleotide-binding domain|ATP synthase alpha/beta chain, C terminal domain	C Energy production and conversion	Bacteria--Bacteroidota--Bacteroidia--Flavobacteriales--Crocinitomicaceae--UBA952--	20160512_Bin_69_2	Bacteria	Bacteroidota	Bacteroidia	Flavobacteriales	Crocinitomicaceae	UBA952	unassigned	ATP synthase subunit alpha	0	0	0	0	0	0.00110276
Ga0206125_1000283512	3.A.2.1.11|3.A.2.1.2|3.A.2.1.3|3.A.2.1.7|3.A.2.1.14|3.A.2.1.5|3.A.2.1.4|3.A.2.1.1|3.A.2.1.10|3.A.2.1.6|3.A.2.1.13|3.A.2.1.9|3.A.2.1.12|3.A.6.1.1|3.A.6.3.1|3.A.6.1.2|3.A.6.1.3|3.A.2.2.1|3.A.2.3.1|3.A.2.2.5|3.A.6.2.1|3.A.2.2.8|3.A.2.3.2|3.A.2.2.7|3.A.2.2.4|3.A.2.2.6|3.A.2.2.2|3.A.2.3.3|3.A.2.2.3|2.A.91.1.1	The H<sup>+</sup>- or Na<sup>+</sup>-translocating F-type, V-type and A-type ATPase (F-ATPase) Superfamily|The Type III (Virulence-related) Secretory Pathway (IIISP) Family|The Mitochondrial tRNA Import Complex (M-RIC) (Formerly 9.C.8)	PF02874.24|PF00006.26	ATP-synt_ab_N|ATP-synt_ab	ATP synthase alpha/beta family, beta-barrel domain|ATP synthase alpha/beta family, nucleotide-binding domain	C Energy production and conversion	Bacteria--Bacteroidota--Bacteroidia--Flavobacteriales--Crocinitomicaceae--UBA952--	20160331_Bin_41_3	Bacteria	Bacteroidota	Bacteroidia	Flavobacteriales	Crocinitomicaceae	UBA952	unassigned	ATP synthase subunit beta	0	0	0	0	0	0.000477049
Ga0206131_1000319510	3.A.2.1.11|3.A.2.1.7|3.A.2.1.2|3.A.2.1.3|3.A.2.1.14|3.A.2.1.5|3.A.2.1.4|3.A.2.1.10|3.A.2.1.1|3.A.2.1.6|3.A.2.1.13|3.A.2.1.9|3.A.2.1.12|3.A.6.1.1|3.A.6.3.1|3.A.6.1.2|3.A.6.1.3|3.A.2.3.1|3.A.2.3.2|3.A.2.2.5|3.A.2.2.1|3.A.6.2.1|3.A.2.2.8|3.A.2.2.7|3.A.2.2.2|3.A.2.2.4|3.A.2.2.6|3.A.2.3.3|3.A.2.2.3|2.A.91.1.1	The H<sup>+</sup>- or Na<sup>+</sup>-translocating F-type, V-type and A-type ATPase (F-ATPase) Superfamily|The Type III (Virulence-related) Secretory Pathway (IIISP) Family|The Mitochondrial tRNA Import Complex (M-RIC) (Formerly 9.C.8)	PF02874.24|PF00006.26	ATP-synt_ab_N|ATP-synt_ab	ATP synthase alpha/beta family, beta-barrel domain|ATP synthase alpha/beta family, nucleotide-binding domain	C Energy production and conversion	Bacteria--Bacteroidota--Bacteroidia--Flavobacteriales--Crocinitomicaceae--UBA952--	20160512_Bin_69_2	Bacteria	Bacteroidota	Bacteroidia	Flavobacteriales	Crocinitomicaceae	UBA952	unassigned	ATP synthase subunit beta	0	0	0	0	0.000877102	0.00363475
Ga0206125_100094772	CHEBI:14911;protein	The Type 9 Secretory System (T9SS) Family	PF00072.25|PF08665.13	Response_reg|PglZ	Response regulator receiver domain|PglZ domain	T Signal transduction mechanisms	Bacteria--Bacteroidota--Bacteroidia--Flavobacteriales--UA16--UA16--UA16 sp002477505	20100511_Bin_63	Bacteria	Bacteroidota	Bacteroidia	Flavobacteriales	UA16	UA16	UA16 sp002477505	Alginate biosynthesis transcriptional regulatory protein AlgB	0	0	0	0	0	0.00111313
Ga0206125_1000089811	3.A.2.1.10|3.A.2.1.4|3.A.2.1.14|3.A.2.1.5|3.A.2.1.6|3.A.2.1.7|3.A.2.1.11|3.A.2.1.1|3.A.2.1.2|3.A.2.1.3	The H<sup>+</sup>- or Na<sup>+</sup>-translocating F-type, V-type and A-type ATPase (F-ATPase) Superfamily	PF00213.19	OSCP	ATP synthase delta (OSCP) subunit	C Energy production and conversion	Bacteria--Bacteroidota--Bacteroidia--Flavobacteriales--Crocinitomicaceae--UBA952--	20160331_Bin_41_3	Bacteria	Bacteroidota	Bacteroidia	Flavobacteriales	Crocinitomicaceae	UBA952	unassigned	ATP synthase subunit delta	0	0	0	0	0	0.000477049
Ga0206125_1000031533	3.A.2.1.2|3.A.2.1.14|3.A.2.1.10|3.A.2.1.7|3.A.2.1.5|3.A.2.1.6|3.A.2.1.1|3.A.2.1.4|3.A.2.1.11|3.A.2.1.3|3.A.2.1.13|3.A.2.1.12|3.A.2.1.9	The H<sup>+</sup>- or Na<sup>+</sup>-translocating F-type, V-type and A-type ATPase (F-ATPase) Superfamily	PF00231.20	ATP-synt	ATP synthase	C Energy production and conversion	Bacteria--Bacteroidota--Bacteroidia--Flavobacteriales--UA16--UBA8752--UBA8752 sp002336475	20160331_Bin_10_3	Bacteria	Bacteroidota	Bacteroidia	Flavobacteriales	UA16	UBA8752	UBA8752 sp002336475	ATP synthase gamma chain	0	0	0	0.000307198	0	0
Ga0206125_100008989	3.A.2.1.2|3.A.2.1.6|3.A.2.1.7|3.A.2.1.10|3.A.2.1.14|3.A.2.1.5|3.A.2.1.1|3.A.2.1.11|3.A.2.1.4|3.A.2.1.3|3.A.2.1.13|3.A.2.1.12|3.A.2.1.9	The H<sup>+</sup>- or Na<sup>+</sup>-translocating F-type, V-type and A-type ATPase (F-ATPase) Superfamily	PF00231.20	ATP-synt	ATP synthase	C Energy production and conversion	Bacteria--Bacteroidota--Bacteroidia--Flavobacteriales--Crocinitomicaceae--UBA952--	20160331_Bin_41_3	Bacteria	Bacteroidota	Bacteroidia	Flavobacteriales	Crocinitomicaceae	UBA952	unassigned	ATP synthase gamma chain	0	0	0	0	0	0.00031804
Ga0206129_101627391	3.A.2.1.2|3.A.2.1.14|3.A.2.1.7|3.A.2.1.5|3.A.2.1.6|3.A.2.1.10|3.A.2.1.1|3.A.2.1.11|3.A.2.1.4|3.A.2.1.3|3.A.2.1.13|3.A.2.1.12|3.A.2.1.9	The H<sup>+</sup>- or Na<sup>+</sup>-translocating F-type, V-type and A-type ATPase (F-ATPase) Superfamily	PF00231.20	ATP-synt	ATP synthase	C Energy production and conversion	Bacteria--Bacteroidota--Bacteroidia--Flavobacteriales--Crocinitomicaceae--UBA952--	20160512_Bin_69_2	Bacteria	Bacteroidota	Bacteroidia	Flavobacteriales	Crocinitomicaceae	UBA952	unassigned	ATP synthase gamma chain	0	0	0	0	0	0.000477049
Ga0206125_1000089812	CHEBI:5584;hydron|CHEBI:9175;sodium(1+)|CHEBI:49766;sodium(1+)|CHEBI:9175;sodium(1+)|CHEBI:5584;hydron	The H<sup>+</sup>- or Na<sup>+</sup>-translocating F-type, V-type and A-type ATPase (F-ATPase) Superfamily	PF00430.19	ATP-synt_B	ATP synthase B/B' CF(0)	C Energy production and conversion	Bacteria--Bacteroidota--Bacteroidia--Flavobacteriales--Crocinitomicaceae--UBA952--	20160331_Bin_41_3	Bacteria	Bacteroidota	Bacteroidia	Flavobacteriales	Crocinitomicaceae	UBA952	unassigned	ATP synthase subunit b	0	0	0	0	0	0.00063608
Ga0206129_103460711	CHEBI:5584;hydron|CHEBI:9175;sodium(1+)|CHEBI:9175;sodium(1+)|CHEBI:5584;hydron|CHEBI:49766;sodium(1+)	The H<sup>+</sup>- or Na<sup>+</sup>-translocating F-type, V-type and A-type ATPase (F-ATPase) Superfamily	PF00430.19	ATP-synt_B	ATP synthase B/B' CF(0)	C Energy production and conversion	Bacteria--Bacteroidota--Bacteroidia--Flavobacteriales--Crocinitomicaceae--UBA952--	20160512_Bin_69_2	Bacteria	Bacteroidota	Bacteroidia	Flavobacteriales	Crocinitomicaceae	UBA952	unassigned	ATP synthase subunit b	0	0	0	0	0	0.00031804
Ga0206125_1000056446	CHEBI:8526;protein polypeptide chain	The Plasmodium Translocon of Exported proteins (PTEX) Family	PF00574.24	CLP_protease	Clp protease	O Posttranslational modification, protein turnover, chaperones	Bacteria--Bacteroidota--Bacteroidia--Flavobacteriales--Crocinitomicaceae--UBA952--	20160331_Bin_41_3	Bacteria	Bacteroidota	Bacteroidia	Flavobacteriales	Crocinitomicaceae	UBA952	unassigned	ATP-dependent Clp protease proteolytic subunit	0	0.00529212	0.00193349	0.00296518	0.00145569	0.00531055
Ga0206126_100185392	1.B.14.9.4|1.B.14.1.13|1.B.14.10.3|1.B.14.1.19|1.B.14.1.4|1.B.14.8.2|1.B.14.2.2|1.B.14.8.6|1.B.14.10.2|1.B.14.3.1|1.B.14.1.29|1.B.14.1.32|1.B.14.2.11|1.B.14.1.26|1.B.14.10.4|1.B.14.1.16|1.B.14.10.5|1.B.14.10.1|1.B.14.2.13|1.B.14.3.3|1.B.14.6.2|1.B.14.3.7|1.B.14.2.6|1.B.14.6.11|1.B.14.1.9|1.B.14.1.30|1.B.14.1.20|1.B.14.6.17|1.B.14.1.3|1.B.14.9.1|1.B.14.1.33	The Outer Membrane Receptor (OMR) Family	PF07715.16|PF00593.25	Plug|TonB_dep_Rec	TonB-dependent Receptor Plug Domain|TonB dependent receptor	TBDT	Bacteria--Bacteroidota--Bacteroidia--Flavobacteriales--UA16--UA16--UA16 sp002477505	20100511_Bin_63	Bacteria	Bacteroidota	Bacteroidia	Flavobacteriales	UA16	UA16	UA16 sp002477505	hypothetical protein	0	0	0	0	0	0.000692497
Ga0206126_100028748	1.B.14.10.2|1.B.14.3.7|1.B.14.6.1|1.B.14.10.3|1.B.14.6.17|1.B.14.1.13|1.B.14.3.1|1.B.14.1.28|1.B.14.1.16|1.B.14.1.32|1.B.14.9.4|1.B.14.1.4|1.B.14.1.3|1.B.14.2.2|1.B.14.6.16|1.B.14.10.4	The Outer Membrane Receptor (OMR) Family	PF13715.7|PF07715.16|PF00593.25	CarbopepD_reg_2|Plug|TonB_dep_Rec	CarboxypepD_reg-like domain|TonB-dependent Receptor Plug Domain|TonB dependent receptor	TBDT	Bacteria--Bacteroidota--Bacteroidia--Flavobacteriales--Crocinitomicaceae--UBA952--	20160331_Bin_41_3	Bacteria	Bacteroidota	Bacteroidia	Flavobacteriales	Crocinitomicaceae	UBA952	unassigned	TonB-dependent receptor SusC	0	0	0	0.0010077	0.00100639	0
Ga0206128_100042321	1.B.6.1.22|1.B.6.1.4|1.B.6.1.24|1.B.6.1.13|9.B.186.1.1|1.B.6.1.3|1.B.6.1.2	The OmpA-OmpF Porin (OOP) Family|The Putative Lipoprotein Supressor of a ts bamD mutant, YiaD (YiaD) Family	PF00691.21	OmpA	OmpA family	M Cell wall/membrane/envelope biogenesis	Bacteria--Bacteroidota--Bacteroidia--Flavobacteriales--1G12--UBA6770--UBA6770 sp002707155	20110530_Bin_91_1	Bacteria	Bacteroidota	Bacteroidia	Flavobacteriales	1G12	UBA6770	UBA6770 sp002707155	Outer membrane protein Omp38	0	0	0	0.00422877	0.00322652	0.00186964
Ga0206125_1000252810	3.A.29.1.1|3.A.29.1.5|3.A.29.1.2|3.A.29.1.6|3.A.29.1.4|3.A.25.2.1|3.A.16.1.5|3.A.16.1.2|3.A.16.1.1|3.A.16.1.3|3.A.25.1.1|3.A.20.1.5|3.A.31.1.1|3.A.31.1.2|3.A.20.1.2|3.A.20.1.1|3.A.20.1.3|1.R.1.1.2|3.A.31.1.3|1.R.1.1.1|1.F.1.1.2|1.F.1.1.1|3.A.28.1.1|3.A.28.1.5|3.A.28.1.3|3.A.28.1.4	The Mitochondrial Inner Membrane i-AAA Protease Complex (MIMP) Familly|The Symbiont-specific ERAD-like Machinery (SELMA) Family|The Endoplasmic Reticular Retrotranslocon (ER-RT) Family|The Peroxisomal Protein Importer (PPI) Family|The Endosomal Sorting Complexes Required for Transport III (ESCRT-III) Family|The Membrane Contact Site (MCS) Family|The Synaptosomal Vesicle Fusion Pore (SVF-Pore) Fam…	PF00004.30|PF17862.2|PF01434.19	AAA|AAA_lid_3|Peptidase_M41	ATPase family associated with various cellular activities (AAA)|AAA+ lid domain|Peptidase family M41	O Posttranslational modification, protein turnover, chaperones	Bacteria--Bacteroidota--Bacteroidia--Flavobacteriales--Crocinitomicaceae--UBA952--	20160331_Bin_41_3	Bacteria	Bacteroidota	Bacteroidia	Flavobacteriales	Crocinitomicaceae	UBA952	unassigned	ATP-dependent zinc metalloprotease FtsH	0	0	0	0	0	0.000504346
Ga0206125_100005507	2.A.6.4.3|2.A.6.4.2|2.A.6.4.1|3.A.5.2.2|3.A.5.7.2|3.A.5.7.1|2.A.6.8.3|2.A.6.3.6|2.A.6.2.6|2.A.6.2.1	The Resistance-Nodulation-Cell Division (RND) Superfamily|The General Secretory Pathway (Sec) Family	PF07549.15|PF02355.17	Sec_GG|SecD_SecF	SecD/SecF GG Motif|Protein export membrane protein	U Intracellular trafficking, secretion, and vesicular transport	Bacteria--Bacteroidota--Bacteroidia--Flavobacteriales--Crocinitomicaceae--UBA952--	20160331_Bin_41_3	Bacteria	Bacteroidota	Bacteroidia	Flavobacteriales	Crocinitomicaceae	UBA952	unassigned	hypothetical protein	0	0	0	0	0	0.00190434
Ga0206130_1000286915	CHEBI:24636;proton|CHEBI:8526;protein polypeptide chain|CHEBI:8526;protein polypeptide chain|CHEBI:5584;hydron|CHEBI:8526;protein polypeptide chain	The Resistance-Nodulation-Cell Division (RND) Superfamily|The General Secretory Pathway (Sec) Family	PF02355.17|PF07549.15	SecD_SecF|Sec_GG	Protein export membrane protein|SecD/SecF GG Motif	U Intracellular trafficking, secretion, and vesicular transport	Bacteria--Bacteroidota--Bacteroidia--Flavobacteriales--Crocinitomicaceae--UBA952--	20160512_Bin_69_2	Bacteria	Bacteroidota	Bacteroidia	Flavobacteriales	Crocinitomicaceae	UBA952	unassigned	hypothetical protein	0	0	0	0	0	0.00480233
Ga0206127_10115726	CHEBI:5584;hydron|CHEBI:23379;copper(1+)|CHEBI:3290;cadmium(2+)|CHEBI:23337;cobalt(2+)|CHEBI:10113;zinc(2+)	The Proton-translocating Cytochrome Oxidase (COX) Superfamily|The P-type ATPase (P-ATPase) Superfamily|The Proton-translocating Quinol:Cytochrome c Reductase (QCR) Superfamily	PF02790.16	COX2_TM	Cytochrome C oxidase subunit II, transmembrane domain	C Energy production and conversion	Bacteria--Bacteroidota--Bacteroidia--Flavobacteriales--UA16--UBA8752--UBA8752 sp002336475	20160331_Bin_10_3	Bacteria	Bacteroidota	Bacteroidia	Flavobacteriales	UA16	UBA8752	UBA8752 sp002336475	Alternative cytochrome c oxidase subunit 2	0	0	0	0.00184321	0	0.00397157
Ga0206129_100039541	CHEBI:5584;hydron	The Proton-translocating Cytochrome Oxidase (COX) Superfamily	PF02790.16	COX2_TM	Cytochrome C oxidase subunit II, transmembrane domain	C Energy production and conversion	Bacteria--Bacteroidota--Bacteroidia--Flavobacteriales--UA16--UA16--UA16 sp002477505	20100511_Bin_63	Bacteria	Bacteroidota	Bacteroidia	Flavobacteriales	UA16	UA16	UA16 sp002477505	Alternative cytochrome c oxidase subunit 2	0	0	0	0	0	0.00127214
Ga0206125_1000132021	3.A.23.6.1	The Type VI Symbiosis/Virulence Secretory System (T6SS) Family	PF00044.25|PF02800.21	Gp_dh_N|Gp_dh_C	Glyceraldehyde 3-phosphate dehydrogenase, NAD binding domain|Glyceraldehyde 3-phosphate dehydrogenase, C-terminal domain	G Carbohydrate transport and metabolism	Bacteria--Bacteroidota--Bacteroidia--Flavobacteriales--Crocinitomicaceae--UBA952--	20160331_Bin_41_3	Bacteria	Bacteroidota	Bacteroidia	Flavobacteriales	Crocinitomicaceae	UBA952	unassigned	Glyceraldehyde-3-phosphate dehydrogenase	0	0	0	0	0.000646969	0.00349842
Ga0206130_100932262	9.B.371.2.6|9.B.371.2.1|9.B.371.2.5|9.B.371.2.2|9.B.371.2.4|9.B.371.2.3	The PaaI Thioesterase (PTE) Family	PF03061.23	4HBT	Thioesterase superfamily	I Lipid transport and metabolism	unassigned	unassigned	unassigned	unassigned	unassigned	unassigned	unassigned	unassigned	unassigned	putative acyl-CoA thioester hydrolase	0	0	0	0.000307198	0	0
Ga0206130_100161102	CHEBI:14911;protein	The Type 9 Secretory System (T9SS) Family	PF03781.17|PF00801.21	FGE-sulfatase|PKD	Sulfatase-modifying factor enzyme 1|PKD domain	O Posttranslational modification, protein turnover, chaperones	Bacteria--Bacteroidota--Bacteroidia--Flavobacteriales--Crocinitomicaceae--UBA952--	20160331_Bin_41_3	Bacteria	Bacteroidota	Bacteroidia	Flavobacteriales	Crocinitomicaceae	UBA952	unassigned	Hercynine oxygenase	0	0	0	0	0	0.000692497
Ga0206129_100049423	CHEBI:14911;protein	The Type 9 Secretory System (T9SS) Family	PF03781.17	FGE-sulfatase	Sulfatase-modifying factor enzyme 1	O Posttranslational modification, protein turnover, chaperones	Bacteria--Bacteroidota--Bacteroidia--Flavobacteriales--Crocinitomicaceae--UBA952--	20160331_Bin_41_3	Bacteria	Bacteroidota	Bacteroidia	Flavobacteriales	Crocinitomicaceae	UBA952	unassigned	Serine/threonine-protein kinase pkn1	0	0	0	0	0	0.00126085
Ga0206125_1000001137	9.B.172.1.4|9.B.172.1.1|2.A.130.1.1	The DUF3308 Putative Porin (DUF3308) Family|The Type 9 Secretory System (T9SS) Family	PF11751.9	PorP_SprF	Type IX secretion system membrane protein PorP/SprF	P Inorganic ion transport and metabolism	Bacteria--Bacteroidota--Bacteroidia--Flavobacteriales--UA16--UBA8752--UBA8752 sp002336475	20160331_Bin_10_3	Bacteria	Bacteroidota	Bacteroidia	Flavobacteriales	UA16	UBA8752	UBA8752 sp002336475	hypothetical protein	0	0	0	0.00172468	0	0.00132671
Ga0206125_1000061816	1.B.14.14.1|1.B.14.6.2|1.B.14.6.17|1.B.14.6.12|1.B.14.3.7|1.B.14.3.1	The Outer Membrane Receptor (OMR) Family	PF13715.7|PF07715.16	CarbopepD_reg_2|Plug	CarboxypepD_reg-like domain|TonB-dependent Receptor Plug Domain	TBDT	Bacteria--Bacteroidota--Bacteroidia--Flavobacteriales--UA16--UBA8752--	20160331_Bin_10_4	Bacteria	Bacteroidota	Bacteroidia	Flavobacteriales	UA16	UBA8752	unassigned	Vitamin B12 transporter BtuB	0	0	0	0.000944973	0	0
Ga0206126_100051798	CHEBI:14911;protein	The Type 9 Secretory System (T9SS) Family	PF14349.7	SprA_N	Motility related/secretion protein	R General function prediction only	Bacteria--Bacteroidota--Bacteroidia--Flavobacteriales--UA16--UA16--UA16 sp002477505	20100511_Bin_63	Bacteria	Bacteroidota	Bacteroidia	Flavobacteriales	UA16	UA16	UA16 sp002477505	hypothetical protein	0	0	0	0.00050385	0.000503196	0.00103874
Ga0206125_1000001138	CHEBI:14911;protein	The Type 9 Secretory System (T9SS) Family	PF03781.17	FGE-sulfatase	Sulfatase-modifying factor enzyme 1	O Posttranslational modification, protein turnover, chaperones	Bacteria--Bacteroidota--Bacteroidia--Flavobacteriales--UA16--UBA8752--UBA8752 sp002336475	20160331_Bin_10_3	Bacteria	Bacteroidota	Bacteroidia	Flavobacteriales	UA16	UBA8752	UBA8752 sp002336475	Hercynine oxygenase	0	0	0	0.000933284	0	0.00241631
Ga0206131_100493682	CHEBI:14911;protein	The Type 9 Secretory System (T9SS) Family	PF03781.17	FGE-sulfatase	Sulfatase-modifying factor enzyme 1	O Posttranslational modification, protein turnover, chaperones	Bacteria--Bacteroidota--Bacteroidia--Flavobacteriales--UA16--UA16--UA16 sp002477505	20100511_Bin_63	Bacteria	Bacteroidota	Bacteroidia	Flavobacteriales	UA16	UA16	UA16 sp002477505	Hercynine oxygenase	0	0	0	0	0	0.00329319
Ga0206125_100018969	CHEBI:8526;protein polypeptide chain|CHEBI:8526;protein polypeptide chain|CHEBI:4291;deoxyribonucleic acid	The Chloroplast Envelope Protein Translocase (CEPT or Tic-Toc) Family|The Type VI Symbiosis/Virulence Secretory System (T6SS) Family|The Plasmodium Translocon of Exported proteins (PTEX) Family	PF02861.21|PF00004.30|PF17871.2|PF07724.15|PF10431.10	Clp_N|AAA|AAA_lid_9|AAA_2|ClpB_D2-small	Clp amino terminal domain, pathogenicity island component|ATPase family associated with various cellular activities (AAA)|AAA lid domain|AAA domain (Cdc48 subfamily)|C-terminal, D2-small domain, of ClpB protein	O Posttranslational modification, protein turnover, chaperones	Bacteria--Bacteroidota--Bacteroidia--Flavobacteriales--UA16--UA16--UA16 sp002390615	20120308_Bin_100_1	Bacteria	Bacteroidota	Bacteroidia	Flavobacteriales	UA16	UA16	UA16 sp002390615	Negative regulator of genetic competence ClpC/MecB	0	0	0	0.00428836	0	0
Ga0206125_100054353	CHEBI:8526;protein polypeptide chain|CHEBI:8526;protein polypeptide chain|CHEBI:4291;deoxyribonucleic acid	The Chloroplast Envelope Protein Translocase (CEPT or Tic-Toc) Family|The Type VI Symbiosis/Virulence Secretory System (T6SS) Family|The Plasmodium Translocon of Exported proteins (PTEX) Family	PF02861.21|PF00004.30|PF17871.2|PF07724.15|PF10431.10	Clp_N|AAA|AAA_lid_9|AAA_2|ClpB_D2-small	Clp amino terminal domain, pathogenicity island component|ATPase family associated with various cellular activities (AAA)|AAA lid domain|AAA domain (Cdc48 subfamily)|C-terminal, D2-small domain, of ClpB protein	O Posttranslational modification, protein turnover, chaperones	Bacteria--Bacteroidota--Bacteroidia--Flavobacteriales--UBA10066--MED-G20--MED-G20 sp002699745	20160412_Bin_10_14	Bacteria	Bacteroidota	Bacteroidia	Flavobacteriales	UBA10066	MED-G20	MED-G20 sp002699745	Negative regulator of genetic competence ClpC/MecB	0	0	0	0.000307198	0	0.00063608
Ga0206130_100234042	CHEBI:8526;protein polypeptide chain|CHEBI:8526;protein polypeptide chain|CHEBI:4291;deoxyribonucleic acid	The Chloroplast Envelope Protein Translocase (CEPT or Tic-Toc) Family|The Type VI Symbiosis/Virulence Secretory System (T6SS) Family|The Plasmodium Translocon of Exported proteins (PTEX) Family	PF02861.21|PF00004.30|PF17871.2|PF07724.15|PF10431.10	Clp_N|AAA|AAA_lid_9|AAA_2|ClpB_D2-small	Clp amino terminal domain, pathogenicity island component|ATPase family associated with various cellular activities (AAA)|AAA lid domain|AAA domain (Cdc48 subfamily)|C-terminal, D2-small domain, of ClpB protein	O Posttranslational modification, protein turnover, chaperones	Bacteria--Bacteroidota--Bacteroidia--Flavobacteriales--koll-22--UBA1494_A--	20160502_Bin_30_5	Bacteria	Bacteroidota	Bacteroidia	Flavobacteriales	koll-22	UBA1494_A	unassigned	Negative regulator of genetic competence ClpC/MecB	0	0.000913677	0.00743228	0.00447869	0.00230051	0.00317462
Ga0206125_1000124815	CHEBI:9175;sodium(1+)|CHEBI:5584;hydron	The Na<sup>+</sup>-translocating NADH:Quinone Dehydrogenase (Na-NDH or NQR) Family|The Ion (H<sup>+</sup> or Na<sup>+</sup>)-translocating NADH:Ferredoxin Oxidoreductase (NFO or RNF) Family	PF04205.15	FMN_bind	FMN-binding domain	C Energy production and conversion	Bacteria--Bacteroidota--Bacteroidia--Flavobacteriales--UA16--UBA8752--UBA8752 sp002336475	20160331_Bin_10_3	Bacteria	Bacteroidota	Bacteroidia	Flavobacteriales	UA16	UBA8752	UBA8752 sp002336475	Na(+)-translocating NADH-quinone reductase subunit C	0	0	0	0.000307198	0	0
Ga0206125_100035418	CHEBI:9175;sodium(1+)|CHEBI:5584;hydron	The Na<sup>+</sup>-translocating NADH:Quinone Dehydrogenase (Na-NDH or NQR) Family|The Ion (H<sup>+</sup> or Na<sup>+</sup>)-translocating NADH:Ferredoxin Oxidoreductase (NFO or RNF) Family	PF04205.15	FMN_bind	FMN-binding domain	C Energy production and conversion	Bacteria--Bacteroidota--Bacteroidia--Flavobacteriales--UA16--UBA8752--	20160331_Bin_10_4	Bacteria	Bacteroidota	Bacteroidia	Flavobacteriales	UA16	UBA8752	unassigned	Na(+)-translocating NADH-quinone reductase subunit C	0	0	0	0.000460797	0	0
Ga0206128_100007888	9.B.3.1.3	The Cysteine Protease Binding Protein-8 (CPBP8) Family	PF18911.1|PF18962.1	PKD_4|Por_Secre_tail	PKD domain|Secretion system C-terminal sorting domain	S Function unknown	Bacteria--Bacteroidota--Bacteroidia--Flavobacteriales--1G12--UBA6770--UBA6770 sp002707155	20110530_Bin_91_1	Bacteria	Bacteroidota	Bacteroidia	Flavobacteriales	1G12	UBA6770	UBA6770 sp002707155	hypothetical protein	0	0.00114211	0.000429651	0.0248216	0.0301928	0.0219648
Ga0206130_100610762	9.B.29.2.12|3.A.1.6.1|3.A.1.146.2|3.A.1.5.27|3.A.1.10.6|3.A.1.1.4|3.A.1.3.25|3.A.1.11.7|3.A.1.3.8|3.A.1.1.17|3.A.1.105.17|3.A.1.210.15|3.A.1.201.30|3.A.1.3.28|3.A.1.1.49|3.A.1.3.14|3.A.1.128.7|3.A.1.5.35|3.A.1.209.1|3.A.1.5.3|3.A.1.128.6|3.A.1.147.9|3.A.1.3.15|3.A.1.3.7|3.A.1.201.11|3.A.1.106.1|3.A.1.4.6|3.A.1.5.1|3.A.1.4.10|3.A.1.201.14|3.A.1.201.7|3.A.1.201.13|3.A.1.105.9|3.A.1.201.20|3.A.1.201…	The 4-5 TMS Putative Chaparone (4-5PC) Family|The ATP-binding Cassette (ABC) Superfamily|The Outer Membrane Lipopolysaccharide Export Porin (LPS-EP) Family	PF00005.28	ABC_tran	ABC transporter	O Posttranslational modification, protein turnover, chaperones	Bacteria--Bacteroidota--Bacteroidia--Flavobacteriales--UA16--UBA8752--	20160512_Bin_24_7	Bacteria	Bacteroidota	Bacteroidia	Flavobacteriales	UA16	UBA8752	unassigned	putative ATP-dependent transporter SufC	0	0	0	0.00140577	0	0.000954098
Ga0206123_101292401	1.A.33.1.4|1.A.33.1.2|3.A.9.1.1|1.A.33.1.5|1.A.33.1.3|1.A.33.1.1|9.A.41.1.1|3.A.16.1.4|9.B.157.1.3|9.B.157.1.4|1.A.33.2.2|9.B.157.1.2|1.A.33.2.3	The Cation Channel-forming Heat Shock Protein-70 (Hsp70) Family|The Chloroplast Envelope Protein Translocase (CEPT or Tic-Toc) Family|The Capsular Polysaccharide Exporter (CPS-E) Family|The Endoplasmic Reticular Retrotranslocon (ER-RT) Family|The Cell Shape-determining MreBCD (MreBCD) Family	PF00012.21	HSP70	Hsp70 protein	O Posttranslational modification, protein turnover, chaperones	Bacteria--Bacteroidota--Bacteroidia--Flavobacteriales--UA16--UBA974--UBA974 sp002292405	20100303_Bin_107_1	Bacteria	Bacteroidota	Bacteroidia	Flavobacteriales	UA16	UBA974	UBA974 sp002292405	Chaperone protein DnaK	0	0.00296941	0	0.00141748	0	0.000504346
Ga0206125_100010729	1.A.33.1.4|1.A.33.1.2|3.A.9.1.1|1.A.33.1.5|1.A.33.1.3|1.A.33.1.1|9.A.41.1.1|3.A.16.1.4|9.B.157.1.3|9.B.157.1.4|1.A.33.2.3	The Cation Channel-forming Heat Shock Protein-70 (Hsp70) Family|The Chloroplast Envelope Protein Translocase (CEPT or Tic-Toc) Family|The Capsular Polysaccharide Exporter (CPS-E) Family|The Endoplasmic Reticular Retrotranslocon (ER-RT) Family|The Cell Shape-determining MreBCD (MreBCD) Family	PF00012.21	HSP70	Hsp70 protein	O Posttranslational modification, protein turnover, chaperones	Bacteria--Bacteroidota--Bacteroidia--Flavobacteriales--UA16--UBA8752--	20160331_Bin_10_4	Bacteria	Bacteroidota	Bacteroidia	Flavobacteriales	UA16	UBA8752	unassigned	Chaperone protein DnaK	0	0.00296941	0	0.00350863	0	0.000504346
Ga0206125_100168452	1.A.33.1.4|1.A.33.1.2|3.A.9.1.1|1.A.33.1.5|1.A.33.1.1|1.A.33.1.3|9.A.41.1.1|3.A.16.1.4|9.B.157.1.4|9.B.157.1.3|9.B.157.1.2|1.A.33.2.2|1.A.33.2.3	The Cation Channel-forming Heat Shock Protein-70 (Hsp70) Family|The Chloroplast Envelope Protein Translocase (CEPT or Tic-Toc) Family|The Capsular Polysaccharide Exporter (CPS-E) Family|The Endoplasmic Reticular Retrotranslocon (ER-RT) Family|The Cell Shape-determining MreBCD (MreBCD) Family	PF00012.21	HSP70	Hsp70 protein	O Posttranslational modification, protein turnover, chaperones	Bacteria--Bacteroidota--Bacteroidia--Flavobacteriales--Crocinitomicaceae--UBA952--	20160331_Bin_41_3	Bacteria	Bacteroidota	Bacteroidia	Flavobacteriales	Crocinitomicaceae	UBA952	unassigned	Chaperone protein DnaK	0.0190709	0.0160364	0.0122423	0.00945738	0.00867932	0.0139725
Ga0206130_1000123528	1.A.33.1.4|1.A.33.1.2|3.A.9.1.1|1.A.33.1.5|1.A.33.1.3|1.A.33.1.1|9.A.41.1.1|3.A.16.1.4|9.B.157.1.3|9.B.157.1.4|9.B.157.1.2|1.A.33.2.2	The Cation Channel-forming Heat Shock Protein-70 (Hsp70) Family|The Chloroplast Envelope Protein Translocase (CEPT or Tic-Toc) Family|The Capsular Polysaccharide Exporter (CPS-E) Family|The Endoplasmic Reticular Retrotranslocon (ER-RT) Family|The Cell Shape-determining MreBCD (MreBCD) Family	PF00012.21	HSP70	Hsp70 protein	O Posttranslational modification, protein turnover, chaperones	Bacteria--Bacteroidota--Bacteroidia--Flavobacteriales--Crocinitomicaceae--UBA952--	20160512_Bin_69_2	Bacteria	Bacteroidota	Bacteroidia	Flavobacteriales	Crocinitomicaceae	UBA952	unassigned	Chaperone protein DnaK	0	0	0	0.00257533	0.00116948	0.00612539
Ga0206130_100123065	1.A.33.1.4|1.A.33.1.2|3.A.9.1.1|1.A.33.1.5|1.A.33.1.3|1.A.33.1.1|9.A.41.1.1|3.A.16.1.4|9.B.157.1.3|9.B.157.1.4|9.B.157.1.2|1.A.33.2.2	The Cation Channel-forming Heat Shock Protein-70 (Hsp70) Family|The Chloroplast Envelope Protein Translocase (CEPT or Tic-Toc) Family|The Capsular Polysaccharide Exporter (CPS-E) Family|The Endoplasmic Reticular Retrotranslocon (ER-RT) Family|The Cell Shape-determining MreBCD (MreBCD) Family	PF00012.21	HSP70	Hsp70 protein	O Posttranslational modification, protein turnover, chaperones	Bacteria--Bacteroidota--Bacteroidia--Flavobacteriales--UA16--UBA8752--	20160512_Bin_24_7	Bacteria	Bacteroidota	Bacteroidia	Flavobacteriales	UA16	UBA8752	unassigned	Chaperone protein DnaK	0	0.00274617	0.00774451	0.0023391	0.000808717	0.000504346
Ga0206131_103117551	1.A.33.1.2|1.A.33.1.4|3.A.9.1.1|1.A.33.1.5|1.A.33.1.3|1.A.33.1.1|9.A.41.1.1|3.A.16.1.4|9.B.157.1.3	The Cation Channel-forming Heat Shock Protein-70 (Hsp70) Family|The Chloroplast Envelope Protein Translocase (CEPT or Tic-Toc) Family|The Capsular Polysaccharide Exporter (CPS-E) Family|The Endoplasmic Reticular Retrotranslocon (ER-RT) Family|The Cell Shape-determining MreBCD (MreBCD) Family	PF00012.21	HSP70	Hsp70 protein	O Posttranslational modification, protein turnover, chaperones	Bacteria--Bacteroidota--Bacteroidia--Flavobacteriales--UA16--UBA8752--UBA8752 sp002389295	20120503_Bin_63	Bacteria	Bacteroidota	Bacteroidia	Flavobacteriales	UA16	UBA8752	UBA8752 sp002389295	Chaperone protein DnaK	0	0	0	0.00141748	0	0.000504346
Ga0206123_103428601	CHEBI:5584;hydron|CHEBI:8526;protein polypeptide chain|CHEBI:8755;(ribonucleotide)n+m	The H<sup>+</sup> or Na<sup>+</sup>-translocating NADH Dehydrogenase (NDH) Family|The Nuclear Pore Complex (NPC) Family	PF00160.22	Pro_isomerase	Cyclophilin type peptidyl-prolyl cis-trans isomerase/CLD	O Posttranslational modification, protein turnover, chaperones	Bacteria--Bacteroidota--Bacteroidia--Flavobacteriales--UA16--UA16--UA16 sp002477505	20100511_Bin_63	Bacteria	Bacteroidota	Bacteroidia	Flavobacteriales	UA16	UA16	UA16 sp002477505	Peptidyl-prolyl cis-trans isomerase B	0	0	0	0	0	0.000981396
Ga0206125_100137142	3.A.2.1.2|3.A.2.1.1|3.A.2.1.14|3.A.2.1.7|3.A.2.1.5|3.A.2.1.10|3.A.2.1.6|3.A.2.1.4|3.A.2.1.11|3.A.2.1.3|3.A.2.1.13|3.A.2.1.12|3.A.2.1.9	The H<sup>+</sup>- or Na<sup>+</sup>-translocating F-type, V-type and A-type ATPase (F-ATPase) Superfamily	PF00231.20	ATP-synt	ATP synthase	C Energy production and conversion	Bacteria--Bacteroidota--Bacteroidia--Flavobacteriales--UA16--UA16--UA16 sp002477505	20100511_Bin_63	Bacteria	Bacteroidota	Bacteroidia	Flavobacteriales	UA16	UA16	UA16 sp002477505	ATP synthase gamma chain	0	0	0	0	0	0.000477049
Ga0206131_100020221	CHEBI:25367;molecule	The Outer Membrane Receptor (OMR) Family	PF00575.24	S1	S1 RNA binding domain	J Translation, ribosomal structure and biogenesis	Bacteria--Bacteroidota--Bacteroidia--Flavobacteriales--UA16--UBA8752--UBA8752 sp002336475	20160331_Bin_10_3	Bacteria	Bacteroidota	Bacteroidia	Flavobacteriales	UA16	UBA8752	UBA8752 sp002336475	30S ribosomal protein S1	0	0.00346113	0	0.0132211	0.00318701	0.0102052
Ga0206125_100012775	1.C.82.1.1|1.C.82.1.2	The Pore-forming Amphipathic Helical Peptide HP(2-20) (HP2-20) Family	PF00687.22	Ribosomal_L1	Ribosomal protein L1p/L10e family	J Translation, ribosomal structure and biogenesis	Bacteria--Bacteroidota--Bacteroidia--Flavobacteriales--Crocinitomicaceae--UBA952--	20160331_Bin_41_3	Bacteria	Bacteroidota	Bacteroidia	Flavobacteriales	Crocinitomicaceae	UBA952	unassigned	50S ribosomal protein L1	0	0	0	0	0	0.00031804
Ga0206125_100308543	1.C.82.1.1|1.C.82.1.2	The Pore-forming Amphipathic Helical Peptide HP(2-20) (HP2-20) Family	PF00687.22	Ribosomal_L1	Ribosomal protein L1p/L10e family	J Translation, ribosomal structure and biogenesis	unassigned	unassigned	unassigned	unassigned	unassigned	unassigned	unassigned	unassigned	unassigned	50S ribosomal protein L1	0	0	0	0	0	0.000477049
Ga0206131_100026437	1.C.82.1.1|1.C.82.1.2	The Pore-forming Amphipathic Helical Peptide HP(2-20) (HP2-20) Family	PF00687.22	Ribosomal_L1	Ribosomal protein L1p/L10e family	J Translation, ribosomal structure and biogenesis	Bacteria--Bacteroidota--Bacteroidia--Flavobacteriales--Crocinitomicaceae--UBA952--	20160512_Bin_69_2	Bacteria	Bacteroidota	Bacteroidia	Flavobacteriales	Crocinitomicaceae	UBA952	unassigned	50S ribosomal protein L1	0	0	0	0	0	0.0015017
Ga0206125_100005922	3.D.10.1.5|3.D.10.1.2|3.D.10.1.1|3.D.10.1.3|3.D.10.1.4|3.D.10.1.8|3.D.10.1.6|3.D.10.1.7	The Prokaryotic Succinate Dehydrogenase (SDH) Family	PF00890.25|PF02910.21	FAD_binding_2|Succ_DH_flav_C	FAD binding domain|Fumarate reductase flavoprotein C-term	C Energy production and conversion	Bacteria--Bacteroidota--Bacteroidia--Cytophagales--Cyclobacteriaceae--UBA4465--	20160502_Bin_26_3	Bacteria	Bacteroidota	Bacteroidia	Cytophagales	Cyclobacteriaceae	UBA4465	unassigned	Fumarate reductase flavoprotein subunit	0.0256735	0.0390125	0.0421378	0.0493417	0.0529319	0.0489678
Ga0206128_100007882	CHEBI:8526;protein polypeptide chain	The Mitochondrial Protein Translocase (MPT) Family	PF01025.20	GrpE	GrpE	O Posttranslational modification, protein turnover, chaperones	Bacteria--Bacteroidota--Bacteroidia--Flavobacteriales--1G12--UBA6770--UBA6770 sp002707155	20110530_Bin_91_1	Bacteria	Bacteroidota	Bacteroidia	Flavobacteriales	1G12	UBA6770	UBA6770 sp002707155	Protein GrpE	0	0	0	0.000964647	0.000503196	0
Ga0206125_100003607	8.A.21.2.3	The Stomatin/Podocin/Band 7/Nephrosis.2/SPFH (Stomatin) Family	PF01145.26	Band_7	SPFH domain / Band 7 family	O Posttranslational modification, protein turnover, chaperones	Bacteria--Bacteroidota--Bacteroidia--Flavobacteriales--UBA10066--MED-G20--MED-G20 sp002699745	20160412_Bin_10_14	Bacteria	Bacteroidota	Bacteroidia	Flavobacteriales	UBA10066	MED-G20	MED-G20 sp002699745	hypothetical protein	0.000683666	0.00114211	0.00171865	0.00202019	0.000646969	0.00339861
Ga0206125_100165352	8.A.21.2.2|8.A.21.2.1|8.A.21.2.5	The Stomatin/Podocin/Band 7/Nephrosis.2/SPFH (Stomatin) Family	PF01145.26	Band_7	SPFH domain / Band 7 family	O Posttranslational modification, protein turnover, chaperones	Bacteria--Bacteroidota--Bacteroidia--Flavobacteriales--Crocinitomicaceae--UBA952--	20160331_Bin_41_3	Bacteria	Bacteroidota	Bacteroidia	Flavobacteriales	Crocinitomicaceae	UBA952	unassigned	Modulator of FtsH protease HflK	0	0	0	0	0	0.00132671
Ga0206125_1000229915	3.A.29.1.1|3.A.29.1.2|3.A.29.1.5|3.A.29.1.4|3.A.29.1.6|3.A.25.2.1|3.A.16.1.1|3.A.16.1.5|3.A.25.1.1|3.A.16.1.2|3.A.16.1.3|3.A.20.1.5|3.A.31.1.1|3.A.20.1.2|3.A.31.1.2|3.A.20.1.3|3.A.20.1.1|3.A.31.1.3|1.R.1.1.2|1.R.1.1.1|1.F.1.1.2|1.F.1.1.1|3.A.28.1.1|3.A.28.1.5|3.A.28.1.3|3.A.29.1.3|3.A.28.1.2|3.A.28.1.4	The Mitochondrial Inner Membrane i-AAA Protease Complex (MIMP) Familly|The Symbiont-specific ERAD-like Machinery (SELMA) Family|The Endoplasmic Reticular Retrotranslocon (ER-RT) Family|The Peroxisomal Protein Importer (PPI) Family|The Endosomal Sorting Complexes Required for Transport III (ESCRT-III) Family|The Membrane Contact Site (MCS) Family|The Synaptosomal Vesicle Fusion Pore (SVF-Pore) Fam…	PF00004.30|PF17862.2|PF01434.19	AAA|AAA_lid_3|Peptidase_M41	ATPase family associated with various cellular activities (AAA)|AAA+ lid domain|Peptidase family M41	O Posttranslational modification, protein turnover, chaperones	Bacteria--Bacteroidota--Bacteroidia--Flavobacteriales--UA16--UBA8752--	20160331_Bin_10_4	Bacteria	Bacteroidota	Bacteroidia	Flavobacteriales	UA16	UBA8752	unassigned	ATP-dependent zinc metalloprotease FtsH 4	0	0	0	0	0.00194091	0
Ga0206125_1000634610	3.A.29.1.1|3.A.29.1.2|3.A.29.1.5|3.A.29.1.6|3.A.29.1.4|3.A.25.2.1|3.A.16.1.5|3.A.25.1.1|3.A.16.1.1|3.A.16.1.2|3.A.16.1.3|3.A.31.1.1|3.A.31.1.2|3.A.20.1.5|3.A.20.1.3|3.A.20.1.2|3.A.20.1.1|3.A.31.1.3|1.R.1.1.2|1.R.1.1.1|1.F.1.1.2|1.F.1.1.1|3.A.28.1.1|3.A.28.1.5|3.A.28.1.3|3.A.29.1.3|3.A.28.1.4	The Mitochondrial Inner Membrane i-AAA Protease Complex (MIMP) Familly|The Symbiont-specific ERAD-like Machinery (SELMA) Family|The Endoplasmic Reticular Retrotranslocon (ER-RT) Family|The Endosomal Sorting Complexes Required for Transport III (ESCRT-III) Family|The Peroxisomal Protein Importer (PPI) Family|The Membrane Contact Site (MCS) Family|The Synaptosomal Vesicle Fusion Pore (SVF-Pore) Fam…	PF06480.16|PF00004.30|PF17862.2|PF01434.19	FtsH_ext|AAA|AAA_lid_3|Peptidase_M41	FtsH Extracellular|ATPase family associated with various cellular activities (AAA)|AAA+ lid domain|Peptidase family M41	O Posttranslational modification, protein turnover, chaperones	Bacteria--Bacteroidota--Bacteroidia--Flavobacteriales--UA16--UA16--UA16 sp002477505	20100511_Bin_63	Bacteria	Bacteroidota	Bacteroidia	Flavobacteriales	UA16	UA16	UA16 sp002477505	ATP-dependent zinc metalloprotease FtsH	0	0	0	0.0003359	0.00153607	0.00215001
Ga0206125_1000163013	1.P.1.1.1|3.A.30.1.1|3.A.5.8.1|3.A.5.9.1	The Polyoma Virus SV40 ER Penetration Channel (VPEC) Family|The Endoplasmic Reticulum Surface Retrieval Pathway (ER-SURF)|The General Secretory Pathway (Sec) Family	PF00226.32|PF01556.19	DnaJ|DnaJ_C	DnaJ domain|DnaJ C terminal domain	O Posttranslational modification, protein turnover, chaperones	Bacteria--Bacteroidota--Bacteroidia--Flavobacteriales--UA16--UA16--	20160419_Bin_7_1	Bacteria	Bacteroidota	Bacteroidia	Flavobacteriales	UA16	UA16	unassigned	Chaperone protein DnaJ	0	0	0	0	0.000584742	0
Ga0206125_1000289014	1.P.1.1.1|3.A.30.1.1|3.A.5.8.1|3.A.5.9.1	The Polyoma Virus SV40 ER Penetration Channel (VPEC) Family|The Endoplasmic Reticulum Surface Retrieval Pathway (ER-SURF)|The General Secretory Pathway (Sec) Family	PF00226.32|PF01556.19	DnaJ|DnaJ_C	DnaJ domain|DnaJ C terminal domain	O Posttranslational modification, protein turnover, chaperones	Bacteria--Bacteroidota--Bacteroidia--Flavobacteriales--UA16--UBA8752--	20160331_Bin_10_4	Bacteria	Bacteroidota	Bacteroidia	Flavobacteriales	UA16	UBA8752	unassigned	Chaperone protein DnaJ	0	0	0	0.000307198	0	0
Ga0206128_100007883	3.A.30.1.1|1.P.1.1.1|3.A.5.8.1|3.A.5.9.1	The Endoplasmic Reticulum Surface Retrieval Pathway (ER-SURF)|The Polyoma Virus SV40 ER Penetration Channel (VPEC) Family|The General Secretory Pathway (Sec) Family	PF00226.32|PF01556.19	DnaJ|DnaJ_C	DnaJ domain|DnaJ C terminal domain	O Posttranslational modification, protein turnover, chaperones	Bacteria--Bacteroidota--Bacteroidia--Flavobacteriales--1G12--UBA6770--UBA6770 sp002707155	20110530_Bin_91_1	Bacteria	Bacteroidota	Bacteroidia	Flavobacteriales	1G12	UBA6770	UBA6770 sp002707155	Chaperone protein DnaJ	0	0	0	0.000472487	0.00194706	0
Ga0206125_100208915	CHEBI:5584;hydron|CHEBI:9175;sodium(1+)|CHEBI:5584;hydron	The H<sup>+</sup>- or Na<sup>+</sup>-translocating Bacterial Flagellar Motor/ExbBD Outer Membrane Transport Energizer (Mot/Exb) Superfamily	PF01618.17	MotA_ExbB	MotA/TolQ/ExbB proton channel family	U Intracellular trafficking, secretion, and vesicular transport	Bacteria--Bacteroidota--Bacteroidia--Flavobacteriales--Crocinitomicaceae--UBA952--	20160331_Bin_41_3	Bacteria	Bacteroidota	Bacteroidia	Flavobacteriales	Crocinitomicaceae	UBA952	unassigned	hypothetical protein	0	0	0	0.00192663	0.00372508	0.00633512
Ga0206129_100654793	CHEBI:5584;hydron|CHEBI:9175;sodium(1+)|CHEBI:5584;hydron	The H<sup>+</sup>- or Na<sup>+</sup>-translocating Bacterial Flagellar Motor/ExbBD Outer Membrane Transport Energizer (Mot/Exb) Superfamily	PF01618.17	MotA_ExbB	MotA/TolQ/ExbB proton channel family	U Intracellular trafficking, secretion, and vesicular transport	Bacteria--Bacteroidota--Bacteroidia--Flavobacteriales--Crocinitomicaceae--UBA952--	20160512_Bin_69_2	Bacteria	Bacteroidota	Bacteroidia	Flavobacteriales	Crocinitomicaceae	UBA952	unassigned	hypothetical protein	0	0	0	0	0	0.00445145
Ga0206125_100047095	2.A.58.2.2|2.A.58.2.7|2.A.58.2.6|2.A.58.2.4|2.A.58.2.1|2.A.58.2.5|2.A.58.2.3|2.A.58.1.8|2.A.58.1.4|2.A.58.1.7|2.A.58.1.6|2.A.58.1.1|2.A.58.1.2|2.A.58.1.3|2.A.58.1.5	The Phosphate:Na<sup>+</sup> Symporter (PNaS) Family	PF02690.16|PF01895.20	Na_Pi_cotrans|PhoU	Na+/Pi-cotransporter|PhoU domain	P Inorganic ion transport and metabolism	Bacteria--Bacteroidota--Bacteroidia--Flavobacteriales--Crocinitomicaceae--UBA952--	20160331_Bin_41_3	Bacteria	Bacteroidota	Bacteroidia	Flavobacteriales	Crocinitomicaceae	UBA952	unassigned	hypothetical protein	0	0	0	0.00050385	0.000503196	0
Ga0206123_104140961	CHEBI:8526;protein polypeptide chain	The General Secretory Pathway (Sec) Family	PF02699.16	YajC	Preprotein translocase subunit	U Intracellular trafficking, secretion, and vesicular transport	Bacteria--Bacteroidota--Bacteroidia--Flavobacteriales--UA16--UA16--UA16 sp002390405	20110526_Bin_57_2	Bacteria	Bacteroidota	Bacteroidia	Flavobacteriales	UA16	UA16	UA16 sp002390405	hypothetical protein	0.00145003	0	0	0	0	0
Ga0206125_1000078528	CHEBI:8526;protein polypeptide chain	The General Secretory Pathway (Sec) Family	PF02699.16	YajC	Preprotein translocase subunit	U Intracellular trafficking, secretion, and vesicular transport	Bacteria--Bacteroidota--Bacteroidia--Flavobacteriales--UA16--UA16--	20160419_Bin_7_1	Bacteria	Bacteroidota	Bacteroidia	Flavobacteriales	UA16	UA16	unassigned	hypothetical protein	0.00102549	0	0	0.00050385	0.00157316	0.00187429
Ga0206125_1000170411	CHEBI:8526;protein polypeptide chain	The General Secretory Pathway (Sec) Family	PF02699.16	YajC	Preprotein translocase subunit	U Intracellular trafficking, secretion, and vesicular transport	Bacteria--Bacteroidota--Bacteroidia--Flavobacteriales--UA16--UA16--UA16 sp002390615	20120308_Bin_100_1	Bacteria	Bacteroidota	Bacteroidia	Flavobacteriales	UA16	UA16	UA16 sp002390615	hypothetical protein	0	0	0	0.000779685	0	0
Ga0206128_10417164	CHEBI:8526;protein polypeptide chain	The General Secretory Pathway (Sec) Family	PF02699.16	YajC	Preprotein translocase subunit	U Intracellular trafficking, secretion, and vesicular transport	Bacteria--Bacteroidota--Bacteroidia--Flavobacteriales--Crocinitomicaceae--UBA952--	20160331_Bin_41_3	Bacteria	Bacteroidota	Bacteroidia	Flavobacteriales	Crocinitomicaceae	UBA952	unassigned	hypothetical protein	0	0	0	0	0	0.000850595
Ga0206123_1000531610	3.A.23.6.1	The Type VI Symbiosis/Virulence Secretory System (T6SS) Family	PF00044.25|PF02800.21	Gp_dh_N|Gp_dh_C	Glyceraldehyde 3-phosphate dehydrogenase, NAD binding domain|Glyceraldehyde 3-phosphate dehydrogenase, C-terminal domain	G Carbohydrate transport and metabolism	Bacteria--Bacteroidota--Bacteroidia--Flavobacteriales--koll-22--GCA-002793235--	20160316_Bin_37_3	Bacteria	Bacteroidota	Bacteroidia	Flavobacteriales	koll-22	GCA-002793235	unassigned	Glyceraldehyde-3-phosphate dehydrogenase-like protein	0.00102549	0.00068527	0.00581282	0.00218333	0.00460661	0.0024981
Ga0206131_1000346411	3.A.23.6.1	The Type VI Symbiosis/Virulence Secretory System (T6SS) Family	PF00044.25|PF02800.21	Gp_dh_N|Gp_dh_C	Glyceraldehyde 3-phosphate dehydrogenase, NAD binding domain|Glyceraldehyde 3-phosphate dehydrogenase, C-terminal domain	G Carbohydrate transport and metabolism	Bacteria--Bacteroidota--Bacteroidia--Flavobacteriales--Crocinitomicaceae--UBA952--	20160512_Bin_69_2	Bacteria	Bacteroidota	Bacteroidia	Flavobacteriales	Crocinitomicaceae	UBA952	unassigned	Glyceraldehyde-3-phosphate dehydrogenase	0	0	0	0	0	0.000346248
Ga0206125_1000158014	CHEBI:9175;sodium(1+)	The Na<sup>+</sup>-translocating NADH:Quinone Dehydrogenase (Na-NDH or NQR) Family	PF05896.12|PF11973.9	NQRA|NQRA_SLBB	Na(+)-translocating NADH-quinone reductase subunit A (NQRA)|NQRA C-terminal domain	C Energy production and conversion	Bacteria--Bacteroidota--Bacteroidia--Flavobacteriales--Crocinitomicaceae--UBA952--	20160331_Bin_41_3	Bacteria	Bacteroidota	Bacteroidia	Flavobacteriales	Crocinitomicaceae	UBA952	unassigned	Na(+)-translocating NADH-quinone reductase subunit A	0	0	0	0	0	0.000504346
Ga0206131_100589872	CHEBI:9175;sodium(1+)	The Na<sup>+</sup>-translocating NADH:Quinone Dehydrogenase (Na-NDH or NQR) Family	PF05896.12|PF11973.9	NQRA|NQRA_SLBB	Na(+)-translocating NADH-quinone reductase subunit A (NQRA)|NQRA C-terminal domain	C Energy production and conversion	Bacteria--Bacteroidota--Bacteroidia--Flavobacteriales--UA16--UBA8752--	20160331_Bin_10_4	Bacteria	Bacteroidota	Bacteroidia	Flavobacteriales	UA16	UBA8752	unassigned	Na(+)-translocating NADH-quinone reductase subunit A	0	0	0	0.000614396	0	0
Ga0206125_100031693	3.A.29.1.5|3.A.20.1.5|3.A.29.1.2	The Mitochondrial Inner Membrane i-AAA Protease Complex (MIMP) Familly|The Peroxisomal Protein Importer (PPI) Family	PF06689.14|PF07724.15|PF10431.10	zf-C4_ClpX|AAA_2|ClpB_D2-small	ClpX C4-type zinc finger|AAA domain (Cdc48 subfamily)|C-terminal, D2-small domain, of ClpB protein	O Posttranslational modification, protein turnover, chaperones	Bacteria--Bacteroidota--Bacteroidia--Flavobacteriales--UA16--UBA8752--	20160331_Bin_10_4	Bacteria	Bacteroidota	Bacteroidia	Flavobacteriales	UA16	UBA8752	unassigned	ATP-dependent Clp protease ATP-binding subunit ClpX	0	0.00168654	0	0.000472487	0	0.000692497
Ga0206125_100011082	9.B.172.1.4|9.B.172.1.1|2.A.130.1.1	The DUF3308 Putative Porin (DUF3308) Family|The Type 9 Secretory System (T9SS) Family	PF11751.9	PorP_SprF	Type IX secretion system membrane protein PorP/SprF	P Inorganic ion transport and metabolism	Bacteria--Bacteroidota--Bacteroidia--Flavobacteriales--UA16--UA16--UA16 sp002390615	20120308_Bin_100_1	Bacteria	Bacteroidota	Bacteroidia	Flavobacteriales	UA16	UA16	UA16 sp002390615	hypothetical protein	0	0	0	0.00083975	0.000838667	0.00138497
Ga0206128_100012013	9.B.172.1.4|9.B.172.1.1|2.A.130.1.1	The DUF3308 Putative Porin (DUF3308) Family|The Type 9 Secretory System (T9SS) Family	PF11751.9	PorP_SprF	Type IX secretion system membrane protein PorP/SprF	P Inorganic ion transport and metabolism	Bacteria--Bacteroidota--Bacteroidia--Flavobacteriales--1G12--UBA6770--UBA6770 sp002707155	20110530_Bin_91_1	Bacteria	Bacteroidota	Bacteroidia	Flavobacteriales	1G12	UBA6770	UBA6770 sp002707155	hypothetical protein	0	0	0	0.0010077	0.00100639	0
Ga0206130_100263304	9.B.172.1.4|9.B.172.1.1|2.A.130.1.1	The DUF3308 Putative Porin (DUF3308) Family|The Type 9 Secretory System (T9SS) Family	PF11751.9	PorP_SprF	Type IX secretion system membrane protein PorP/SprF	P Inorganic ion transport and metabolism	Bacteria--Bacteroidota--Bacteroidia--Flavobacteriales--UA16--UA16--UA16 sp002477505	20100511_Bin_63	Bacteria	Bacteroidota	Bacteroidia	Flavobacteriales	UA16	UA16	UA16 sp002477505	hypothetical protein	0	0	0	0	0	0.00126085
Ga0206131_100098644	9.B.172.1.1|2.A.130.1.1|9.B.172.1.4	The DUF3308 Putative Porin (DUF3308) Family|The Type 9 Secretory System (T9SS) Family	PF11751.9	PorP_SprF	Type IX secretion system membrane protein PorP/SprF	M Cell wall/membrane/envelope biogenesis	Bacteria--Bacteroidota--Bacteroidia--Flavobacteriales--Crocinitomicaceae--UBA952--	20160512_Bin_69_2	Bacteria	Bacteroidota	Bacteroidia	Flavobacteriales	Crocinitomicaceae	UBA952	unassigned	hypothetical protein	0	0	0	0	0	0.000346248
Ga0206125_100030549	5.A.3.3.3|5.B.12.1.1|5.B.12.1.3|5.A.3.11.1|5.B.12.1.2|5.A.3.11.2|5.A.3.10.1|5.A.3.5.1|5.A.3.5.2|5.B.13.1.2|5.A.3.3.1|5.B.13.1.1|3.D.1.9.2|5.A.3.3.2|3.D.1.9.1|5.A.3.8.2|5.A.3.9.1|5.A.3.8.1|5.A.3.1.1|5.A.3.1.2	The Prokaryotic Molybdopterin-containing Oxidoreductase (PMO) Family|The One Electron Transmembrane Transfer Complex (DsrMKJOP) Family| The One Electron Transmembrane Transfer Complex (HmcABCDEF) Family|The H<sup>+</sup> or Na<sup>+</sup>-translocating NADH Dehydrogenase (NDH) Family	PF12838.8	Fer4_7	4Fe-4S dicluster domain	C Energy production and conversion	Bacteria--Bacteroidota--Bacteroidia--Flavobacteriales--Crocinitomicaceae--UBA952--	20160331_Bin_41_3	Bacteria	Bacteroidota	Bacteroidia	Flavobacteriales	Crocinitomicaceae	UBA952	unassigned	Menaquinone reductase, iron-sulfur cluster-binding subunit	0	0	0	0	0	0.00132671
Ga0206129_100133365	5.A.3.3.3|5.B.12.1.1|5.B.12.1.3|5.A.3.11.1|5.B.12.1.2|5.A.3.11.2|5.A.3.10.1|5.A.3.5.1|5.A.3.5.2|5.B.13.1.2|5.B.13.1.1|5.A.3.3.1|5.A.3.3.2|3.D.1.9.2|5.A.3.9.1|3.D.1.9.1|5.A.3.1.1|5.A.3.1.2|5.A.3.8.1|5.A.3.2.1|5.A.3.8.2	The Prokaryotic Molybdopterin-containing Oxidoreductase (PMO) Family|The One Electron Transmembrane Transfer Complex (DsrMKJOP) Family| The One Electron Transmembrane Transfer Complex (HmcABCDEF) Family|The H<sup>+</sup> or Na<sup>+</sup>-translocating NADH Dehydrogenase (NDH) Family	PF12838.8	Fer4_7	4Fe-4S dicluster domain	C Energy production and conversion	Bacteria--Bacteroidota--Bacteroidia--Flavobacteriales--Crocinitomicaceae--UBA952--	20160512_Bin_69_2	Bacteria	Bacteroidota	Bacteroidia	Flavobacteriales	Crocinitomicaceae	UBA952	unassigned	Menaquinone reductase, iron-sulfur cluster-binding subunit	0	0	0	0	0	0.0015581
Ga0206125_100008385	1.A.115.1.5	The Pore-forming NADPH-dependent 1-Acyldihydroxyacetone Phosphate Reductase (Ayr1) Family	PF13561.7	adh_short_C2	Enoyl-(Acyl carrier protein) reductase	I Lipid transport and metabolism	Bacteria--Bacteroidota--Bacteroidia--Flavobacteriales--UA16--UBA8752--	20160331_Bin_10_4	Bacteria	Bacteroidota	Bacteroidia	Flavobacteriales	UA16	UBA8752	unassigned	Enoyl-[acyl-carrier-protein] reductase [NADH] FabI	0	0	0	0.000614396	0	0
Ga0206131_100026572	CHEBI:25367;molecule	The Outer Membrane Receptor (OMR) Family	PF13620.7|PF07715.16	CarboxypepD_reg|Plug	Carboxypeptidase regulatory-like domain|TonB-dependent Receptor Plug Domain	TBDT	Bacteria--Bacteroidota--Bacteroidia--Flavobacteriales--Crocinitomicaceae--UBA952--	20160512_Bin_69_2	Bacteria	Bacteroidota	Bacteroidia	Flavobacteriales	Crocinitomicaceae	UBA952	unassigned	Vitamin B12 transporter BtuB	0	0	0	0	0	0.00908743
Ga0206125_100048372	1.B.14.6.3|1.B.14.1.4|1.B.14.6.1|1.B.14.6.4|1.B.14.1.32|1.B.14.6.6	The Outer Membrane Receptor (OMR) Family	PF13620.7|PF07715.16	CarboxypepD_reg|Plug	Carboxypeptidase regulatory-like domain|TonB-dependent Receptor Plug Domain	TBDT	Bacteria--Bacteroidota--Bacteroidia--Flavobacteriales--Crocinitomicaceae--UBA952--	20160331_Bin_41_3	Bacteria	Bacteroidota	Bacteroidia	Flavobacteriales	Crocinitomicaceae	UBA952	unassigned	Colicin I receptor	0	0	0.000429651	0.0013436	0.00134186	0.008502
Ga0206130_1000263722	CHEBI:14911;protein	The Type 9 Secretory System (T9SS) Family	PF14349.7	SprA_N	Motility related/secretion protein	R General function prediction only	Bacteria--Bacteroidota--Bacteroidia--Flavobacteriales--UA16--UBA8752--UBA8752 sp002336475	20160331_Bin_10_3	Bacteria	Bacteroidota	Bacteroidia	Flavobacteriales	UA16	UBA8752	UBA8752 sp002336475	hypothetical protein	0	0	0	0	0	0.000346248
Ga0206125_1000072531	CHEBI:14911;protein	The Type 9 Secretory System (T9SS) Family	PF03781.17	FGE-sulfatase	Sulfatase-modifying factor enzyme 1	O Posttranslational modification, protein turnover, chaperones	Bacteria--Bacteroidota--Bacteroidia--Flavobacteriales--Cryomorphaceae--UBA10364--UBA10364 sp002387615	20120531_Bin_70_1	Bacteria	Bacteroidota	Bacteroidia	Flavobacteriales	Cryomorphaceae	UBA10364	UBA10364 sp002387615	Hercynine oxygenase	0	0.00640092	0.0095524	0.002595	0.000503196	0
Ga0206125_100030928	CHEBI:14911;protein	The Type 9 Secretory System (T9SS) Family	PF03781.17	FGE-sulfatase	Sulfatase-modifying factor enzyme 1	O Posttranslational modification, protein turnover, chaperones	Bacteria--Bacteroidota--Bacteroidia--Flavobacteriales--Cryomorphaceae--UBA10364--UBA10364 sp003045825	20100420_Bin_31_1	Bacteria	Bacteroidota	Bacteroidia	Flavobacteriales	Cryomorphaceae	UBA10364	UBA10364 sp003045825	Hercynine oxygenase	0.000766361	0.0122046	0.0209844	0.0182218	0.0198084	0.0128126
Ga0206125_1000090413	CHEBI:14911;protein	The Type 9 Secretory System (T9SS) Family	PF03781.17	FGE-sulfatase	Sulfatase-modifying factor enzyme 1	O Posttranslational modification, protein turnover, chaperones	Bacteria--Bacteroidota--Bacteroidia--Flavobacteriales--Cryomorphaceae--UBA10364--UBA10364 sp002387615	20120531_Bin_70_1	Bacteria	Bacteroidota	Bacteroidia	Flavobacteriales	Cryomorphaceae	UBA10364	UBA10364 sp002387615	Serine/threonine-protein kinase pkn1	0	0.00192673	0.000644488	0	0	0
Ga0206125_100010553	CHEBI:14911;protein	The Type 9 Secretory System (T9SS) Family	PF03781.17	FGE-sulfatase	Sulfatase-modifying factor enzyme 1	O Posttranslational modification, protein turnover, chaperones	Bacteria--Bacteroidota--Bacteroidia--Flavobacteriales--Cryomorphaceae--UBA10364--UBA10364 sp003045825	20100420_Bin_31_1	Bacteria	Bacteroidota	Bacteroidia	Flavobacteriales	Cryomorphaceae	UBA10364	UBA10364 sp003045825	Serine/threonine-protein kinase pkn1	0	0.00807585	0.0125334	0.0132761	0.0134657	0.00801669
Ga0206130_100131001	CHEBI:8526;protein polypeptide chain|CHEBI:8526;protein polypeptide chain|CHEBI:4291;deoxyribonucleic acid	The Chloroplast Envelope Protein Translocase (CEPT or Tic-Toc) Family|The Type VI Symbiosis/Virulence Secretory System (T6SS) Family|The Plasmodium Translocon of Exported proteins (PTEX) Family	PF02861.21|PF00004.30|PF17871.2|PF07724.15|PF10431.10	Clp_N|AAA|AAA_lid_9|AAA_2|ClpB_D2-small	Clp amino terminal domain, pathogenicity island component|ATPase family associated with various cellular activities (AAA)|AAA lid domain|AAA domain (Cdc48 subfamily)|C-terminal, D2-small domain, of ClpB protein	O Posttranslational modification, protein turnover, chaperones	unassigned	unassigned	unassigned	unassigned	unassigned	unassigned	unassigned	unassigned	unassigned	ATP-dependent Clp protease ATP-binding subunit ClpC	0	0	0.00690147	0.00122881	0	0
Ga0206125_1000001679	3.A.2.1.3|3.A.2.1.14|3.A.2.1.4|3.A.2.1.7|3.A.2.1.10|3.A.2.1.2|3.A.2.1.5|3.A.2.1.6|3.A.2.1.11|3.A.2.1.1|3.A.2.1.9|3.A.2.1.12|2.A.91.1.1|3.A.2.1.13|3.A.6.1.1|3.A.6.1.2|3.A.6.3.1|3.A.6.2.1|3.A.2.2.2|3.A.6.1.3|3.A.2.2.1|3.A.2.2.3|3.A.2.3.3|3.A.2.3.1|3.A.2.3.2|3.A.2.2.5|3.A.2.2.7|3.A.2.2.4|3.A.2.2.8|3.A.2.2.6	The H<sup>+</sup>- or Na<sup>+</sup>-translocating F-type, V-type and A-type ATPase (F-ATPase) Superfamily|The Mitochondrial tRNA Import Complex (M-RIC) (Formerly 9.C.8)|The Type III (Virulence-related) Secretory Pathway (IIISP) Family	PF02874.24|PF00006.26|PF00306.28	ATP-synt_ab_N|ATP-synt_ab|ATP-synt_ab_C	ATP synthase alpha/beta family, beta-barrel domain|ATP synthase alpha/beta family, nucleotide-binding domain|ATP synthase alpha/beta chain, C terminal domain	C Energy production and conversion	Bacteria--Bacteroidota--Bacteroidia--Flavobacteriales--BACL11--GCA-2705205--	20160316_Bin_37_5	Bacteria	Bacteroidota	Bacteroidia	Flavobacteriales	BACL11	GCA-2705205	unassigned	ATP synthase subunit alpha	0.00947755	0.00685426	0.000644488	0.00321549	0.00274727	0.00752256
Ga0206125_1000049713	3.A.2.1.7|3.A.2.1.10|3.A.2.1.4|3.A.2.1.3|3.A.2.1.14|3.A.2.1.2|3.A.2.1.6|3.A.2.1.5|3.A.2.1.11|3.A.2.1.1|3.A.2.1.9|3.A.2.1.12|2.A.91.1.1|3.A.2.1.13|3.A.6.1.1|3.A.6.3.1|3.A.6.1.2|3.A.2.3.2|3.A.2.2.2|3.A.2.2.3|3.A.2.2.5|3.A.6.1.3|3.A.6.2.1|3.A.2.3.3|3.A.2.2.8|3.A.2.2.6|3.A.2.2.4|3.A.2.2.7|3.A.2.2.1|3.A.2.3.1	The H<sup>+</sup>- or Na<sup>+</sup>-translocating F-type, V-type and A-type ATPase (F-ATPase) Superfamily|The Mitochondrial tRNA Import Complex (M-RIC) (Formerly 9.C.8)|The Type III (Virulence-related) Secretory Pathway (IIISP) Family	PF02874.24|PF00006.26|PF00306.28	ATP-synt_ab_N|ATP-synt_ab|ATP-synt_ab_C	ATP synthase alpha/beta family, beta-barrel domain|ATP synthase alpha/beta family, nucleotide-binding domain|ATP synthase alpha/beta chain, C terminal domain	C Energy production and conversion	Bacteria--Bacteroidota--Bacteroidia--Flavobacteriales--Cryomorphaceae--UBA10364--UBA10364 sp002387615	20120531_Bin_70_1	Bacteria	Bacteroidota	Bacteroidia	Flavobacteriales	Cryomorphaceae	UBA10364	UBA10364 sp002387615	ATP synthase subunit alpha	0.0144794	0.0466969	0.0580966	0.0385828	0.0346875	0.0277775
Ga0206125_1000096122	3.A.2.1.4|3.A.2.1.10|3.A.2.1.14|3.A.2.1.3|3.A.2.1.7|3.A.2.1.2|3.A.2.1.5|3.A.2.1.6|3.A.2.1.1|3.A.2.1.11|3.A.2.1.9|3.A.2.1.12|2.A.91.1.1|3.A.2.1.13|3.A.6.1.1|3.A.6.1.2|3.A.6.3.1|3.A.2.2.2|3.A.6.1.3|3.A.6.2.1|3.A.2.3.2|3.A.2.3.3|3.A.2.2.3|3.A.2.2.6|3.A.2.2.4|3.A.2.2.1|3.A.2.3.1|3.A.2.2.7|3.A.2.2.5|3.A.2.2.8	The H<sup>+</sup>- or Na<sup>+</sup>-translocating F-type, V-type and A-type ATPase (F-ATPase) Superfamily|The Mitochondrial tRNA Import Complex (M-RIC) (Formerly 9.C.8)|The Type III (Virulence-related) Secretory Pathway (IIISP) Family	PF02874.24|PF00006.26|PF00306.28	ATP-synt_ab_N|ATP-synt_ab|ATP-synt_ab_C	ATP synthase alpha/beta family, beta-barrel domain|ATP synthase alpha/beta family, nucleotide-binding domain|ATP synthase alpha/beta chain, C terminal domain	C Energy production and conversion	Bacteria--Bacteroidota--Bacteroidia--Flavobacteriales--UA16--UBA8752--	20160331_Bin_10_4	Bacteria	Bacteroidota	Bacteroidia	Flavobacteriales	UA16	UBA8752	unassigned	ATP synthase subunit alpha	0	0.00684044	0	0.0121281	0.00735022	0.00635028
Ga0206125_100042502	3.A.2.1.4|3.A.2.1.3|3.A.2.1.14|3.A.2.1.10|3.A.2.1.7|3.A.2.1.5|3.A.2.1.2|3.A.2.1.1|3.A.2.1.6|3.A.2.1.11|3.A.2.1.9|3.A.2.1.12|2.A.91.1.1|3.A.2.1.13|3.A.6.3.1|3.A.6.1.1|3.A.6.1.2|3.A.6.1.3|3.A.2.2.2|3.A.2.3.2|3.A.2.2.5|3.A.2.3.1|3.A.6.2.1|3.A.2.2.4|3.A.2.2.6|3.A.2.2.3|3.A.2.2.7|3.A.2.2.1|3.A.2.2.8|3.A.2.3.3	The H<sup>+</sup>- or Na<sup>+</sup>-translocating F-type, V-type and A-type ATPase (F-ATPase) Superfamily|The Mitochondrial tRNA Import Complex (M-RIC) (Formerly 9.C.8)|The Type III (Virulence-related) Secretory Pathway (IIISP) Family	PF02874.24|PF00006.26|PF00306.28	ATP-synt_ab_N|ATP-synt_ab|ATP-synt_ab_C	ATP synthase alpha/beta family, beta-barrel domain|ATP synthase alpha/beta family, nucleotide-binding domain|ATP synthase alpha/beta chain, C terminal domain	C Energy production and conversion	Bacteria--Bacteroidota--Bacteroidia--Flavobacteriales--UA16--UA16--UA16 sp002390615	20120308_Bin_100_1	Bacteria	Bacteroidota	Bacteroidia	Flavobacteriales	UA16	UA16	UA16 sp002390615	ATP synthase subunit alpha	0	0	0	0.000307198	0	0
Ga0206125_1000528811	3.A.2.1.4|3.A.2.1.3|3.A.2.1.10|3.A.2.1.14|3.A.2.1.7|3.A.2.1.5|3.A.2.1.2|3.A.2.1.6|3.A.2.1.1|3.A.2.1.11|3.A.2.1.9|3.A.2.1.12|2.A.91.1.1|3.A.2.1.13|3.A.6.1.1|3.A.6.3.1|3.A.6.1.2|3.A.6.1.3|3.A.2.2.2|3.A.2.3.2|3.A.2.2.5|3.A.2.2.3|3.A.6.2.1|3.A.2.3.1|3.A.2.2.4|3.A.2.2.6|3.A.2.3.3|3.A.2.2.8|3.A.2.2.7|3.A.2.2.1	The H<sup>+</sup>- or Na<sup>+</sup>-translocating F-type, V-type and A-type ATPase (F-ATPase) Superfamily|The Mitochondrial tRNA Import Complex (M-RIC) (Formerly 9.C.8)|The Type III (Virulence-related) Secretory Pathway (IIISP) Family	PF02874.24|PF00006.26|PF00306.28	ATP-synt_ab_N|ATP-synt_ab|ATP-synt_ab_C	ATP synthase alpha/beta family, beta-barrel domain|ATP synthase alpha/beta family, nucleotide-binding domain|ATP synthase alpha/beta chain, C terminal domain	C Energy production and conversion	Bacteria--Bacteroidota--Bacteroidia--Flavobacteriales--UA16--UA16--UA16 sp002477505	20100511_Bin_63	Bacteria	Bacteroidota	Bacteroidia	Flavobacteriales	UA16	UA16	UA16 sp002477505	ATP synthase subunit alpha	0.0157532	0.0156887	0.0134416	0.0195402	0.0235194	0.0367283
Ga0206128_100010868	3.A.2.1.7|3.A.2.1.4|3.A.2.1.3|3.A.2.1.14|3.A.2.1.2|3.A.2.1.10|3.A.2.1.6|3.A.2.1.5|3.A.2.1.11|3.A.2.1.1|3.A.2.1.9|3.A.2.1.12|2.A.91.1.1|3.A.2.1.13|3.A.6.1.1|3.A.6.3.1|3.A.6.1.2|3.A.2.2.2|3.A.6.1.3|3.A.2.3.2|3.A.2.3.3|3.A.6.2.1|3.A.2.2.3|3.A.2.2.5|3.A.2.2.7|3.A.2.2.8|3.A.2.2.4|3.A.2.2.1|3.A.2.2.6|3.A.2.3.1	The H<sup>+</sup>- or Na<sup>+</sup>-translocating F-type, V-type and A-type ATPase (F-ATPase) Superfamily|The Mitochondrial tRNA Import Complex (M-RIC) (Formerly 9.C.8)|The Type III (Virulence-related) Secretory Pathway (IIISP) Family	PF02874.24|PF00006.26|PF00306.28	ATP-synt_ab_N|ATP-synt_ab|ATP-synt_ab_C	ATP synthase alpha/beta family, beta-barrel domain|ATP synthase alpha/beta family, nucleotide-binding domain|ATP synthase alpha/beta chain, C terminal domain	C Energy production and conversion	Bacteria--Bacteroidota--Bacteroidia--Flavobacteriales--1G12--UBA6770--UBA6770 sp002707155	20110530_Bin_91_1	Bacteria	Bacteroidota	Bacteroidia	Flavobacteriales	1G12	UBA6770	UBA6770 sp002707155	ATP synthase subunit alpha	0.0376265	0.0295453	0.0187303	0.0329335	0.0346631	0.0276307
Ga0206127_10659061	3.A.1.15.8|3.A.1.15.12|3.A.1.15.4|3.A.1.15.2|3.A.1.15.1|3.A.1.15.14|3.A.1.15.7|3.A.1.15.20|3.A.1.15.9|3.A.1.15.6|3.A.1.15.15|3.A.1.15.10|3.A.1.14.8|3.A.1.15.19|3.A.1.14.1|3.A.1.14.2|3.A.1.15.11|3.A.1.14.6|3.A.1.14.11|3.A.1.14.24|3.A.1.15.13|3.A.1.15.3|3.A.1.14.4|3.A.1.14.22|3.A.1.14.14|3.A.1.14.18|3.A.1.14.7|3.A.1.14.25|3.A.1.14.10|3.A.1.14.3|3.A.1.14.26|3.A.1.14.5|3.A.1.14.13|3.A.1.14.20|3.A.1.1…	The ATP-binding Cassette (ABC) Superfamily|The Outer Membrane Lipopolysaccharide Export Porin (LPS-EP) Family|The 4-5 TMS Putative Chaparone (4-5PC) Family	PF00005.28	ABC_tran	ABC transporter	P Inorganic ion transport and metabolism	Bacteria--Bacteroidota--Bacteroidia--Flavobacteriales--Cryomorphaceae--UBA10364--UBA10364 sp003045825	20100420_Bin_31_1	Bacteria	Bacteroidota	Bacteroidia	Flavobacteriales	Cryomorphaceae	UBA10364	UBA10364 sp003045825	Fe(3+) dicitrate transport ATP-binding protein FecE	0	0	0.000644488	0.000614396	0	0
Ga0206125_1000015640	1.B.57.4.3|1.B.57.4.6|1.B.57.4.5|2.A.130.1.1	The Legionella Major-Outer Membrane Protein (LM-OMP) Family|The Type 9 Secretory System (T9SS) Family	PF11751.9	PorP_SprF	Type IX secretion system membrane protein PorP/SprF	I Lipid transport and metabolism	Bacteria--Bacteroidota--Bacteroidia--Flavobacteriales--Cryomorphaceae--UBA10364--UBA10364 sp003045825	20100420_Bin_31_1	Bacteria	Bacteroidota	Bacteroidia	Flavobacteriales	Cryomorphaceae	UBA10364	UBA10364 sp003045825	hypothetical protein	0.00398759	0.00513591	0.00839033	0.00821871	0.00845633	0.00532465
Ga0206125_1000010559	CHEBI:9175;sodium(1+)|CHEBI:5584;hydron	The Na<sup>+</sup>-translocating NADH:Quinone Dehydrogenase (Na-NDH or NQR) Family|The Ion (H<sup>+</sup> or Na<sup>+</sup>)-translocating NADH:Ferredoxin Oxidoreductase (NFO or RNF) Family	PF04205.15	FMN_bind	FMN-binding domain	C Energy production and conversion	Bacteria--Bacteroidota--Bacteroidia--Flavobacteriales--Cryomorphaceae--UBA10364--UBA10364 sp003045825	20100420_Bin_31_1	Bacteria	Bacteroidota	Bacteroidia	Flavobacteriales	Cryomorphaceae	UBA10364	UBA10364 sp003045825	Na(+)-translocating NADH-quinone reductase subunit C	0	0.00290085	0.00284642	0.00490625	0.00330807	0.00265527
Ga0206125_1000022260	CHEBI:9175;sodium(1+)|CHEBI:5584;hydron	The Na<sup>+</sup>-translocating NADH:Quinone Dehydrogenase (Na-NDH or NQR) Family|The Ion (H<sup>+</sup> or Na<sup>+</sup>)-translocating NADH:Ferredoxin Oxidoreductase (NFO or RNF) Family	PF04205.15	FMN_bind	FMN-binding domain	C Energy production and conversion	Bacteria--Bacteroidota--Bacteroidia--Flavobacteriales--Cryomorphaceae--UBA10364--UBA10364 sp002387615	20120531_Bin_70_1	Bacteria	Bacteroidota	Bacteroidia	Flavobacteriales	Cryomorphaceae	UBA10364	UBA10364 sp002387615	Na(+)-translocating NADH-quinone reductase subunit C	0.0022529	0.00527266	0.00569904	0.00217379	0.000646969	0.00134176
Ga0206125_1000257319	CHEBI:14911;protein	The Eukaryotic Inner Membrane Peptidase Complex (IMPC) Family	PF18936.1|PF10502.10	DUF5684|Peptidase_S26	Family of unknown function (DUF5684)|Signal peptidase, peptidase S26	U Intracellular trafficking, secretion, and vesicular transport	Bacteria--Bacteroidota--Bacteroidia--Flavobacteriales--Cryomorphaceae--UBA10364--UBA10364 sp003045825	20100420_Bin_31_1	Bacteria	Bacteroidota	Bacteroidia	Flavobacteriales	Cryomorphaceae	UBA10364	UBA10364 sp003045825	Signal peptidase I	0	0	0	0.004341	0.00268368	0
Ga0206125_100002992	CHEBI:5584;hydron	The Proton-translocating Cytochrome Oxidase (COX) Superfamily|The Proton-translocating Quinol:Cytochrome c Reductase (QCR) Superfamily	PF02790.16	COX2_TM	Cytochrome C oxidase subunit II, transmembrane domain	C Energy production and conversion	Bacteria--Bacteroidota--Bacteroidia--Flavobacteriales--Cryomorphaceae--UBA10364--UBA10364 sp002387615	20120531_Bin_70_1	Bacteria	Bacteroidota	Bacteroidia	Flavobacteriales	Cryomorphaceae	UBA10364	UBA10364 sp002387615	Alternative cytochrome c oxidase subunit 2	0	0.00124146	0.00242146	0	0	0
Ga0206125_100085486	CHEBI:5584;hydron	The Proton-translocating Cytochrome Oxidase (COX) Superfamily|The Proton-translocating Quinol:Cytochrome c Reductase (QCR) Superfamily	PF02790.16	COX2_TM	Cytochrome C oxidase subunit II, transmembrane domain	C Energy production and conversion	Bacteria--Bacteroidota--Bacteroidia--Flavobacteriales--Cryomorphaceae--UBA10364--UBA10364 sp003045825	20100420_Bin_31_1	Bacteria	Bacteroidota	Bacteroidia	Flavobacteriales	Cryomorphaceae	UBA10364	UBA10364 sp003045825	Alternative cytochrome c oxidase subunit 2	0	0.0055189	0.00718642	0.0106923	0.0103948	0.00349452
Ga0206125_1000042317	3.A.1.140.6|3.A.1.140.2|3.A.1.140.3|3.A.1.140.4|3.A.1.140.1|3.A.1.122.20|3.A.1.140.5|3.A.1.24.2|3.A.1.3.22|3.A.1.122.21|3.A.1.122.14|3.A.1.122.2|3.A.1.122.10|3.A.1.122.23|3.A.1.122.24|3.A.1.24.3|3.A.1.207.7|3.A.1.122.7|3.A.1.125.2|3.A.1.134.10|3.A.1.134.5|3.A.1.122.27|3.A.1.122.6|3.A.1.122.3|3.A.1.125.1|3.A.1.122.16|3.A.1.122.1|3.A.1.24.1|3.A.1.3.2|3.A.1.24.4|3.A.1.122.18|3.A.1.125.6|3.A.1.3.9|3.…	The ATP-binding Cassette (ABC) Superfamily|The Outer Membrane Lipopolysaccharide Export Porin (LPS-EP) Family	PF00005.28	ABC_tran	ABC transporter	D Cell cycle control, cell division, chromosome partitioning	Bacteria--Bacteroidota--Bacteroidia--Flavobacteriales--Cryomorphaceae--UBA10364--UBA10364 sp002387615	20120531_Bin_70_1	Bacteria	Bacteroidota	Bacteroidia	Flavobacteriales	Cryomorphaceae	UBA10364	UBA10364 sp002387615	Cell division ATP-binding protein FtsE	0	0	0.000859325	0.00110392	0.000820693	0
Ga0206128_100002575	3.A.2.1.7|3.A.2.1.2|3.A.2.1.5|3.A.2.1.11|3.A.2.1.14|3.A.2.1.3|3.A.2.1.10|3.A.2.1.1|3.A.2.1.4|3.A.2.1.6|3.A.2.1.13|3.A.2.1.9|3.A.2.1.12|3.A.6.1.1|3.A.6.3.1|3.A.6.1.3|3.A.6.1.2|3.A.2.2.8|3.A.2.3.1|3.A.2.2.7|3.A.6.2.1|3.A.2.2.5|3.A.2.2.6|3.A.2.2.4|3.A.2.2.1|3.A.2.3.2|3.A.2.2.2|3.A.2.3.3|3.A.2.2.3|2.A.91.1.1	The H<sup>+</sup>- or Na<sup>+</sup>-translocating F-type, V-type and A-type ATPase (F-ATPase) Superfamily|The Type III (Virulence-related) Secretory Pathway (IIISP) Family|The Mitochondrial tRNA Import Complex (M-RIC) (Formerly 9.C.8)	PF02874.24|PF00006.26	ATP-synt_ab_N|ATP-synt_ab	ATP synthase alpha/beta family, beta-barrel domain|ATP synthase alpha/beta family, nucleotide-binding domain	C Energy production and conversion	Bacteria--Bacteroidota--Bacteroidia--Flavobacteriales--UBA7430--UBA7430--UBA7430 sp002478765	20110512_Bin_89_1	Bacteria	Bacteroidota	Bacteroidia	Flavobacteriales	UBA7430	UBA7430	UBA7430 sp002478765	ATP synthase subunit beta	0	0	0.00107416	0	0	0
[truncated: 26,722 more rows]
