# Supplementary material for: Changing expression patterns of TonB-dependent transporters suggest shifts in polysaccharide consumption over the course of a spring phytoplankton bloom
Source: ISME J. 2021 Mar 1;15(8):2336–50. doi: 10.1038/s41396-021-00928-8 (PMC8319329; doi:10.1038/s41396-021-00928-8)
Supplement: Supplementary file 7 — Supplementary Table S3 [file 41396_2021_928_MOESM7_ESM.xlsx]

## Sheet: supplemetary-table-S3
Supplementary Table S3. Protein abundances (%NSAF) of identified TonB-dependent transporters from the 2016 metaproteomes.
Protein accession	Fig-2-clade	Phylogeny-predicted-substrate	Simplified-group	Taxonomy	MAG	domain	phylum	class	order	family	genus	species	annotation	Substrate	2016-03-17	2016-03-31	2016-04-19	2016-05-03	2016-05-12	2016-05-17
Ga0206125_1000025231	6-B	unassigned	putative-DOM	Bacteria--Bacteroidota--Bacteroidia--Flavobacteriales--BACL11--GCA-2705205--	20160419_Bin_44_1	Bacteria	Bacteroidota	Bacteroidia	Flavobacteriales	BACL11	GCA-2705205		Colicin I receptor	unassigned	0	0	0.00113248	0	0	0
Ga0206125_1000062128	6-B	unassigned	putative-DOM	Bacteria--Bacteroidota--Bacteroidia--Flavobacteriales--BACL11--GCA-2705205--	20160316_Bin_37_5	Bacteria	Bacteroidota	Bacteroidia	Flavobacteriales	BACL11	GCA-2705205		TonB-dependent receptor SusC	unassigned	0.00664186	0.00207886	0	0.000708741	0.000323496	0
Ga0206128_10026833	6-B	unassigned	putative-DOM	Bacteria--Bacteroidota--Bacteroidia--Flavobacteriales--UBA7430--UBA6772--UBA6772 sp002685115	20100518_Bin_73_1	Bacteria	Bacteroidota	Bacteroidia	Flavobacteriales	UBA7430	UBA6772	UBA6772 sp002685115	hypothetical protein	unassigned	0	0	0	0.00314216	0	0
Ga0206125_100017023	14-BP	unassigned	putative-non-DOM	Bacteria--Bacteroidota--Bacteroidia--Flavobacteriales--UA16--UA16--UA16 sp002477505	20100511_Bin_63	Bacteria	Bacteroidota	Bacteroidia	Flavobacteriales	UA16	UA16	UA16 sp002477505	Vitamin B12 transporter BtuB	unassigned	0	0	0	0	0	0.000519373
Ga0206129_1000362711	9-B	fucose-mannose-xylose-containing	SusC_like	Bacteria--Bacteroidota--Bacteroidia--Cytophagales--Cyclobacteriaceae--UBA4465--	20160412_Bin_34_4	Bacteria	Bacteroidota	Bacteroidia	Cytophagales	Cyclobacteriaceae	UBA4465		TonB-dependent receptor SusC TIGR04057	xylose-containing	0.0041299	0.00424169	0.0141981	0.00346982	0.00182708	0.00900849
Ga0206125_1000040226	19-BS	unassigned	putative-non-DOM	Bacteria--Bacteroidota--Bacteroidia--Flavobacteriales--UA16--UA16--UA16 sp002477505	20100511_Bin_63	Bacteria	Bacteroidota	Bacteroidia	Flavobacteriales	UA16	UA16	UA16 sp002477505	Ferric enterobactin receptor	unassigned	0	0	0	0	0	0.000346248
Ga0206125_100018686	9-B	unassigned	SusC_like	Bacteria--Bacteroidota--Bacteroidia--Flavobacteriales--UBA10066--MED-G20--MED-G20 sp002699745	20160412_Bin_10_14	Bacteria	Bacteroidota	Bacteroidia	Flavobacteriales	UBA10066	MED-G20	MED-G20 sp002699745	TonB-dependent receptor SusC TIGR04057	cazyme-associated-no-substrate-predicted	0	0	0	0	0	0.00420383
Ga0206125_100116582	9-B	unassigned	SusC_like	Bacteria--Bacteroidota--Bacteroidia--Flavobacteriales--Flavobacteriaceae--UBA7433--	20160321_Bin_70_2	Bacteria	Bacteroidota	Bacteroidia	Flavobacteriales	Flavobacteriaceae	UBA7433		TonB-dependent receptor SusC TIGR04057	mannose-containing	0	0.0151629	0	0	0	0
Ga0206125_1000220312	14-BP	unassigned	putative-non-DOM	Bacteria--Bacteroidota--Bacteroidia--Flavobacteriales--Cryomorphaceae--UBA10364--UBA10364 sp002387615	20120531_Bin_70_1	Bacteria	Bacteroidota	Bacteroidia	Flavobacteriales	Cryomorphaceae	UBA10364	UBA10364 sp002387615	Colicin I receptor	unassigned	0	0.00138591	0.00227344	0.00148285	0.00117412	0
Ga0206128_100016214	14-BP	unassigned	putative-non-DOM	Bacteria--Bacteroidota--Bacteroidia--Flavobacteriales--1G12--UBA6770--UBA6770 sp002707155	20110530_Bin_91_1	Bacteria	Bacteroidota	Bacteroidia	Flavobacteriales	1G12	UBA6770	UBA6770 sp002707155	Vitamin B12 transporter BtuB	unassigned	0	0	0	0.0003359	0.000335471	0
Ga0206129_102913531	9-B	unassigned	SusC_like	unassigned	unassigned	unassigned	unassigned	unassigned	unassigned	unassigned	unassigned	unassigned	unassigned	unassigned	0	0	0	0.00251914	0.00251598	0.00374858
Ga0206126_1000021735	16-BVA	unassigned	putative-non-DOM	Bacteria--Bacteroidota--Bacteroidia--Flavobacteriales--UA16--UBA8752--	20160331_Bin_10_4	Bacteria	Bacteroidota	Bacteroidia	Flavobacteriales	UA16	UBA8752		TonB-dependent receptor SusC	unassigned	0	0	0	0.00611601	0.00134186	0
Ga0206125_1000007629	16-BVA	unassigned	putative-non-DOM	Bacteria--Bacteroidota--Bacteroidia--Flavobacteriales--BACL11--GCA-2705205--	20160419_Bin_44_1	Bacteria	Bacteroidota	Bacteroidia	Flavobacteriales	BACL11	GCA-2705205		Colicin I receptor	unassigned	0	0	0.000429651	0	0	0
Ga0206125_100184633	9-B	laminarin	SusC_like	Bacteria--Bacteroidota--Bacteroidia--Flavobacteriales--Cryomorphaceae--UBA10364--UBA10364 sp002387615	20120531_Bin_70_1	Bacteria	Bacteroidota	Bacteroidia	Flavobacteriales	Cryomorphaceae	UBA10364	UBA10364 sp002387615	TonB-dependent receptor SusC TIGR04057	laminarin	0.0118154	0.0181386	0.0513665	0.0175216	0.0117932	0.00100867
Ga0206126_100197851	9-B	unassigned	SusC_like	Bacteria--Bacteroidota--Bacteroidia--Flavobacteriales--Cryomorphaceae--UBA10364--UBA10364 sp002387615	20120531_Bin_70_1	Bacteria	Bacteroidota	Bacteroidia	Flavobacteriales	Cryomorphaceae	UBA10364	UBA10364 sp002387615	hypothetical protein	unassigned	0	0	0.0154497	0.015008	0.0182593	0.00607169
Ga0206131_100391423	9-B	laminarin	SusC_like	Bacteria--Bacteroidota--Bacteroidia--Flavobacteriales--Cryomorphaceae--UBA10364--UBA10364 sp002387615	20120531_Bin_70_1	Bacteria	Bacteroidota	Bacteroidia	Flavobacteriales	Cryomorphaceae	UBA10364	UBA10364 sp002387615	TonB-dependent receptor SusC	unassigned	0	0.00138591	0.0127092	0.00141748	0	0
Ga0206131_101006222	9-B	unassigned	SusC_like	Bacteria--Bacteroidota--Bacteroidia--Chitinophagales--Saprospiraceae----	20160517_Bin_20_2	Bacteria	Bacteroidota	Bacteroidia	Chitinophagales	Saprospiraceae			TonB-dependent receptor SusC TIGR04057	unassigned	0	0	0	0.000472487	0	0
Ga0206124_102561331	9-B	unassigned	SusC_like	unassigned	unassigned	unassigned	unassigned	unassigned	unassigned	unassigned	unassigned	unassigned	TonB-dependent receptor SusC	unassigned	0	0	0.00107416	0	0	0
Ga0206125_100078462	9-B	unassigned	SusC_like	Bacteria--Bacteroidota--Bacteroidia--Flavobacteriales--Cryomorphaceae--UBA10364--UBA10364 sp002387615	20120531_Bin_70_1	Bacteria	Bacteroidota	Bacteroidia	Flavobacteriales	Cryomorphaceae	UBA10364	UBA10364 sp002387615	TonB-dependent receptor SusC TIGR04057	unassigned	0.00102549	0.00576839	0.0555939	0.0738343	0.104088	0.0856691
Ga0206130_100234512	9-B	unassigned	SusC_like	unassigned	unassigned	unassigned	unassigned	unassigned	unassigned	unassigned	unassigned	unassigned	TonB-dependent receptor SusC	unassigned	0	0	0.00180803	0.0072289	0.00885401	0.00477215
Ga0206125_109267951	9-B	alpha-glucan	SusC_like	Bacteria--Bacteroidota--Bacteroidia--Cytophagales--Cyclobacteriaceae--UBA4465--UBA4465 sp002470835	20110331_Bin_72	Bacteria	Bacteroidota	Bacteroidia	Cytophagales	Cyclobacteriaceae	UBA4465	UBA4465 sp002470835	TonB-dependent receptor SusC TIGR04057	unassigned	0	0	0.00642129	0.00609351	0.00471231	0.00786334
Ga0206125_100092146	8-B	unassigned	putative-DOM	Bacteria--Bacteroidota--Bacteroidia--Flavobacteriales--Cryomorphaceae--UBA10364--UBA10364 sp003045825	20100420_Bin_31_1	Bacteria	Bacteroidota	Bacteroidia	Flavobacteriales	Cryomorphaceae	UBA10364	UBA10364 sp003045825	hypothetical protein	unassigned	0	0	0.000895056	0	0	0
Ga0206129_1000033734	9-B	laminarin	SusC_like	Bacteria--Bacteroidota--Bacteroidia--Flavobacteriales--koll-22--UBA1494_A--	20160502_Bin_30_5	Bacteria	Bacteroidota	Bacteroidia	Flavobacteriales	koll-22	UBA1494_A		TonB-dependent receptor SusC TIGR04057	laminarin	0	0	0.000465405	0	0	0
Ga0206131_100922241	9-B	alpha-glucan	SusC_like	Bacteria--Bacteroidota--Bacteroidia--Chitinophagales--Saprospiraceae----	20160517_Bin_20_2	Bacteria	Bacteroidota	Bacteroidia	Chitinophagales	Saprospiraceae			TonB-dependent receptor SusC TIGR04057	unassigned	0	0	0	0.00263271	0.00251849	0.00729781
Ga0206125_100264372	9-B	alpha-glucan	SusC_like	Bacteria--Bacteroidota--Bacteroidia--Cytophagales--Cyclobacteriaceae--UBA4465--	20160412_Bin_34_4	Bacteria	Bacteroidota	Bacteroidia	Cytophagales	Cyclobacteriaceae	UBA4465		TonB-dependent receptor SusC TIGR04057	unassigned	0.0736655	0.0873204	0.209944	0.12189	0.109417	0.130588
Ga0206128_10014533	9-B	laminarin	SusC_like	Bacteria--Bacteroidota--Bacteroidia--Flavobacteriales--1G12--UBA6770--UBA6770 sp002707155	20110530_Bin_91_1	Bacteria	Bacteroidota	Bacteroidia	Flavobacteriales	1G12	UBA6770	UBA6770 sp002707155	TonB-dependent receptor SusC TIGR04057	laminarin	0	0	0	0.00457152	0.00742232	0.00162213
Ga0206125_100013192	9-B	unassigned	SusC_like	Bacteria--Bacteroidota--Bacteroidia--Flavobacteriales--Crocinitomicaceae--UBA952--	20160331_Bin_41_3	Bacteria	Bacteroidota	Bacteroidia	Flavobacteriales	Crocinitomicaceae	UBA952		TonB-dependent receptor SusC TIGR04057	cazyme-associated-no-substrate-predicted	0	0	0	0	0	0.00100867
Ga0206131_100064266	9-B	unassigned	SusC_like	Bacteria--Bacteroidota--Bacteroidia--Flavobacteriales--Crocinitomicaceae--UBA952--	20160512_Bin_69_2	Bacteria	Bacteroidota	Bacteroidia	Flavobacteriales	Crocinitomicaceae	UBA952		TonB-dependent receptor SusC TIGR04057	cazyme-associated-no-substrate-predicted	0	0	0	0	0	0.00542237
Ga0206131_101177231	9-B	unassigned	SusC_like	unassigned	unassigned	unassigned	unassigned	unassigned	unassigned	unassigned	unassigned	unassigned	TonB-dependent receptor SusC	unassigned	0	0	0	0	0	0.00121185
Ga0206129_100042438	9-B	unassigned	SusC_like	Bacteria--Bacteroidota--Bacteroidia--Flavobacteriales--Flavobacteriaceae--UBA7428--	20110526_Bin_22_1	Bacteria	Bacteroidota	Bacteroidia	Flavobacteriales	Flavobacteriaceae	UBA7428		TonB-dependent receptor SusC TIGR04057	unassigned	0	0	0	0.0134666	0.0245998	0.021447
Ga0206129_100846191	9-B	unassigned	SusC_like	unassigned	unassigned	unassigned	unassigned	unassigned	unassigned	unassigned	unassigned	unassigned	TonB-dependent receptor SusC	unassigned	0	0	0	0	0	0.00186113
Ga0206130_100776111	9-B	unassigned	SusC_like	Bacteria--Bacteroidota--Bacteroidia--Flavobacteriales--Flavobacteriaceae--UBA7428--	20110523_Bin_35_2	Bacteria	Bacteroidota	Bacteroidia	Flavobacteriales	Flavobacteriaceae	UBA7428		TonB-dependent receptor SusC dockerin GH35 TIGR04057	unassigned	0	0	0	0.00675481	0.00949753	0.014299
Ga0206131_100900492	9-B	unassigned	SusC_like	Bacteria--Bacteroidota--Bacteroidia--Flavobacteriales--Flavobacteriaceae--UBA7428--	20110523_Bin_35_2	Bacteria	Bacteroidota	Bacteroidia	Flavobacteriales	Flavobacteriaceae	UBA7428		TonB-dependent receptor SusC	unassigned	0	0	0	0	0	0.00201736
Ga0206128_100032634	9-B	unassigned	SusC_like	Bacteria--Bacteroidota--Bacteroidia--Chitinophagales--Saprospiraceae--UBA1994--UBA1994 sp002335865	20160502_Bin_23_2	Bacteria	Bacteroidota	Bacteroidia	Chitinophagales	Saprospiraceae	UBA1994	UBA1994 sp002335865	TonB-dependent receptor SusC TIGR04057	unassigned	0	0	0	0.00901215	0.011642	0.0199049
Ga0206131_1000714810	9-B	alpha-glucan	SusC_like	Bacteria--Bacteroidota--Bacteroidia--Chitinophagales--Saprospiraceae----	20160512_Bin_69_4	Bacteria	Bacteroidota	Bacteroidia	Chitinophagales	Saprospiraceae			TonB-dependent receptor SusC TIGR04057	unassigned	0	0.000456838	0	0	0	0
Ga0206125_1000015438	19-BS	unassigned	putative-non-DOM	Bacteria--Bacteroidota--Bacteroidia--Flavobacteriales--Flavobacteriaceae----	20110428_Bin_114_1	Bacteria	Bacteroidota	Bacteroidia	Flavobacteriales	Flavobacteriaceae			TonB-dependent receptor SusC	unassigned	0.00203514	0.0360823	0.00376553	0.0370491	0.0432917	0.0597982
Ga0206127_10210913	19-BS	unassigned	putative-non-DOM	unassigned	unassigned	unassigned	unassigned	unassigned	unassigned	unassigned	unassigned	unassigned	unassigned	unassigned	0	0	0	0	0	0.000519373
Ga0206129_100458241	19-BS	unassigned	putative-non-DOM	Bacteria--Bacteroidota--Bacteroidia--Flavobacteriales--Flavobacteriaceae--MAG-120531--MAG-120531 sp000173115	20110523_Bin_120_1	Bacteria	Bacteroidota	Bacteroidia	Flavobacteriales	Flavobacteriaceae	MAG-120531	MAG-120531 sp000173115	TonB-dependent receptor SusC	unassigned	0.00132837	0.0157321	0.0105777	0.0525044	0.0758975	0.0637854
Ga0206130_100133491	19-BS	unassigned	putative-non-DOM	Bacteria--Bacteroidota--Bacteroidia--Chitinophagales--Saprospiraceae----	20160512_Bin_69_4	Bacteria	Bacteroidota	Bacteroidia	Chitinophagales	Saprospiraceae			TonB-dependent receptor SusC	unassigned	0	0	0	0.00772557	0.0109255	0.0124124
Ga0206128_100000838	25-BVS	unassigned	putative-non-DOM	Bacteria--Bacteroidota--Bacteroidia--Flavobacteriales--1G12--UBA6770--UBA6770 sp002707155	20110530_Bin_91_1	Bacteria	Bacteroidota	Bacteroidia	Flavobacteriales	1G12	UBA6770	UBA6770 sp002707155	hypothetical protein	unassigned	0	0	0	0.00178396	0.00139346	0.000664289
Ga0206129_108894781	9-B	unassigned	SusC_like	unassigned	unassigned	unassigned	unassigned	unassigned	unassigned	unassigned	unassigned	unassigned	unassigned	unassigned	0	0	0	0	0.000970465	0
Ga0206125_100209161	8-B	unassigned	putative-DOM	Bacteria--Bacteroidota--Bacteroidia--Flavobacteriales--Cryomorphaceae--UBA10364--UBA10364 sp002387615	20120531_Bin_70_1	Bacteria	Bacteroidota	Bacteroidia	Flavobacteriales	Cryomorphaceae	UBA10364	UBA10364 sp002387615	hypothetical protein	unassigned	0	0.00117694	0.00422952	0.00128087	0.00234476	0.00126085
Ga0206128_10058855	9-B	unassigned	SusC_like	Bacteria--Bacteroidota--Bacteroidia--Cytophagales--Cyclobacteriaceae--UBA4465--	20160412_Bin_34_4	Bacteria	Bacteroidota	Bacteroidia	Cytophagales	Cyclobacteriaceae	UBA4465		TonB-dependent receptor SusC TIGR04057	unassigned	0	0	0	0	0	0.000519373
Ga0206131_10000026100	9-B	unassigned	SusC_like	Bacteria--Bacteroidota--Bacteroidia--Flavobacteriales--1G12----	20160517_Bin_55_15	Bacteria	Bacteroidota	Bacteroidia	Flavobacteriales	1G12			TonB-dependent receptor SusC TIGR04057	unassigned	0	0	0	0.00151153	0.00167731	0.0157338
Ga0206127_10048518	9-B	unassigned	SusC_like	unassigned	unassigned	unassigned	unassigned	unassigned	unassigned	unassigned	unassigned	unassigned	hypothetical protein	unassigned	0.00473329	0.0089249	0.00650282	0.00411822	0.00346847	0.00300336
Ga0206129_100020864	9-B	alpha-glucan	SusC_like	Bacteria--Bacteroidota--Bacteroidia--Cytophagales--Cyclobacteriaceae--Fabibacter--Fabibacter sp002477595	20100504_Bin_77	Bacteria	Bacteroidota	Bacteroidia	Cytophagales	Cyclobacteriaceae	Fabibacter	Fabibacter sp002477595	TonB-dependent receptor SusC TIGR04057	unassigned	0	0	0	0.00251914	0.00283947	0.00670674
Ga0206126_100075071	9-B	unassigned	SusC_like	Bacteria--Bacteroidota--Bacteroidia--Cytophagales--Cyclobacteriaceae--UBA4465--	20160412_Bin_34_4	Bacteria	Bacteroidota	Bacteroidia	Cytophagales	Cyclobacteriaceae	UBA4465		TonB-dependent receptor SusC TIGR04057	unassigned	0.0711965	0.065798	0.135975	0.0654147	0.0602326	0.068602
Ga0206130_100309402	9-B	unassigned	SusC_like	Bacteria--Bacteroidota--Bacteroidia--Cytophagales--Cyclobacteriaceae--Fabibacter--Fabibacter sp002477595	20100504_Bin_77	Bacteria	Bacteroidota	Bacteroidia	Cytophagales	Cyclobacteriaceae	Fabibacter	Fabibacter sp002477595	TonB-dependent receptor SusC TIGR04057	unassigned	0	0	0	0.010392	0.0141928	0.0348966
Ga0206127_10066142	9-B	unassigned	SusC_like	Bacteria--Bacteroidota--Bacteroidia--Flavobacteriales--Flavobacteriaceae--Polaribacter--	20160331_Bin_51_6	Bacteria	Bacteroidota	Bacteroidia	Flavobacteriales	Flavobacteriaceae	Polaribacter		TonB-dependent receptor SusC TIGR04057	porphyran	0.00102549	0	0.000644488	0	0	0
Ga0206123_100559201	9-B	unassigned	SusC_like	Bacteria--Bacteroidota--Bacteroidia--Flavobacteriales--Flavobacteriaceae--MS024-2A--MS024-2A sp002292265	20120607_Bin_121_1	Bacteria	Bacteroidota	Bacteroidia	Flavobacteriales	Flavobacteriaceae	MS024-2A	MS024-2A sp002292265	TonB-dependent receptor SusC TIGR04057	unassigned	0.0026957	0	0	0	0	0
Ga0206130_100141404	7-PE	unassigned	putative-DOM	Bacteria--Bacteroidota--Bacteroidia--Chitinophagales--Saprospiraceae----	20160512_Bin_69_4	Bacteria	Bacteroidota	Bacteroidia	Chitinophagales	Saprospiraceae			hypothetical protein	unassigned	0	0	0	0.0013436	0.00198883	0.000865621
Ga0206125_1000025521	9-B	unassigned	SusC_like	Bacteria--Bacteroidota--Bacteroidia--Flavobacteriales--UA16--UBA8752--UBA8752 sp002336475	20160331_Bin_10_3	Bacteria	Bacteroidota	Bacteroidia	Flavobacteriales	UA16	UBA8752	UBA8752 sp002336475	TonB-dependent receptor SusC TIGR04057	alpha-glucan	0	0	0	0	0	0.00031804
Ga0206125_100008897	9-B	unassigned	SusC_like	Bacteria--Bacteroidota--Bacteroidia--Flavobacteriales--Cryomorphaceae--UBA10364--UBA10364 sp002387615	20120531_Bin_70_1	Bacteria	Bacteroidota	Bacteroidia	Flavobacteriales	Cryomorphaceae	UBA10364	UBA10364 sp002387615	TonB-dependent receptor SusC TIGR04057	alpha-glucan	0	0	0	0.0006718	0.00067092	0.00127588
Ga0206129_1000012563	9-B	unassigned	SusC_like	Bacteria--Bacteroidota--Bacteroidia--Chitinophagales--Saprospiraceae--UBA1994--UBA1994 sp002335865	20160502_Bin_23_2	Bacteria	Bacteroidota	Bacteroidia	Chitinophagales	Saprospiraceae	UBA1994	UBA1994 sp002335865	TonB-dependent receptor SusC TIGR04057	unassigned	0	0	0	0.0010077	0.00181511	0.00446548
Ga0206125_1000031535	9-B	unassigned	SusC_like	Bacteria--Bacteroidota--Bacteroidia--Flavobacteriales--UA16--UBA8752--UBA8752 sp002336475	20160331_Bin_10_3	Bacteria	Bacteroidota	Bacteroidia	Flavobacteriales	UA16	UBA8752	UBA8752 sp002336475	TonB-dependent receptor SusC TIGR04057	unassigned	0.00475395	0.00397843	0	0.0247133	0.0225378	0.0526236
Ga0206125_1000096119	9-B	unassigned	SusC_like	Bacteria--Bacteroidota--Bacteroidia--Flavobacteriales--UA16--UBA8752--	20160331_Bin_10_4	Bacteria	Bacteroidota	Bacteroidia	Flavobacteriales	UA16	UBA8752		TonB-dependent receptor SusC TIGR04057	unassigned	0	0	0	0.00923294	0.00201278	0.00357546
Ga0206126_100081275	9-B	unassigned	SusC_like	Bacteria--Bacteroidota--Bacteroidia--Flavobacteriales--UA16--UA16--	20160419_Bin_7_1	Bacteria	Bacteroidota	Bacteroidia	Flavobacteriales	UA16	UA16		TonB-dependent receptor SusC TIGR04057	unassigned	0.0120248	0	0	0.0083975	0.0168095	0.0473515
Ga0206129_100090211	9-B	unassigned	SusC_like	Bacteria--Bacteroidota--Bacteroidia--Flavobacteriales--Flavobacteriaceae--MAG-120531--MAG-120531 sp000173115	20110523_Bin_120_1	Bacteria	Bacteroidota	Bacteroidia	Flavobacteriales	Flavobacteriaceae	MAG-120531	MAG-120531 sp000173115	hypothetical protein	unassigned	0	0	0	0.00050385	0.00115017	0.000346248
Ga0206130_100001192	9-B	unassigned	SusC_like	Bacteria--Bacteroidota--Bacteroidia--Flavobacteriales--Flavobacteriaceae--MS024-2A--	20160512_Bin_10_8	Bacteria	Bacteroidota	Bacteroidia	Flavobacteriales	Flavobacteriaceae	MS024-2A		TonB-dependent receptor SusC TIGR04057	unassigned	0	0	0	0.00117565	0.00182109	0.00171619
Ga0206123_100217571	9-B	unassigned	SusC_like	Bacteria--Bacteroidota--Bacteroidia--Flavobacteriales--Cryomorphaceae--UBA10364--UBA10364 sp002387615	20120531_Bin_70_1	Bacteria	Bacteroidota	Bacteroidia	Flavobacteriales	Cryomorphaceae	UBA10364	UBA10364 sp002387615	TonB-dependent receptor SusC TIGR04057	laminarin	0.0514808	0.0979965	0.134089	0.0786892	0.0780159	0.0389847
Ga0206125_100041969	9-B	unassigned	SusC_like	Bacteria--Bacteroidota--Bacteroidia--Flavobacteriales--Cryomorphaceae--UBA10364--UBA10364 sp003045825	20100420_Bin_31_1	Bacteria	Bacteroidota	Bacteroidia	Flavobacteriales	Cryomorphaceae	UBA10364	UBA10364 sp003045825	TonB-dependent receptor SusC TIGR04057	laminarin	0.00102549	0.00747899	0.00946978	0.0120411	0.0122339	0.00606031
Ga0206125_100147482	9-B	unassigned	SusC_like	Bacteria--Bacteroidota--Bacteroidia--Flavobacteriales--UA16--UA16--UA16 sp002390405	20110526_Bin_57_2	Bacteria	Bacteroidota	Bacteroidia	Flavobacteriales	UA16	UA16	UA16 sp002390405	TonB-dependent receptor SusC TIGR04057	unassigned	0.0126645	0	0	0	0	0.000756509
Ga0206131_100443001	9-B	unassigned	SusC_like	unassigned	unassigned	unassigned	unassigned	unassigned	unassigned	unassigned	unassigned	unassigned	TonB-dependent receptor SusC	unassigned	0	0	0	0	0	0.000756509
Ga0206126_100102624	16-BVA	unassigned	putative-non-DOM	Bacteria--Bacteroidota--Bacteroidia--Flavobacteriales--UA16--UA16--	20160419_Bin_7_1	Bacteria	Bacteroidota	Bacteroidia	Flavobacteriales	UA16	UA16		hypothetical protein	unassigned	0	0	0	0.0006718	0.00125566	0.00488892
Ga0206130_100341935	16-BVA	unassigned	putative-non-DOM	Bacteria--Bacteroidota--Bacteroidia--Flavobacteriales--Cryomorphaceae--UBA10364--UBA10364 sp003045825	20100420_Bin_31_1	Bacteria	Bacteroidota	Bacteroidia	Flavobacteriales	Cryomorphaceae	UBA10364	UBA10364 sp003045825	hypothetical protein	unassigned	0	0	0	0.0003359	0.000335471	0
Ga0206130_1000936810	9-B	unassigned	SusC_like	Bacteria--Bacteroidota--Bacteroidia--Chitinophagales--Saprospiraceae----	20160512_Bin_69_4	Bacteria	Bacteroidota	Bacteroidia	Chitinophagales	Saprospiraceae			TonB-dependent receptor SusC TIGR04057	unassigned	0	0	0	0.00403071	0.00742827	0.0099088
Ga0206125_100052372	9-B	laminarin	SusC_like	Bacteria--Bacteroidota--Bacteroidia--Flavobacteriales--Cryomorphaceae--UBA10364--UBA10364 sp003045825	20100420_Bin_31_1	Bacteria	Bacteroidota	Bacteroidia	Flavobacteriales	Cryomorphaceae	UBA10364	UBA10364 sp003045825	TonB-dependent receptor SusC TIGR04057	laminarin	0.0527996	0.0704282	0.172481	0.130139	0.139149	0.128337
Ga0206125_1000011941	9-B	laminarin	SusC_like	Bacteria--Bacteroidota--Bacteroidia--Flavobacteriales--UA16--UA16--UA16 sp002390615	20120308_Bin_100_1	Bacteria	Bacteroidota	Bacteroidia	Flavobacteriales	UA16	UA16	UA16 sp002390615	TonB-dependent receptor SusC TIGR04057	laminarin	0	0	0	0.00138054	0.00067092	0
Ga0206123_100756551	9-B	laminarin	SusC_like	Bacteria--Bacteroidota--Bacteroidia--Flavobacteriales--UA16--UBA8752--	20160331_Bin_10_4	Bacteria	Bacteroidota	Bacteroidia	Flavobacteriales	UA16	UBA8752		TonB-dependent receptor SusC TIGR04057	laminarin	0	0	0	0.000944973	0	0
Ga0206125_1000018243	9-B	laminarin	SusC_like	Bacteria--Bacteroidota--Bacteroidia--Flavobacteriales--UA16--UBA8752--UBA8752 sp002336475	20160331_Bin_10_3	Bacteria	Bacteroidota	Bacteroidia	Flavobacteriales	UA16	UBA8752	UBA8752 sp002336475	TonB-dependent receptor SusC TIGR04057	laminarin	0	0.00120254	0.000754973	0.0169262	0.00466058	0.00913056
Ga0206125_100060284	9-B	laminarin	SusC_like	Bacteria--Bacteroidota--Bacteroidia--Flavobacteriales--UA16--UA16--UA16 sp002477505	20100511_Bin_63	Bacteria	Bacteroidota	Bacteroidia	Flavobacteriales	UA16	UA16	UA16 sp002477505	TonB-dependent receptor SusC TIGR04057	laminarin	0.00729143	0.00725205	0.000465405	0.0208409	0.022388	0.0467681
Ga0206131_100232242	9-B	laminarin	SusC_like	Bacteria--Bacteroidota--Bacteroidia--Flavobacteriales--UA16--UA16--UA16 sp002390405	20110526_Bin_57_2	Bacteria	Bacteroidota	Bacteroidia	Flavobacteriales	UA16	UA16	UA16 sp002390405	TonB-dependent receptor SusC TIGR04057	laminarin	0.00936541	0.00138591	0	0	0	0
Ga0206125_100020282	9-B	unassigned	SusC_like	Bacteria--Bacteroidota--Bacteroidia--Cytophagales--Cyclobacteriaceae--UBA4465--UBA4465 sp002292365	20100408_Bin_4_1	Bacteria	Bacteroidota	Bacteroidia	Cytophagales	Cyclobacteriaceae	UBA4465	UBA4465 sp002292365	TonB-dependent receptor SusC TIGR04057	unassigned	0.0179184	0.0136311	0.0182174	0.0065003	0.00676483	0.0109599
Ga0206125_100022038	8-B	unassigned	putative-DOM	Bacteria--Bacteroidota--Bacteroidia--Flavobacteriales--Cryomorphaceae--UBA10364--UBA10364 sp002387615	20120531_Bin_70_1	Bacteria	Bacteroidota	Bacteroidia	Flavobacteriales	Cryomorphaceae	UBA10364	UBA10364 sp002387615	hypothetical protein	unassigned	0	0.0129951	0.0301134	0.0146782	0.0115669	0.00318784
Ga0206129_100052764	9-B	unassigned	SusC_like	Bacteria--Bacteroidota--Bacteroidia--Cytophagales--Cyclobacteriaceae--UBA4465--UBA4465 sp002470835	20110331_Bin_72	Bacteria	Bacteroidota	Bacteroidia	Cytophagales	Cyclobacteriaceae	UBA4465	UBA4465 sp002470835	TonB-dependent receptor SusC TIGR04057	unassigned	0.0399951	0.0421103	0.129587	0.105048	0.10945	0.140475
Ga0206124_100143202	19-BS	unassigned	putative-non-DOM	Bacteria--Bacteroidota--Bacteroidia--Flavobacteriales--Flavobacteriaceae--MED-G11--	20110526_Bin_44_1	Bacteria	Bacteroidota	Bacteroidia	Flavobacteriales	Flavobacteriaceae	MED-G11		Vitamin B12 transporter BtuB	unassigned	0	0	0	0	0	0.00102372
Ga0206125_100157792	19-BS	unassigned	putative-non-DOM	Bacteria--Bacteroidota--Bacteroidia--Flavobacteriales--Cryomorphaceae--UBA10364--UBA10364 sp002387615	20120531_Bin_70_1	Bacteria	Bacteroidota	Bacteroidia	Flavobacteriales	Cryomorphaceae	UBA10364	UBA10364 sp002387615	Ferric enterobactin receptor	unassigned	0.0239024	0.040215	0.0697972	0.0318996	0.0330811	0.0105193
Ga0206131_100164092	19-BS	unassigned	putative-non-DOM	Bacteria--Bacteroidota--Bacteroidia--Flavobacteriales--Flavobacteriaceae--MED-G11--	20160316_Bin_27_2	Bacteria	Bacteroidota	Bacteroidia	Flavobacteriales	Flavobacteriaceae	MED-G11		hypothetical protein	unassigned	0.0112146	0	0	0	0	0.00397345
Ga0206128_10038144	19-BS	unassigned	putative-non-DOM	Bacteria--Bacteroidota--Bacteroidia--Flavobacteriales--Flavobacteriaceae--MAG-120531--MAG-120531 sp000173115	20110523_Bin_120_1	Bacteria	Bacteroidota	Bacteroidia	Flavobacteriales	Flavobacteriaceae	MAG-120531	MAG-120531 sp000173115	TonB-dependent receptor SusC	unassigned	0	0.000901915	0.00295371	0.015748	0.0223584	0.0230853
Ga0206123_100169092	6-B	unassigned	putative-DOM	Bacteria--Bacteroidota--Bacteroidia--Flavobacteriales--UA16--UA16--UA16 sp002477505	20100511_Bin_63	Bacteria	Bacteroidota	Bacteroidia	Flavobacteriales	UA16	UA16	UA16 sp002477505	hypothetical protein	unassigned	0	0	0	0.00349563	0.00593661	0.0222741
Ga0206125_100069892	6-B	unassigned	putative-DOM	Bacteria--Bacteroidota--Bacteroidia--Flavobacteriales--UA16--UA16--UA16 sp002390615	20120308_Bin_100_1	Bacteria	Bacteroidota	Bacteroidia	Flavobacteriales	UA16	UA16	UA16 sp002390615	Colicin I receptor	unassigned	0	0	0	0.00141748	0.00155521	0.00301004
Ga0206125_100011412	6-B	unassigned	putative-DOM	Bacteria--Bacteroidota--Bacteroidia--Flavobacteriales--UA16--UBA8752--UBA8752 sp002336475	20160331_Bin_10_3	Bacteria	Bacteroidota	Bacteroidia	Flavobacteriales	UA16	UBA8752	UBA8752 sp002336475	Vitamin B12 transporter BtuB	unassigned	0	0.00120254	0	0.00930837	0.00199481	0.00984581
Ga0206125_100067752	6-B	unassigned	putative-DOM	Bacteria--Bacteroidota--Bacteroidia--Flavobacteriales--UA16--UA16--UA16 sp002390405	20110526_Bin_57_2	Bacteria	Bacteroidota	Bacteroidia	Flavobacteriales	UA16	UA16	UA16 sp002390405	Colicin I receptor	unassigned	0.0116208	0.00529982	0	0.0051143	0.0078154	0.0160698
Ga0206125_100108492	6-B	unassigned	putative-DOM	Bacteria--Bacteroidota--Bacteroidia--Flavobacteriales--UA16--UBA8752--	20160331_Bin_10_4	Bacteria	Bacteroidota	Bacteroidia	Flavobacteriales	UA16	UBA8752		Vitamin B12 transporter BtuB	unassigned	0	0	0	0.00165371	0	0
Ga0206128_100026135	6-B	unassigned	putative-DOM	Bacteria--Bacteroidota--Bacteroidia--Flavobacteriales--1G12--UBA6770--UBA6770 sp002707155	20110530_Bin_91_1	Bacteria	Bacteroidota	Bacteroidia	Flavobacteriales	1G12	UBA6770	UBA6770 sp002707155	hypothetical protein	unassigned	0	0	0	0.022007	0.0260159	0.0104714
Ga0206126_100185392	10-Bα	unassigned	putative-DOM	Bacteria--Bacteroidota--Bacteroidia--Flavobacteriales--UA16--UA16--UA16 sp002477505	20100511_Bin_63	Bacteria	Bacteroidota	Bacteroidia	Flavobacteriales	UA16	UA16	UA16 sp002477505	hypothetical protein	unassigned	0	0	0	0	0	0.000692497
Ga0206126_100028748	10-Bα	unassigned	putative-DOM	Bacteria--Bacteroidota--Bacteroidia--Flavobacteriales--Crocinitomicaceae--UBA952--	20160331_Bin_41_3	Bacteria	Bacteroidota	Bacteroidia	Flavobacteriales	Crocinitomicaceae	UBA952		TonB-dependent receptor SusC	unassigned	0	0	0	0.0010077	0.00100639	0
Ga0206125_1000061816	19-BS	unassigned	putative-non-DOM	Bacteria--Bacteroidota--Bacteroidia--Flavobacteriales--UA16--UBA8752--	20160331_Bin_10_4	Bacteria	Bacteroidota	Bacteroidia	Flavobacteriales	UA16	UBA8752		Vitamin B12 transporter BtuB	unassigned	0	0	0	0.000944973	0	0
Ga0206131_100026572	6-B	unassigned	putative-DOM	Bacteria--Bacteroidota--Bacteroidia--Flavobacteriales--Crocinitomicaceae--UBA952--	20160512_Bin_69_2	Bacteria	Bacteroidota	Bacteroidia	Flavobacteriales	Crocinitomicaceae	UBA952		Vitamin B12 transporter BtuB	unassigned	0	0	0	0	0	0.00908743
Ga0206125_100048372	6-B	unassigned	putative-DOM	Bacteria--Bacteroidota--Bacteroidia--Flavobacteriales--Crocinitomicaceae--UBA952--	20160331_Bin_41_3	Bacteria	Bacteroidota	Bacteroidia	Flavobacteriales	Crocinitomicaceae	UBA952		Colicin I receptor	unassigned	0	0	0.000429651	0.0013436	0.00134186	0.008502
Ga0206130_100155734	10-Bα	unassigned	putative-DOM	unassigned	unassigned	unassigned	unassigned	unassigned	unassigned	unassigned	unassigned	unassigned	TonB-dependent receptor SusC	unassigned	0	0	0.000429651	0.00266674	0.00279755	0.0025057
Ga0206125_1000015642	6-B	unassigned	putative-DOM	Bacteria--Bacteroidota--Bacteroidia--Flavobacteriales--Cryomorphaceae--UBA10364--UBA10364 sp003045825	20100420_Bin_31_1	Bacteria	Bacteroidota	Bacteroidia	Flavobacteriales	Cryomorphaceae	UBA10364	UBA10364 sp003045825	Vitamin B12 transporter BtuB	unassigned	0.00580257	0.0101995	0.0229177	0.0196469	0.0206193	0.0117087
Ga0206131_100035153	6-B	unassigned	putative-DOM	Bacteria--Bacteroidota--Bacteroidia--Flavobacteriales--Cryomorphaceae--UBA10364--UBA10364 sp002387615	20120531_Bin_70_1	Bacteria	Bacteroidota	Bacteroidia	Flavobacteriales	Cryomorphaceae	UBA10364	UBA10364 sp002387615	Ferric enterobactin receptor	unassigned	0	0	0.00759646	0.000643098	0.000335471	0
Ga0206125_1000258913	8-B	unassigned	putative-DOM	Bacteria--Bacteroidota--Bacteroidia--Flavobacteriales--Flavobacteriaceae--HC6-5--	20160316_Bin_63_4	Bacteria	Bacteroidota	Bacteroidia	Flavobacteriales	Flavobacteriaceae	HC6-5		hypothetical protein	unassigned	0	0	0.000859325	0	0	0
Ga0206125_100098333	2-B	unassigned	putative-DOM	Bacteria--Bacteroidota--Bacteroidia--Flavobacteriales--Flavobacteriaceae--HC6-5--	20160426_Bin_50_3	Bacteria	Bacteroidota	Bacteroidia	Flavobacteriales	Flavobacteriaceae	HC6-5		hypothetical protein	unassigned	0	0.00307245	0.0291029	0.00531729	0.00672042	0.00171619
Ga0206125_100133681	2-B	unassigned	putative-DOM	Bacteria--Bacteroidota--Bacteroidia--Flavobacteriales--Flavobacteriaceae--HC6-5--	20100413_Bin_44_1	Bacteria	Bacteroidota	Bacteroidia	Flavobacteriales	Flavobacteriaceae	HC6-5		TonB-dependent receptor SusC	unassigned	0	0	0.0113085	0.00467686	0.00548251	0.00102372
Ga0206128_10373761	2-B	unassigned	putative-DOM	unassigned	unassigned	unassigned	unassigned	unassigned	unassigned	unassigned	unassigned	unassigned	hypothetical protein	unassigned	0	0	0.000754973	0	0	0
Ga0206129_100060658	2-B	unassigned	putative-DOM	Bacteria--Bacteroidota--Bacteroidia--Flavobacteriales--Flavobacteriaceae--HC6-5--	20160426_Bin_50_3	Bacteria	Bacteroidota	Bacteroidia	Flavobacteriales	Flavobacteriaceae	HC6-5		TonB-dependent receptor SusC	unassigned	0	0	0.00623593	0.00083975	0.00171577	0
Ga0206125_100046845	19-BS	unassigned	putative-non-DOM	Bacteria--Bacteroidota--Bacteroidia--Flavobacteriales--Flavobacteriaceae--HC6-5--	20100330_Bin_62_1	Bacteria	Bacteroidota	Bacteroidia	Flavobacteriales	Flavobacteriaceae	HC6-5		Ferric-pseudobactin 358 receptor	unassigned	0	0	0.000859325	0	0	0
Ga0206125_101473131	9-B	unassigned	SusC_like	unassigned	unassigned	unassigned	unassigned	unassigned	unassigned	unassigned	unassigned	unassigned	hypothetical protein	unassigned	0	0.00346477	0.000698119	0	0	0
Ga0206125_100041862	9-B	unassigned	SusC_like	Bacteria--Bacteroidota--Bacteroidia--Flavobacteriales--Flavobacteriaceae--SCGC-AAA160-P02--	20110530_Bin_43_1	Bacteria	Bacteroidota	Bacteroidia	Flavobacteriales	Flavobacteriaceae	SCGC-AAA160-P02		TonB-dependent receptor SusC TIGR04057	unassigned	0.0879285	0.436746	0.354728	0.17821	0.179224	0.133867
Ga0206126_100134432	9-B	unassigned	SusC_like	Bacteria--Bacteroidota--Bacteroidia--Flavobacteriales--Flavobacteriaceae--Polaribacter--	20160331_Bin_51_6	Bacteria	Bacteroidota	Bacteroidia	Flavobacteriales	Flavobacteriaceae	Polaribacter		TonB-dependent receptor SusC TIGR04057	unassigned	0	0.000913677	0	0	0	0
Ga0206128_10152472	10-Bα	unassigned	putative-DOM	Bacteria--Bacteroidota--Bacteroidia--Flavobacteriales--Flavobacteriaceae--Algibacter_B--	20120503_Bin_84_1	Bacteria	Bacteroidota	Bacteroidia	Flavobacteriales	Flavobacteriaceae	Algibacter_B		TonB-dependent receptor SusC TIGR04057	cazyme-associated-no-substrate-predicted	0	0	0	0.000472487	0	0
Ga0206125_1000277712	9-B	laminarin	SusC_like	Bacteria--Bacteroidota--Bacteroidia--Flavobacteriales--Flavobacteriaceae--HC6-5--	20160426_Bin_50_3	Bacteria	Bacteroidota	Bacteroidia	Flavobacteriales	Flavobacteriaceae	HC6-5		TonB-dependent receptor SusC TIGR04057	laminarin	0	0	0.000429651	0	0	0
Ga0206127_10182261	9-B	unassigned	SusC_like	Bacteria--Bacteroidota--Bacteroidia--Flavobacteriales--Flavobacteriaceae--MAG-121220-bin8--MAG-121220-bin8 sp002700465	20160321_Bin_18_1	Bacteria	Bacteroidota	Bacteroidia	Flavobacteriales	Flavobacteriaceae	MAG-121220-bin8	MAG-121220-bin8 sp002700465	TonB-dependent receptor SusC	unassigned	0.202493	0.0692834	0.0172315	0.11883	0.157749	0.185995
Ga0206129_100303042	9-B	unassigned	SusC_like	Bacteria--Bacteroidota--Bacteroidia--Flavobacteriales--UBA10066--MED-G20--MED-G20 sp002699745	20160412_Bin_10_14	Bacteria	Bacteroidota	Bacteroidia	Flavobacteriales	UBA10066	MED-G20	MED-G20 sp002699745	TonB-dependent receptor SusC TIGR04057	unassigned	0.00566268	0.00138591	0	0.00641769	0.00812093	0.00958879
Ga0206125_100189472	9-B	fucose-mannose-xylose-containing	SusC_like	Bacteria--Bacteroidota--Bacteroidia--Cytophagales--Cyclobacteriaceae--UBA4465--	20160502_Bin_26_3	Bacteria	Bacteroidota	Bacteroidia	Cytophagales	Cyclobacteriaceae	UBA4465		TonB-dependent receptor SusC TIGR04057	xylose-containing	0	0	0	0.00820643	0.0124448	0.0194197
Ga0206126_100099017	9-B	unassigned	SusC_like	Bacteria--Proteobacteria--Alphaproteobacteria--Pelagibacterales--Pelagibacteraceae--Pelagibacter--	20120531_Bin_19_5	Bacteria	Proteobacteria	Alphaproteobacteria	Pelagibacterales	Pelagibacteraceae	Pelagibacter		TonB-dependent receptor SusC TIGR04057	unassigned	0.00545827	0.00404032	0	0.0115039	0.0164456	0.0232979
Ga0206131_100021371	9-B	unassigned	SusC_like	Bacteria--Bacteroidota--Bacteroidia--Flavobacteriales--Flavobacteriaceae--MAG-121220-bin8--MAG-121220-bin8 sp002700465	20160321_Bin_18_1	Bacteria	Bacteroidota	Bacteroidia	Flavobacteriales	Flavobacteriaceae	MAG-121220-bin8	MAG-121220-bin8 sp002700465	TonB-dependent receptor SusC TIGR04057	unassigned	0.110474	0.0318054	0.00242146	0.0527337	0.0700087	0.0917698
Ga0206131_100716861	19-BS	unassigned	putative-non-DOM	Bacteria--Bacteroidota--Bacteroidia--Flavobacteriales--Flavobacteriaceae--HC6-5--	20100413_Bin_44_1	Bacteria	Bacteroidota	Bacteroidia	Flavobacteriales	Flavobacteriaceae	HC6-5		TonB-dependent receptor SusC	unassigned	0	0	0.000644488	0.0003359	0.000820693	0.00126085
Ga0206125_1000007920	19-BS	unassigned	putative-non-DOM	unassigned	unassigned	unassigned	unassigned	unassigned	unassigned	unassigned	unassigned	unassigned	TonB-dependent receptor SusC	unassigned	0.0026957	0.146995	0.31002	0.0976551	0.124207	0.0816147
Ga0206125_1000103319	19-BS	unassigned	putative-non-DOM	Bacteria--Bacteroidota--Bacteroidia--Flavobacteriales--Flavobacteriaceae--HC6-5--	20160426_Bin_50_3	Bacteria	Bacteroidota	Bacteroidia	Flavobacteriales	Flavobacteriaceae	HC6-5		TonB-dependent receptor SusC	unassigned	0	0.0172699	0.0759871	0.00664571	0.00838081	0.00560588
Ga0206125_100029347	19-BS	unassigned	putative-non-DOM	Bacteria--Bacteroidota--Bacteroidia--Flavobacteriales--Flavobacteriaceae--HC6-5--	20100330_Bin_62_1	Bacteria	Bacteroidota	Bacteroidia	Flavobacteriales	Flavobacteriaceae	HC6-5		TonB-dependent receptor SusC	unassigned	0	0.0134631	0.0565746	0.0172609	0.025595	0.0118575
Ga0206125_100055298	19-BS	unassigned	putative-non-DOM	Bacteria--Bacteroidota--Bacteroidia--Flavobacteriales--Flavobacteriaceae--HC6-5--	20160316_Bin_63_4	Bacteria	Bacteroidota	Bacteroidia	Flavobacteriales	Flavobacteriaceae	HC6-5		TonB-dependent receptor SusC	unassigned	0	0.00586999	0	0	0	0
Ga0206131_100220322	19-BS	unassigned	putative-non-DOM	Bacteria--Bacteroidota--Bacteroidia--Flavobacteriales--Flavobacteriaceae--BACL21--BACL21 sp002335345	20160517_Bin_62_2	Bacteria	Bacteroidota	Bacteroidia	Flavobacteriales	Flavobacteriaceae	BACL21	BACL21 sp002335345	TonB-dependent receptor SusC	unassigned	0	0	0	0.00050385	0.000503196	0.00482598
Ga0206130_100036816	9-B	unassigned	SusC_like	unassigned	unassigned	unassigned	unassigned	unassigned	unassigned	unassigned	unassigned	unassigned	TonB-dependent receptor SusC	unassigned	0	0	0	0	0.000808717	0
Ga0206128_100115813	11-BM	unassigned	putative-DOM	Bacteria--Bacteroidota--Bacteroidia--Flavobacteriales--Flavobacteriaceae--Polaribacter--	20160426_Bin_11_1	Bacteria	Bacteroidota	Bacteroidia	Flavobacteriales	Flavobacteriaceae	Polaribacter		Colicin I receptor TIGR04057	unassigned	0	0	0.000429651	0.00150544	0.000658967	0
Ga0206127_10071454	11-BM	unassigned	putative-DOM	Bacteria--Bacteroidota--Bacteroidia--Flavobacteriales--Flavobacteriaceae--Polaribacter--	20110519_Bin_97	Bacteria	Bacteroidota	Bacteroidia	Flavobacteriales	Flavobacteriaceae	Polaribacter		Colicin I receptor TIGR04057	unassigned	0	0	0	0.00125217	0	0
Ga0206129_100968011	9-B	unassigned	SusC_like	unassigned	unassigned	unassigned	unassigned	unassigned	unassigned	unassigned	unassigned	unassigned	TonB-dependent receptor SusC	unassigned	0	0	0	0	0	0.00256677
Ga0206130_101246392	9-B	unassigned	SusC_like	unassigned	unassigned	unassigned	unassigned	unassigned	unassigned	unassigned	unassigned	unassigned	TonB-dependent receptor SusC	unassigned	0	0	0	0.00198401	0.00422828	0.00563138
Ga0206131_100663692	9-B	alpha-glucan	SusC_like	Bacteria--Bacteroidota--Bacteroidia--Chitinophagales--Saprospiraceae----	20160517_Bin_20_2	Bacteria	Bacteroidota	Bacteroidia	Chitinophagales	Saprospiraceae			TonB-dependent receptor SusC	unassigned	0	0	0	0.000944973	0.0019782	0.0045813
Ga0206125_100097052	9-B	alpha-glucan	SusC_like	Bacteria--Bacteroidota--Bacteroidia--Flavobacteriales--Flavobacteriaceae--MAG-120531--MAG-120531 sp000173115	20110523_Bin_120_1	Bacteria	Bacteroidota	Bacteroidia	Flavobacteriales	Flavobacteriaceae	MAG-120531	MAG-120531 sp000173115	TonB-dependent receptor SusC TIGR04057	unassigned	0.0081564	0.00667798	0.0486259	0.171978	0.209054	0.225938
Ga0206125_100670001	2-B	unassigned	putative-DOM	Bacteria--Bacteroidota--Bacteroidia--Flavobacteriales--UBA10066--MED-G20--MED-G20 sp002699745	20160412_Bin_10_14	Bacteria	Bacteroidota	Bacteroidia	Flavobacteriales	UBA10066	MED-G20	MED-G20 sp002699745	TonB-dependent receptor SusC	unassigned	0	0	0	0	0	0.000346248
Ga0206125_1000185319	2-B	unassigned	putative-DOM	Bacteria--Bacteroidota--Bacteroidia--Flavobacteriales--Flavobacteriaceae--MAG-121220-bin8--MAG-121220-bin8 sp002700465	20160321_Bin_18_1	Bacteria	Bacteroidota	Bacteroidia	Flavobacteriales	Flavobacteriaceae	MAG-121220-bin8	MAG-121220-bin8 sp002700465	TonB-dependent receptor SusC	unassigned	0	0	0	0.0254678	0.0352518	0.0366684
Ga0206126_101064452	9-B	unassigned	SusC_like	Bacteria--Bacteroidota--Bacteroidia--Flavobacteriales--Flavobacteriaceae--MS024-2A--	20120503_Bin_3_5	Bacteria	Bacteroidota	Bacteroidia	Flavobacteriales	Flavobacteriaceae	MS024-2A		TonB-dependent receptor SusC TIGR04057	unassigned	0	0	0	0	0	0.00063608
Ga0206125_100277982	2-B	unassigned	putative-DOM	Bacteria--Bacteroidota--Bacteroidia--Flavobacteriales--Flavobacteriaceae--MS024-2A--MS024-2A sp000173095	20100330_Bin_64_1	Bacteria	Bacteroidota	Bacteroidia	Flavobacteriales	Flavobacteriaceae	MS024-2A	MS024-2A sp000173095	TonB-dependent receptor SusC	unassigned	0	0	0	0.00654632	0.00592616	0.00661927
Ga0206128_100007956	9-B	unassigned	SusC_like	Bacteria--Bacteroidota--Bacteroidia--Flavobacteriales--Flavobacteriaceae--MS024-2A--MS024-2A sp000173095	20100330_Bin_64_1	Bacteria	Bacteroidota	Bacteroidia	Flavobacteriales	Flavobacteriaceae	MS024-2A	MS024-2A sp000173095	TonB-dependent receptor SusC TIGR04057	cazyme-associated-no-substrate-predicted	0.00733059	0.00182735	0.0195377	0.138201	0.171115	0.200752
Ga0206128_100057225	19-BS	unassigned	putative-non-DOM	Bacteria--Bacteroidota--Bacteroidia--Flavobacteriales--Flavobacteriaceae--Hel1-33-131--	20160502_Bin_30_1	Bacteria	Bacteroidota	Bacteroidia	Flavobacteriales	Flavobacteriaceae	Hel1-33-131		Ferric enterobactin receptor	unassigned	0	0	0	0.0182535	0.0122472	0.00270986
Ga0206129_101303311	11-BM	unassigned	putative-DOM	unassigned	unassigned	unassigned	unassigned	unassigned	unassigned	unassigned	unassigned	unassigned	Vitamin B12 transporter BtuB	unassigned	0	0	0	0	0	0.00154309
Ga0206126_1000003322	11-BM	unassigned	putative-DOM	Bacteria--Bacteroidota--Bacteroidia--Flavobacteriales--Flavobacteriaceae--UBA7428--	20120503_Bin_94	Bacteria	Bacteroidota	Bacteroidia	Flavobacteriales	Flavobacteriaceae	UBA7428		TonB-dependent receptor SusC TIGR04057	unassigned	0	0.000901915	0	0	0	0
Ga0206128_10098111	11-BM	unassigned	putative-DOM	Bacteria--Bacteroidota--Bacteroidia--Flavobacteriales--Flavobacteriaceae--Algibacter_B--	20120503_Bin_84_1	Bacteria	Bacteroidota	Bacteroidia	Flavobacteriales	Flavobacteriaceae	Algibacter_B		TonB-dependent receptor SusC TIGR04057	unassigned	0	0	0	0.00310522	0.000994416	0
Ga0206129_100118146	11-BM	unassigned	putative-DOM	unassigned	unassigned	unassigned	unassigned	unassigned	unassigned	unassigned	unassigned	unassigned	TonB-dependent receptor SusC	unassigned	0	0.00207886	0	0.00178472	0.00142341	0.00282839
Ga0206130_100666332	9-B	unassigned	SusC_like	Bacteria--Bacteroidota--Bacteroidia--Flavobacteriales--Flavobacteriaceae--Polaribacter--	20160512_Bin_59_4	Bacteria	Bacteroidota	Bacteroidia	Flavobacteriales	Flavobacteriaceae	Polaribacter		TonB-dependent receptor SusC TIGR04057	unassigned	0	0	0	0.0006718	0.000994416	0
Ga0206130_101214571	11-BM	unassigned	putative-DOM	Bacteria--Bacteroidota--Bacteroidia--Flavobacteriales--Flavobacteriaceae--UBA7428--	20120607_Bin_119_1	Bacteria	Bacteroidota	Bacteroidia	Flavobacteriales	Flavobacteriaceae	UBA7428		TonB-dependent receptor SusC TIGR04057	unassigned	0	0.000901915	0	0.00164814	0.00230631	0.00333832
Ga0206130_100435711	7-PE	unassigned	putative-DOM	Bacteria--Bacteroidota--Bacteroidia--Flavobacteriales--Flavobacteriaceae--GCA-002733185--	20160502_Bin_23_4	Bacteria	Bacteroidota	Bacteroidia	Flavobacteriales	Flavobacteriaceae	GCA-002733185		hypothetical protein	unassigned	0	0	0	0	0	0.00315015
Ga0206131_1000011744	7-PE	unassigned	putative-DOM	Bacteria--Bacteroidota--Bacteroidia--Flavobacteriales--Flavobacteriaceae--GCA-002733185--GCA-002733185 sp002713705	20160512_Bin_59_1	Bacteria	Bacteroidota	Bacteroidia	Flavobacteriales	Flavobacteriaceae	GCA-002733185	GCA-002733185 sp002713705	TonB-dependent receptor SusC	unassigned	0	0	0	0	0	0.000346248
Ga0206125_100094254	9-B	unassigned	SusC_like	Bacteria--Bacteroidota--Bacteroidia--Flavobacteriales--Flavobacteriaceae--Polaribacter--	20160331_Bin_51_6	Bacteria	Bacteroidota	Bacteroidia	Flavobacteriales	Flavobacteriaceae	Polaribacter		TonB-dependent receptor SusC TIGR04057	unassigned	0	0.00615654	0.0300563	0.00672304	0.00772804	0.00134176
Ga0206128_100120921	9-B	unassigned	SusC_like	Bacteria--Bacteroidota--Bacteroidia--Flavobacteriales--Flavobacteriaceae--Hel1-33-131--	20160502_Bin_30_1	Bacteria	Bacteroidota	Bacteroidia	Flavobacteriales	Flavobacteriaceae	Hel1-33-131		TonB-dependent receptor SusC TIGR04057	unassigned	0	0	0.0159915	0.147225	0.130567	0.0663613
Ga0206128_10063404	9-B	unassigned	SusC_like	Bacteria--Bacteroidota--Bacteroidia--Flavobacteriales--Flavobacteriaceae--Algibacter_B--	20120503_Bin_84_1	Bacteria	Bacteroidota	Bacteroidia	Flavobacteriales	Flavobacteriaceae	Algibacter_B		TonB-dependent receptor SusC TIGR04057	unassigned	0	0	0.00473534	0.0142755	0.00792542	0.00603498
Ga0206128_10094311	9-B	unassigned	SusC_like	Bacteria--Bacteroidota--Bacteroidia--Flavobacteriales--Flavobacteriaceae--Hel1-33-131--	20160502_Bin_30_2	Bacteria	Bacteroidota	Bacteroidia	Flavobacteriales	Flavobacteriaceae	Hel1-33-131		TonB-dependent receptor SusC TIGR04057	unassigned	0	0	0	0.059074	0.05035	0.0352993
Ga0206131_100014982	10-Bα	unassigned	putative-DOM	Bacteria--Bacteroidota--Bacteroidia--Flavobacteriales--Flavobacteriaceae----	20160517_Bin_69_2	Bacteria	Bacteroidota	Bacteroidia	Flavobacteriales	Flavobacteriaceae			TonB-dependent receptor SusC TIGR04057	unassigned	0	0	0	0	0	0.000504346
Ga0206129_100024713	9-B	alpha-glucan	SusC_like	Bacteria--Bacteroidota--Bacteroidia--Flavobacteriales--Flavobacteriaceae--UBA7428--	20110526_Bin_22_1	Bacteria	Bacteroidota	Bacteroidia	Flavobacteriales	Flavobacteriaceae	UBA7428		TonB-dependent receptor SusC TIGR04057	unassigned	0	0	0	0.0134438	0.0189098	0.0528385
Ga0206125_100840721	9-B	fucose-mannose-xylose-containing	SusC_like	unassigned	unassigned	unassigned	unassigned	unassigned	unassigned	unassigned	unassigned	unassigned	unassigned	unassigned	0.0318678	0.000784626	0	0.00628666	0.00754368	0.0188851
Ga0206127_10914992	9-B	fucose-mannose-xylose-containing	SusC_like	Bacteria--Bacteroidota--Bacteroidia--Flavobacteriales--Flavobacteriaceae--UBA7428--	20120503_Bin_94	Bacteria	Bacteroidota	Bacteroidia	Flavobacteriales	Flavobacteriaceae	UBA7428		TonB-dependent receptor SusC TIGR04057	unassigned	0	0	0	0.000472487	0	0
Ga0206128_10069714	16-BVA	unassigned	putative-non-DOM	unassigned	unassigned	unassigned	unassigned	unassigned	unassigned	unassigned	unassigned	unassigned	Colicin I receptor	unassigned	0	0.0027718	0.00664752	0.00231992	0.00359928	0.00721773
Ga0206125_100112903	9-B	unassigned	SusC_like	Bacteria--Bacteroidota--Bacteroidia--Flavobacteriales--Flavobacteriaceae--MAG-120531--MAG-120531 sp000173115	20110523_Bin_120_1	Bacteria	Bacteroidota	Bacteroidia	Flavobacteriales	Flavobacteriaceae	MAG-120531	MAG-120531 sp000173115	TonB-dependent receptor SusC TIGR04057	unassigned	0	0	0.00693254	0.0524652	0.0737963	0.0718595
Ga0206128_10080412	9-B	alpha-glucan	SusC_like	Bacteria--Bacteroidota--Bacteroidia--Flavobacteriales--Flavobacteriaceae--Algibacter_B--	20120503_Bin_84_1	Bacteria	Bacteroidota	Bacteroidia	Flavobacteriales	Flavobacteriaceae	Algibacter_B		TonB-dependent receptor SusC TIGR04057	unassigned	0	0.000601286	0.00618709	0.0286333	0.0153084	0.0104732
Ga0206129_100054622	9-B	unassigned	SusC_like	Bacteria--Bacteroidota--Bacteroidia--Flavobacteriales--Flavobacteriaceae--HC6-5--	20100413_Bin_44_1	Bacteria	Bacteroidota	Bacteroidia	Flavobacteriales	Flavobacteriaceae	HC6-5		hypothetical protein	unassigned	0	0	0	0.00373189	0.00719942	0.0109072
Ga0206125_1000063438	9-B	unassigned	SusC_like	unassigned	unassigned	unassigned	unassigned	unassigned	unassigned	unassigned	unassigned	unassigned	TonB-dependent receptor SusC	unassigned	0	0.0163876	0.00220193	0	0	0.000346248
Ga0206125_100028438	9-B	unassigned	SusC_like	Bacteria--Bacteroidota--Bacteroidia--Flavobacteriales--Flavobacteriaceae--HC6-5--	20160316_Bin_63_4	Bacteria	Bacteroidota	Bacteroidia	Flavobacteriales	Flavobacteriaceae	HC6-5		TonB-dependent receptor SusC TIGR04057	unassigned	0	0.0027718	0	0	0	0.000346248
Ga0206125_100043098	9-B	unassigned	SusC_like	Bacteria--Bacteroidota--Bacteroidia--Flavobacteriales--Flavobacteriaceae--HC6-5--	20160426_Bin_50_3	Bacteria	Bacteroidota	Bacteroidia	Flavobacteriales	Flavobacteriaceae	HC6-5		TonB-dependent receptor SusC TIGR04057	unassigned	0	0.0239556	0.0865361	0.00621355	0.00570539	0.00638132
Ga0206128_10171842	9-B	unassigned	SusC_like	Bacteria--Bacteroidota--Bacteroidia--Flavobacteriales--Flavobacteriaceae--HC6-5--	20100413_Bin_44_1	Bacteria	Bacteroidota	Bacteroidia	Flavobacteriales	Flavobacteriaceae	HC6-5		TonB-dependent receptor SusC TIGR04057	unassigned	0.0237236	0.184285	0.448172	0.165156	0.199617	0.142344
Ga0206128_100004228	7-PE	unassigned	putative-DOM	Bacteria--Bacteroidota--Bacteroidia--Flavobacteriales--Flavobacteriaceae--Winogradskyella--	20160502_Bin_42_1	Bacteria	Bacteroidota	Bacteroidia	Flavobacteriales	Flavobacteriaceae	Winogradskyella		hypothetical protein	unassigned	0	0	0	0.0412224	0.052254	0.089772
Ga0206129_100069348	4-B	unassigned	putative-DOM	Bacteria--Bacteroidota--Bacteroidia--Flavobacteriales--Flavobacteriaceae----	20160512_Bin_17_11	Bacteria	Bacteroidota	Bacteroidia	Flavobacteriales	Flavobacteriaceae			hypothetical protein	unassigned	0.0026957	0	0	0	0	0
Ga0206125_100158882	9-B	unassigned	SusC_like	Bacteria--Bacteroidota--Bacteroidia--Flavobacteriales--Cryomorphaceae--UBA10364--UBA10364 sp003045825	20100420_Bin_31_1	Bacteria	Bacteroidota	Bacteroidia	Flavobacteriales	Cryomorphaceae	UBA10364	UBA10364 sp003045825	TonB-dependent receptor SusC TIGR04057	cazyme-associated-no-substrate-predicted	0.269463	0.13375	0.192155	0.159358	0.166281	0.161145
Ga0206129_100907511	9-B	unassigned	SusC_like	Bacteria--Bacteroidota--Bacteroidia--Flavobacteriales--Cryomorphaceae--UBA10364--UBA10364 sp002387615	20120531_Bin_70_1	Bacteria	Bacteroidota	Bacteroidia	Flavobacteriales	Cryomorphaceae	UBA10364	UBA10364 sp002387615	hypothetical protein	unassigned	0	0	0	0.00201538	0.00201278	0.00291302
Ga0206128_100098315	2-B	unassigned	putative-DOM	Bacteria--Bacteroidota--Bacteroidia--Flavobacteriales--Flavobacteriaceae--Hel1-33-131--	20160502_Bin_30_1	Bacteria	Bacteroidota	Bacteroidia	Flavobacteriales	Flavobacteriaceae	Hel1-33-131		TonB-dependent receptor SusC	unassigned	0	0	0	0.00259313	0.00117412	0
Ga0206129_101711471	19-BS	unassigned	putative-non-DOM	unassigned	unassigned	unassigned	unassigned	unassigned	unassigned	unassigned	unassigned	unassigned	hypothetical protein	unassigned	0	0	0	0	0	0.00154309
Ga0206125_100147892	9-B	unassigned	SusC_like	Bacteria--Bacteroidota--Bacteroidia--Flavobacteriales--Flavobacteriaceae--Flavobacterium--	20160331_Bin_62	Bacteria	Bacteroidota	Bacteroidia	Flavobacteriales	Flavobacteriaceae	Flavobacterium		TonB-dependent receptor SusC TIGR04057	unassigned	0	0	0	0	0.00129394	0
Ga0206126_100152453	9-B	unassigned	SusC_like	Bacteria--Bacteroidota--Bacteroidia--Flavobacteriales--Flavobacteriaceae--Polaribacter--	20110519_Bin_97	Bacteria	Bacteroidota	Bacteroidia	Flavobacteriales	Flavobacteriaceae	Polaribacter		TonB-dependent receptor SusC TIGR04057	unassigned	0	0	0	0.000944973	0	0
Ga0206128_10623872	9-B	alpha-glucan	SusC_like	Bacteria--Bacteroidota--Bacteroidia--Flavobacteriales--Flavobacteriaceae--MED-G11--	20110526_Bin_44_1	Bacteria	Bacteroidota	Bacteroidia	Flavobacteriales	Flavobacteriaceae	MED-G11		TonB-dependent receptor SusC	unassigned	0	0	0	0	0	0.000865621
Ga0206125_1000015414	10-Bα	unassigned	putative-DOM	Bacteria--Bacteroidota--Bacteroidia--Flavobacteriales--Flavobacteriaceae----	20110428_Bin_114_1	Bacteria	Bacteroidota	Bacteroidia	Flavobacteriales	Flavobacteriaceae			TonB-dependent receptor SusC TIGR04057	unassigned	0.00265669	0.0186487	0.0208233	0.0490143	0.0598318	0.0737963
Ga0206128_100074618	10-Bα	unassigned	putative-DOM	Bacteria--Bacteroidota--Bacteroidia--Flavobacteriales--Flavobacteriaceae--Hel1-33-131--	20160502_Bin_30_2	Bacteria	Bacteroidota	Bacteroidia	Flavobacteriales	Flavobacteriaceae	Hel1-33-131		TonB-dependent receptor SusC TIGR04057	unassigned	0	0	0	0.0323315	0.0328383	0.0138454
Ga0206128_10292632	10-Bα	unassigned	putative-DOM	Bacteria--Bacteroidota--Bacteroidia--Flavobacteriales--Flavobacteriaceae--Hel1-33-131--	20110526_Bin_138_1	Bacteria	Bacteroidota	Bacteroidia	Flavobacteriales	Flavobacteriaceae	Hel1-33-131		TonB-dependent receptor SusC TIGR04057	unassigned	0	0	0	0.00050385	0.000503196	0
Ga0206129_1000372114	10-Bα	unassigned	putative-DOM	Bacteria--Bacteroidota--Bacteroidia--Flavobacteriales--Flavobacteriaceae--Hel1-33-131--	20160502_Bin_30_1	Bacteria	Bacteroidota	Bacteroidia	Flavobacteriales	Flavobacteriaceae	Hel1-33-131		TonB-dependent receptor SusC TIGR04057	unassigned	0	0	0	0.00807138	0.005981	0.00136997
Ga0206131_100040728	10-Bα	unassigned	putative-DOM	Bacteria--Bacteroidota--Bacteroidia--Flavobacteriales--Flavobacteriaceae--Hel1-33-131--	20100518_Bin_62_2	Bacteria	Bacteroidota	Bacteroidia	Flavobacteriales	Flavobacteriaceae	Hel1-33-131		TonB-dependent receptor SusC TIGR04057	unassigned	0	0	0	0	0	0.00102372
Ga0206125_1000007167	2-B	unassigned	putative-DOM	Bacteria--Bacteroidota--Bacteroidia--Flavobacteriales--Flavobacteriaceae--UBA7428--UBA7428 sp002477625	20100408_Bin_88	Bacteria	Bacteroidota	Bacteroidia	Flavobacteriales	Flavobacteriaceae	UBA7428	UBA7428 sp002477625	hypothetical protein	unassigned	0	0	0.000859325	0.0239939	0.0201624	0.0145785
Ga0206129_101514391	9-B	unassigned	SusC_like	Bacteria--Bacteroidota--Bacteroidia--Flavobacteriales--Flavobacteriaceae--UBA7428--	20110523_Bin_43_1	Bacteria	Bacteroidota	Bacteroidia	Flavobacteriales	Flavobacteriaceae	UBA7428		TonB-dependent receptor SusC TIGR04057	unassigned	0	0	0	0.0010077	0.00100639	0.00196836
Ga0206125_1000115814	17-B	unassigned	putative-non-DOM	Bacteria--Bacteroidota--Bacteroidia--Flavobacteriales--Flavobacteriaceae----	20160512_Bin_17_11	Bacteria	Bacteroidota	Bacteroidia	Flavobacteriales	Flavobacteriaceae			Vitamin B12 transporter BtuB TIGR04057	unassigned	0.000683666	0	0.00128898	0	0	0
Ga0206131_104754341	9-B	unassigned	SusC_like	unassigned	unassigned	unassigned	unassigned	unassigned	unassigned	unassigned	unassigned	unassigned	TonB-dependent receptor SusC	unassigned	0	0	0	0	0.00242611	0
Ga0206123_100281421	9-B	unassigned	SusC_like	Bacteria--Bacteroidota--Bacteroidia--Flavobacteriales--Flavobacteriaceae--MED-G11--	20110526_Bin_44_1	Bacteria	Bacteroidota	Bacteroidia	Flavobacteriales	Flavobacteriaceae	MED-G11		hypothetical protein	unassigned	0	0	0	0	0	0.00127588
Ga0206130_100926131	9-B	unassigned	SusC_like	unassigned	unassigned	unassigned	unassigned	unassigned	unassigned	unassigned	unassigned	unassigned	unassigned	unassigned	0	0	0	0.00235121	0.00234828	0.00574695
Ga0206125_1000014279	9-B	unassigned	SusC_like	Bacteria--Bacteroidota--Bacteroidia--Flavobacteriales--Flavobacteriaceae--UBA7428--UBA7428 sp002477625	20100408_Bin_88	Bacteria	Bacteroidota	Bacteroidia	Flavobacteriales	Flavobacteriaceae	UBA7428	UBA7428 sp002477625	TonB-dependent receptor SusC TIGR04057	unassigned	0.00566504	0.0326291	0.185438	0.0572033	0.0662206	0.055818
Ga0206129_100113421	9-B	unassigned	SusC_like	Bacteria--Bacteroidota--Bacteroidia--Flavobacteriales--Flavobacteriaceae--MED-G11--	20110526_Bin_44_1	Bacteria	Bacteroidota	Bacteroidia	Flavobacteriales	Flavobacteriaceae	MED-G11		TonB-dependent receptor SusC TIGR04057	unassigned	0.00503615	0	0	0.0003359	0.000335471	0.0101317
Ga0206123_100150721	9-B	unassigned	SusC_like	unassigned	unassigned	unassigned	unassigned	unassigned	unassigned	unassigned	unassigned	unassigned	unassigned	unassigned	0.00445346	0.00270585	0.000644488	0.0236659	0.0332359	0.0462827
Ga0206129_100163602	22-BPS	unassigned	putative-non-DOM	Bacteria--Bacteroidota--Bacteroidia--Flavobacteriales--Flavobacteriaceae--Hel1-33-131--	20160502_Bin_30_2	Bacteria	Bacteroidota	Bacteroidia	Flavobacteriales	Flavobacteriaceae	Hel1-33-131		Fe(3+) dicitrate transport protein FecA	unassigned	0	0	0	0.00148843	0.00233901	0
Ga0206128_10006977	9-B	laminarin	SusC_like	Bacteria--Bacteroidota--Bacteroidia--Flavobacteriales--Flavobacteriaceae--Hel1-33-131--	20160502_Bin_30_2	Bacteria	Bacteroidota	Bacteroidia	Flavobacteriales	Flavobacteriaceae	Hel1-33-131		TonB-dependent receptor SusC TIGR04057	laminarin	0	0	0	0.00165371	0	0
Ga0206129_100328902	9-B	laminarin	SusC_like	Bacteria--Bacteroidota--Bacteroidia--Flavobacteriales--Flavobacteriaceae--Polaribacter--	20160419_Bin_29_2	Bacteria	Bacteroidota	Bacteroidia	Flavobacteriales	Flavobacteriaceae	Polaribacter		TonB-dependent receptor SusC TIGR04057	laminarin	0	0	0.00112777	0.00282936	0.00285993	0
Ga0206130_100339901	9-B	unassigned	SusC_like	Bacteria--Bacteroidota--Bacteroidia--Flavobacteriales--Flavobacteriaceae--UBA7428--	20110523_Bin_35_2	Bacteria	Bacteroidota	Bacteroidia	Flavobacteriales	Flavobacteriaceae	UBA7428		TonB-dependent receptor SusC TIGR04057	unassigned	0	0	0	0.00151153	0.00215656	0.00429242
Ga0206130_100229083	9-B	laminarin	SusC_like	Bacteria--Bacteroidota--Bacteroidia--Flavobacteriales--Flavobacteriaceae--Hel1-33-131--	20160502_Bin_30_2	Bacteria	Bacteroidota	Bacteroidia	Flavobacteriales	Flavobacteriaceae	Hel1-33-131		TonB-dependent receptor SusC TIGR04057	laminarin	0	0	0	0.00442276	0.00463198	0.00136997
Ga0206128_10011621	9-B	laminarin	SusC_like	Bacteria--Bacteroidota--Bacteroidia--Flavobacteriales--Flavobacteriaceae--Hel1-33-131--	20110526_Bin_138_1	Bacteria	Bacteroidota	Bacteroidia	Flavobacteriales	Flavobacteriaceae	Hel1-33-131		TonB-dependent receptor SusC TIGR04057	laminarin	0	0	0	0.0124437	0.0128383	0.00693821
Ga0206128_10130481	9-B	laminarin	SusC_like	Bacteria--Bacteroidota--Bacteroidia--Flavobacteriales--Flavobacteriaceae--Hel1-33-131--	20160502_Bin_30_2	Bacteria	Bacteroidota	Bacteroidia	Flavobacteriales	Flavobacteriaceae	Hel1-33-131		TonB-dependent receptor SusC TIGR04057	unassigned	0	0	0	0.00194924	0.000808717	0
Ga0206129_100176135	4-B	unassigned	putative-DOM	Bacteria--Bacteroidota--Bacteroidia--Flavobacteriales--Flavobacteriaceae--MAG-121220-bin8--	20110523_Bin_47_1	Bacteria	Bacteroidota	Bacteroidia	Flavobacteriales	Flavobacteriaceae	MAG-121220-bin8		Vitamin B12 transporter BtuB	unassigned	0	0	0	0	0	0.00315015
Ga0206131_100897662	19-BS	unassigned	putative-non-DOM	unassigned	unassigned	unassigned	unassigned	unassigned	unassigned	unassigned	unassigned	unassigned	unassigned	unassigned	0	0.00691812	0.00492764	0.00050385	0.00186552	0.00119684
Ga0206125_100069715	19-BS	unassigned	putative-non-DOM	Bacteria--Bacteroidota--Bacteroidia--Flavobacteriales--Flavobacteriaceae--SCGC-AAA160-P02--	20110530_Bin_43_1	Bacteria	Bacteroidota	Bacteroidia	Flavobacteriales	Flavobacteriaceae	SCGC-AAA160-P02		TonB-dependent receptor SusC	unassigned	0.0260022	0.146194	0.140931	0.0619227	0.0700589	0.0431137
Ga0206125_100117364	19-BS	unassigned	putative-non-DOM	Bacteria--Bacteroidota--Bacteroidia--Flavobacteriales--Flavobacteriaceae--SCGC-AAA160-P02--	20100518_Bin_30_2	Bacteria	Bacteroidota	Bacteroidia	Flavobacteriales	Flavobacteriaceae	SCGC-AAA160-P02		TonB-dependent receptor SusC	unassigned	0.0899105	0.129219	0.0492898	0.0115101	0.0155732	0.00968858
Ga0206125_100040777	14-BP	unassigned	putative-non-DOM	Bacteria--Bacteroidota--Bacteroidia--Flavobacteriales--Flavobacteriaceae----	20160512_Bin_17_11	Bacteria	Bacteroidota	Bacteroidia	Flavobacteriales	Flavobacteriaceae			Vitamin B12 transporter BtuB TIGR04057	unassigned	0	0.000601286	0	0	0	0
Ga0206125_100038636	14-BP	unassigned	putative-non-DOM	Bacteria--Bacteroidota--Bacteroidia--Flavobacteriales--Flavobacteriaceae--MAG-121220-bin8--MAG-121220-bin8 sp002700465	20160321_Bin_18_1	Bacteria	Bacteroidota	Bacteroidia	Flavobacteriales	Flavobacteriaceae	MAG-121220-bin8	MAG-121220-bin8 sp002700465	Vitamin B12 transporter BtuB TIGR04057	unassigned	0	0	0	0.0003359	0.000335471	0.00187429
Ga0206125_100002153	11-BM	unassigned	putative-DOM	Bacteria--Bacteroidota--Bacteroidia--Flavobacteriales--Flavobacteriaceae----	20110428_Bin_114_1	Bacteria	Bacteroidota	Bacteroidia	Flavobacteriales	Flavobacteriaceae			TonB-dependent receptor SusC TIGR04057	unassigned	0.00614442	0.0342998	0.00671922	0.0363754	0.0472232	0.0695719
Ga0206128_100086422	9-B	alginate	SusC_like	Bacteria--Bacteroidota--Bacteroidia--Flavobacteriales--Flavobacteriaceae--UBA7428--UBA7428 sp002477625	20100408_Bin_88	Bacteria	Bacteroidota	Bacteroidia	Flavobacteriales	Flavobacteriaceae	UBA7428	UBA7428 sp002477625	TonB-dependent receptor SusC TIGR04057	alginate	0	0	0	0.0003359	0.000335471	0.0180787
Ga0206128_10134503	9-B	unassigned	SusC_like	Bacteria--Bacteroidota--Bacteroidia--Flavobacteriales--Flavobacteriaceae--Hel1-33-131--	20110526_Bin_138_1	Bacteria	Bacteroidota	Bacteroidia	Flavobacteriales	Flavobacteriaceae	Hel1-33-131		TonB-dependent receptor SusC TIGR04057	unassigned	0	0	0.00118462	0.0200107	0.0238548	0.0204176
Ga0206129_100374921	9-B	unassigned	SusC_like	Bacteria--Bacteroidota--Bacteroidia--Flavobacteriales--Flavobacteriaceae--Hel1-33-131--Hel1-33-131 sp001735745	20100423_Bin_16_1	Bacteria	Bacteroidota	Bacteroidia	Flavobacteriales	Flavobacteriaceae	Hel1-33-131	Hel1-33-131 sp001735745	TonB-dependent receptor SusC TIGR04057	unassigned	0	0	0	0.0010077	0.000838667	0.000346248
Ga0206129_100576211	9-B	alginate	SusC_like	Bacteria--Bacteroidota--Bacteroidia--Flavobacteriales--Flavobacteriaceae--UBA7428--	20160512_Bin_26_12	Bacteria	Bacteroidota	Bacteroidia	Flavobacteriales	Flavobacteriaceae	UBA7428		TonB-dependent receptor SusC TIGR04057	alginate	0	0	0	0	0	0.00222052
Ga0206131_1000054629	9-B	laminarin	SusC_like	Bacteria--Bacteroidota--Bacteroidia--Flavobacteriales--Flavobacteriaceae--GCA-002733185--GCA-002733185 sp002713705	20160512_Bin_59_1	Bacteria	Bacteroidota	Bacteroidia	Flavobacteriales	Flavobacteriaceae	GCA-002733185	GCA-002733185 sp002713705	TonB-dependent receptor SusC TIGR04057	laminarin	0	0	0	0	0	0.000692497
Ga0206128_10092784	2-B	unassigned	putative-DOM	Bacteria--Bacteroidota--Bacteroidia--Flavobacteriales--Flavobacteriaceae--SCGC-AAA160-P02--	20110530_Bin_43_1	Bacteria	Bacteroidota	Bacteroidia	Flavobacteriales	Flavobacteriaceae	SCGC-AAA160-P02		TonB-dependent receptor SusC	unassigned	0	0.0663496	0.0327988	0.0283888	0.0343237	0.00957
Ga0206127_10366841	2-B	unassigned	putative-DOM	unassigned	unassigned	unassigned	unassigned	unassigned	unassigned	unassigned	unassigned	unassigned	TonB-dependent receptor SusC	unassigned	0	0.00117694	0	0	0	0
Ga0206124_102469331	9-B	unassigned	SusC_like	Bacteria--Bacteroidota--Bacteroidia--Flavobacteriales--Flavobacteriaceae--MAG-120531--MAG-120531 sp000173115	20110523_Bin_120_1	Bacteria	Bacteroidota	Bacteroidia	Flavobacteriales	Flavobacteriaceae	MAG-120531	MAG-120531 sp000173115	TonB-dependent receptor SusC TIGR04057	unassigned	0	0	0	0.00117565	0.00149761	0.00289799
Ga0206127_18072661	9-B	unassigned	SusC_like	unassigned	unassigned	unassigned	unassigned	unassigned	unassigned	unassigned	unassigned	unassigned	unassigned	unassigned	0	0.00138591	0	0	0	0
Ga0206131_100503571	9-B	unassigned	SusC_like	unassigned	unassigned	unassigned	unassigned	unassigned	unassigned	unassigned	unassigned	unassigned	unassigned	unassigned	0	0	0	0	0	0.00103874
Ga0206123_100427001	9-B	unassigned	SusC_like	unassigned	unassigned	unassigned	unassigned	unassigned	unassigned	unassigned	unassigned	unassigned	TonB-dependent receptor SusC	unassigned	0.00344871	0	0.00162895	0.0013436	0.00134186	0.00138497
Ga0206128_1000018184	9-B	unassigned	SusC_like	Bacteria--Bacteroidota--Bacteroidia--Flavobacteriales--Flavobacteriaceae--MS024-2A--MS024-2A sp000173095	20100330_Bin_64_1	Bacteria	Bacteroidota	Bacteroidia	Flavobacteriales	Flavobacteriaceae	MS024-2A	MS024-2A sp000173095	TonB-dependent receptor SusC TIGR04057	unassigned	0.0449774	0.02186	0.0440466	0.124158	0.156127	0.183169
Ga0206128_10073316	11-BM	unassigned	putative-DOM	Bacteria--Bacteroidota--Bacteroidia--Flavobacteriales--UBA7430--UBA6772--UBA6772 sp002685115	20100518_Bin_73_1	Bacteria	Bacteroidota	Bacteroidia	Flavobacteriales	UBA7430	UBA6772	UBA6772 sp002685115	Vitamin B12 transporter BtuB TIGR04057	unassigned	0	0	0	0.00235121	0.00234828	0
Ga0206130_100837101	9-B	unassigned	SusC_like	unassigned	unassigned	unassigned	unassigned	unassigned	unassigned	unassigned	unassigned	unassigned	TonB-dependent receptor SusC	unassigned	0	0	0.00150997	0.0102976	0.0158474	0.0187872
Ga0206131_100238091	9-B	unassigned	SusC_like	Bacteria--Bacteroidota--Bacteroidia--Flavobacteriales--Flavobacteriaceae--MS024-2A--	20160512_Bin_10_8	Bacteria	Bacteroidota	Bacteroidia	Flavobacteriales	Flavobacteriaceae	MS024-2A		TonB-dependent receptor SusC TIGR04057	unassigned	0	0	0.0020586	0.0170714	0.0253392	0.0333195
Ga0206125_1000020472	9-B	unassigned	SusC_like	Bacteria--Bacteroidota--Bacteroidia--Flavobacteriales--Flavobacteriaceae--UBA7428--	20120503_Bin_94	Bacteria	Bacteroidota	Bacteroidia	Flavobacteriales	Flavobacteriaceae	UBA7428		TonB-dependent receptor SusC TIGR04057	unassigned	0	0.0134302	0.0161153	0	0	0
Ga0206127_100133414	9-B	unassigned	SusC_like	Bacteria--Bacteroidota--Bacteroidia--Flavobacteriales--Flavobacteriaceae--Polaribacter--	20160419_Bin_29_2	Bacteria	Bacteroidota	Bacteroidia	Flavobacteriales	Flavobacteriaceae	Polaribacter		TonB-dependent receptor SusC TIGR04057	unassigned	0	0	0.00322862	0.00302315	0.00532076	0
Ga0206125_1000018754	9-B	unassigned	SusC_like	Bacteria--Bacteroidota--Bacteroidia--Flavobacteriales--Cryomorphaceae--UBA10364--UBA10364 sp002387615	20120531_Bin_70_1	Bacteria	Bacteroidota	Bacteroidia	Flavobacteriales	Cryomorphaceae	UBA10364	UBA10364 sp002387615	TonB-dependent receptor SusC TIGR04057	cazyme-associated-no-substrate-predicted	0.387764	0.241547	0.344485	0.164757	0.149191	0.0968813
Ga0206125_1000053221	9-B	unassigned	SusC_like	Bacteria--Bacteroidota--Bacteroidia--Flavobacteriales--UBA10066--MED-G20--MED-G20 sp002699745	20160412_Bin_10_14	Bacteria	Bacteroidota	Bacteroidia	Flavobacteriales	UBA10066	MED-G20	MED-G20 sp002699745	TonB-dependent receptor SusC TIGR04057	cazyme-associated-no-substrate-predicted	0	0	0	0	0	0.00188932
Ga0206125_1000133516	9-B	unassigned	SusC_like	Bacteria--Bacteroidota--Bacteroidia--Flavobacteriales--Flavobacteriaceae--SCGC-AAA160-P02--	20100518_Bin_30_2	Bacteria	Bacteroidota	Bacteroidia	Flavobacteriales	Flavobacteriaceae	SCGC-AAA160-P02		TonB-dependent receptor SusC TIGR04057	unassigned	0.276314	0.234844	0.119746	0.0270748	0.0304361	0.0234703
Ga0206125_100034462	9-B	unassigned	SusC_like	Bacteria--Bacteroidota--Bacteroidia--Flavobacteriales--Flavobacteriaceae--SCGC-AAA160-P02--	20120412_Bin_1_20	Bacteria	Bacteroidota	Bacteroidia	Flavobacteriales	Flavobacteriaceae	SCGC-AAA160-P02		TonB-dependent receptor SusC TIGR04057	unassigned	0.703609	0.395033	0.19817	0.162633	0.203487	0.188395
Ga0206126_100176682	9-B	unassigned	SusC_like	unassigned	unassigned	unassigned	unassigned	unassigned	unassigned	unassigned	unassigned	unassigned	unassigned	unassigned	0	0.00295516	0.00411714	0.0107846	0.0143128	0.0124843
Ga0206128_10124433	9-B	unassigned	SusC_like	Bacteria--Bacteroidota--Bacteroidia--Flavobacteriales--Flavobacteriaceae--MAG-121220-bin8--	20100518_Bin_1_2	Bacteria	Bacteroidota	Bacteroidia	Flavobacteriales	Flavobacteriaceae	MAG-121220-bin8		TonB-dependent receptor SusC TIGR04057	unassigned	0.0210511	0.0394831	0.00467851	0.0323474	0.0437769	0.0634412
Ga0206129_100147924	9-B	unassigned	SusC_like	unassigned	unassigned	unassigned	unassigned	unassigned	unassigned	unassigned	unassigned	unassigned	unassigned	unassigned	0.00247794	0.00168654	0.00139624	0.00251914	0.00348644	0.000865621
Ga0206129_100248572	9-B	unassigned	SusC_like	Bacteria--Bacteroidota--Bacteroidia--Flavobacteriales--Flavobacteriaceae--SCGC-AAA160-P02--	20120412_Bin_1_20	Bacteria	Bacteroidota	Bacteroidia	Flavobacteriales	Flavobacteriaceae	SCGC-AAA160-P02		hypothetical protein	unassigned	0.0888955	0.0698272	0.05739	0.0593757	0.0713682	0.0546001
Ga0206129_100261392	9-B	unassigned	SusC_like	Bacteria--Bacteroidota--Bacteroidia--Flavobacteriales--Flavobacteriaceae--UBA7428--	20160512_Bin_26_12	Bacteria	Bacteroidota	Bacteroidia	Flavobacteriales	Flavobacteriaceae	UBA7428		TonB-dependent receptor SusC TIGR04057	unassigned	0	0.00756194	0.0124228	0.0206741	0.0176055	0.0168996
Ga0206130_100158292	9-B	unassigned	SusC_like	unassigned	unassigned	unassigned	unassigned	unassigned	unassigned	unassigned	unassigned	unassigned	TonB-dependent receptor SusC	unassigned	0.00153275	0	0.00869319	0.047992	0.0754185	0.0742691
Ga0206131_100147072	9-B	unassigned	SusC_like	Bacteria--Bacteroidota--Bacteroidia--Flavobacteriales--Flavobacteriaceae--MED-G11--	20160316_Bin_27_2	Bacteria	Bacteroidota	Bacteroidia	Flavobacteriales	Flavobacteriaceae	MED-G11		TonB-dependent receptor SusC TIGR04057	unassigned	0.106976	0	0	0	0.000323496	0.0102211
Ga0206125_100058576	11-BM	unassigned	putative-DOM	Bacteria--Bacteroidota--Bacteroidia--Flavobacteriales--Flavobacteriaceae--Polaribacter--	20160331_Bin_51_6	Bacteria	Bacteroidota	Bacteroidia	Flavobacteriales	Flavobacteriaceae	Polaribacter		Colicin I receptor TIGR04057	unassigned	0	0.00198717	0.0138927	0.00511234	0.00604806	0.000865621
Ga0206127_100090925	11-BM	unassigned	putative-DOM	Bacteria--Bacteroidota--Bacteroidia--Flavobacteriales--Flavobacteriaceae--Polaribacter--	20160419_Bin_29_2	Bacteria	Bacteroidota	Bacteroidia	Flavobacteriales	Flavobacteriaceae	Polaribacter		Colicin I receptor TIGR04057	unassigned	0	0	0.0103837	0.0031283	0.00347445	0
Ga0206130_100510791	11-BM	unassigned	putative-DOM	Bacteria--Bacteroidota--Bacteroidia--Flavobacteriales--Flavobacteriaceae--Polaribacter--	20160426_Bin_11_1	Bacteria	Bacteroidota	Bacteroidia	Flavobacteriales	Flavobacteriaceae	Polaribacter		hypothetical protein	unassigned	0	0.00168654	0.0291334	0.048327	0.061811	0.0255749
Ga0206125_100055902	9-B	laminarin	SusC_like	Bacteria--Bacteroidota--Bacteroidia--Flavobacteriales--Flavobacteriaceae--SCGC-AAA160-P02--	20100330_Bin_54_1	Bacteria	Bacteroidota	Bacteroidia	Flavobacteriales	Flavobacteriaceae	SCGC-AAA160-P02		TonB-dependent receptor SusC TIGR04057	laminarin	0.0541949	0.0575221	0.0177501	0.000808387	0.000658967	0.000346248
Ga0206126_1000056746	19-BS	unassigned	putative-non-DOM	Bacteria--Bacteroidota--Bacteroidia--Flavobacteriales--Flavobacteriaceae--Polaribacter--	20100408_Bin_85_1	Bacteria	Bacteroidota	Bacteroidia	Flavobacteriales	Flavobacteriaceae	Polaribacter		TonB-dependent receptor SusC	unassigned	0	0	0.0247728	0.00373135	0.00196486	0
Ga0206131_100177445	9-B	alginate	SusC_like	Bacteria--Bacteroidota--Bacteroidia--Flavobacteriales--Flavobacteriaceae--UBA7428--	20110523_Bin_35_2	Bacteria	Bacteroidota	Bacteroidia	Flavobacteriales	Flavobacteriaceae	UBA7428		TonB-dependent receptor SusC TIGR04057	alginate	0	0	0	0	0	0.00201736
Ga0206125_100144972	9-B	unassigned	SusC_like	Bacteria--Bacteroidota--Bacteroidia--Flavobacteriales--Flavobacteriaceae--Polaribacter--	20160331_Bin_51_6	Bacteria	Bacteroidota	Bacteroidia	Flavobacteriales	Flavobacteriaceae	Polaribacter		TonB-dependent receptor SusC TIGR04057	cazyme-associated-no-substrate-predicted	0	0.00240512	0	0	0	0
Ga0206125_100058574	11-BM	unassigned	putative-DOM	Bacteria--Bacteroidota--Bacteroidia--Flavobacteriales--Flavobacteriaceae--Polaribacter--	20160331_Bin_51_6	Bacteria	Bacteroidota	Bacteroidia	Flavobacteriales	Flavobacteriaceae	Polaribacter		Ferric enterobactin receptor TIGR04057	unassigned	0	0.000601286	0.000644488	0	0	0
Ga0206125_100158484	9-B	unassigned	SusC_like	Bacteria--Bacteroidota--Bacteroidia--Flavobacteriales--Flavobacteriaceae--MS024-2A--MS024-2A sp000173095	20100330_Bin_64_1	Bacteria	Bacteroidota	Bacteroidia	Flavobacteriales	Flavobacteriaceae	MS024-2A	MS024-2A sp000173095	TonB-dependent receptor SusC TIGR04057	unassigned	0	0	0	0.000768017	0.000970465	0.00238901
Ga0206128_10001416	7-PE	unassigned	putative-DOM	Bacteria--Bacteroidota--Bacteroidia--Flavobacteriales--Flavobacteriaceae--Winogradskyella--	20160502_Bin_42_1	Bacteria	Bacteroidota	Bacteroidia	Flavobacteriales	Flavobacteriaceae	Winogradskyella		hypothetical protein	unassigned	0	0	0	0.010116	0.012718	0.0253737
Ga0206127_10430471	10-Bα	unassigned	putative-DOM	Bacteria--Bacteroidota--Bacteroidia--Flavobacteriales--Flavobacteriaceae----	20160512_Bin_17_11	Bacteria	Bacteroidota	Bacteroidia	Flavobacteriales	Flavobacteriaceae			TonB-dependent receptor SusC	unassigned	0.0297256	0.00690393	0	0	0.00117412	0.00245768
Ga0206128_10053443	19-BS	unassigned	putative-non-DOM	Bacteria--Bacteroidota--Bacteroidia--Flavobacteriales--Flavobacteriaceae--Hel1-33-131--	20160502_Bin_30_2	Bacteria	Bacteroidota	Bacteroidia	Flavobacteriales	Flavobacteriaceae	Hel1-33-131		TonB-dependent receptor SusC	unassigned	0	0	0.000429651	0.0412718	0.0366807	0.0199182
Ga0206123_100047989	16-BVA	unassigned	putative-non-DOM	Bacteria--Actinobacteriota--Acidimicrobiia--TMED189--TMED189--TMED189--TMED189 sp002683085	20120416_Bin_61_1	Bacteria	Actinobacteriota	Acidimicrobiia	TMED189	TMED189	TMED189	TMED189 sp002683085	Colicin I receptor	unassigned	0	0	0	0	0	0.000692497
Ga0206131_105326371	9-B	unassigned	SusC_like	unassigned	unassigned	unassigned	unassigned	unassigned	unassigned	unassigned	unassigned	unassigned	TonB-dependent receptor SusC	unassigned	0	0	0	0	0	0.000504346
Ga0206131_100704642	10-Bα	unassigned	putative-DOM	Bacteria--Bacteroidota--Bacteroidia--Flavobacteriales--Flavobacteriaceae--MAG-120531--MAG-120531 sp000173115	20110523_Bin_120_1	Bacteria	Bacteroidota	Bacteroidia	Flavobacteriales	Flavobacteriaceae	MAG-120531	MAG-120531 sp000173115	hypothetical protein	unassigned	0	0	0	0	0.000323496	0.00171619
Ga0206129_100372051	11-BM	unassigned	putative-DOM	Bacteria--Bacteroidota--Bacteroidia--Flavobacteriales--Flavobacteriaceae--UBA7428--	20110526_Bin_22_1	Bacteria	Bacteroidota	Bacteroidia	Flavobacteriales	Flavobacteriaceae	UBA7428		TonB-dependent receptor SusC TIGR04057	unassigned	0	0.000901915	0.00539455	0.0303137	0.0357161	0.028884
Ga0206124_100039472	10-Bα	unassigned	putative-DOM	Bacteria--Bacteroidota--Bacteroidia--Flavobacteriales--Flavobacteriaceae--MAG-120531--MAG-120531 sp000173115	20110523_Bin_120_1	Bacteria	Bacteroidota	Bacteroidia	Flavobacteriales	Flavobacteriaceae	MAG-120531	MAG-120531 sp000173115	TonB-dependent receptor SusC TIGR04057	unassigned	0	0	0	0.013249	0.0207585	0.0228978
Ga0206131_100869371	9-B	unassigned	SusC_like	Bacteria--Bacteroidota--Bacteroidia--Flavobacteriales--UBA10066--MED-G20--MED-G20 sp002699745	20160412_Bin_10_14	Bacteria	Bacteroidota	Bacteroidia	Flavobacteriales	UBA10066	MED-G20	MED-G20 sp002699745	TonB-dependent receptor SusC TIGR04057	unassigned	0	0	0	0	0.0019782	0.00401112
Ga0206129_100092956	9-B	unassigned	SusC_like	Bacteria--Bacteroidota--Bacteroidia--Flavobacteriales--Flavobacteriaceae--MS024-2A--	20160512_Bin_10_8	Bacteria	Bacteroidota	Bacteroidia	Flavobacteriales	Flavobacteriaceae	MS024-2A		TonB-dependent receptor SusC TIGR04057	unassigned	0	0	0.00112777	0.0168353	0.0287561	0.0379442
Ga0206130_100742631	10-Bα	unassigned	putative-DOM	Bacteria--Bacteroidota--Bacteroidia--Flavobacteriales--Flavobacteriaceae--MAG-120531--MAG-120531 sp000173115	20110523_Bin_120_1	Bacteria	Bacteroidota	Bacteroidia	Flavobacteriales	Flavobacteriaceae	MAG-120531	MAG-120531 sp000173115	TonB-dependent receptor SusC TIGR04057	unassigned	0	0	0	0	0.000584742	0.00127588
Ga0206130_100900591	9-B	unassigned	SusC_like	unassigned	unassigned	unassigned	unassigned	unassigned	unassigned	unassigned	unassigned	unassigned	TonB-dependent receptor SusC	unassigned	0	0	0	0.0043723	0.0083749	0.0119421
Ga0206125_100086423	9-B	alpha-glucan	SusC_like	Bacteria--Bacteroidota--Bacteroidia--Flavobacteriales--Flavobacteriaceae--SCGC-AAA160-P02--	20120412_Bin_1_20	Bacteria	Bacteroidota	Bacteroidia	Flavobacteriales	Flavobacteriaceae	SCGC-AAA160-P02		TonB-dependent receptor SusC TIGR04057	alpha-glucan	0.259155	0.144049	0.0787709	0.0840857	0.10596	0.0944593
Ga0206131_101060791	9-B	unassigned	SusC_like	unassigned	unassigned	unassigned	unassigned	unassigned	unassigned	unassigned	unassigned	unassigned	TonB-dependent receptor SusC	unassigned	0	0	0	0.00083975	0.000838667	0.00401753
Ga0206127_15069951	9-B	alpha-glucan	SusC_like	Bacteria--Bacteroidota--Bacteroidia--Flavobacteriales--Flavobacteriaceae--SCGC-AAA160-P02--	20100330_Bin_54_1	Bacteria	Bacteroidota	Bacteroidia	Flavobacteriales	Flavobacteriaceae	SCGC-AAA160-P02		TonB-dependent receptor SusC TIGR04057	alpha-glucan	0	0.000601286	0.00136048	0.00255617	0.00301454	0.00170117
Ga0206129_101050941	19-BS	unassigned	putative-non-DOM	unassigned	unassigned	unassigned	unassigned	unassigned	unassigned	unassigned	unassigned	unassigned	unassigned	unassigned	0	0	0	0.0003359	0.000335471	0.000346248
Ga0206128_10074402	19-BS	unassigned	putative-non-DOM	Bacteria--Bacteroidota--Bacteroidia--Flavobacteriales--Flavobacteriaceae--SCGC-AAA160-P02--	20120412_Bin_1_20	Bacteria	Bacteroidota	Bacteroidia	Flavobacteriales	Flavobacteriaceae	SCGC-AAA160-P02		TonB-dependent receptor SusC	unassigned	0.333485	0.24751	0.141123	0.107536	0.142894	0.101557
Ga0206129_101088131	9-B	fucose-mannose-xylose-containing	SusC_like	Bacteria--Bacteroidota--Bacteroidia--Flavobacteriales--Flavobacteriaceae--MAG-121220-bin8--MAG-121220-bin8 sp002700465	20160321_Bin_18_1	Bacteria	Bacteroidota	Bacteroidia	Flavobacteriales	Flavobacteriaceae	MAG-121220-bin8	MAG-121220-bin8 sp002700465	hypothetical protein	mannose-containing	0.0173615	0	0	0.00167948	0.00410342	0.016355
Ga0206129_100776931	19-BS	unassigned	putative-non-DOM	Bacteria--Bacteroidota--Bacteroidia--Flavobacteriales--Flavobacteriaceae--MAG-121220-bin8--	20110523_Bin_47_1	Bacteria	Bacteroidota	Bacteroidia	Flavobacteriales	Flavobacteriaceae	MAG-121220-bin8		TonB-dependent receptor SusC	unassigned	0	0.00156925	0	0	0	0
Ga0206129_100578232	9-B	unassigned	SusC_like	unassigned	unassigned	unassigned	unassigned	unassigned	unassigned	unassigned	unassigned	unassigned	TonB-dependent receptor SusC	unassigned	0	0	0	0.000472487	0	0
Ga0206130_100316673	9-B	unassigned	SusC_like	unassigned	unassigned	unassigned	unassigned	unassigned	unassigned	unassigned	unassigned	unassigned	TonB-dependent receptor SusC	unassigned	0	0	0	0	0	0.000504346
Ga0206131_100939411	9-B	unassigned	SusC_like	unassigned	unassigned	unassigned	unassigned	unassigned	unassigned	unassigned	unassigned	unassigned	TonB-dependent receptor SusC	unassigned	0	0	0	0	0.000323496	0.00170117
Ga0206128_16679661	35-PL	unassigned	putative-DOM	unassigned	unassigned	unassigned	unassigned	unassigned	unassigned	unassigned	unassigned	unassigned	hypothetical protein	unassigned	0	0	0	0	0	0.00031804
Ga0206127_10242471	19-BS	unassigned	putative-non-DOM	Bacteria--Bacteroidota--Bacteroidia--Flavobacteriales--Flavobacteriaceae--MAG-121220-bin8--	20100518_Bin_1_2	Bacteria	Bacteroidota	Bacteroidia	Flavobacteriales	Flavobacteriaceae	MAG-121220-bin8		hypothetical protein	unassigned	0.16078	0.0957347	0.0335688	0.0928358	0.118921	0.138687
Ga0206130_100564641	19-BS	unassigned	putative-non-DOM	Bacteria--Bacteroidota--Bacteroidia--Flavobacteriales--Flavobacteriaceae--MAG-121220-bin8--MAG-121220-bin8 sp002700465	20160321_Bin_18_1	Bacteria	Bacteroidota	Bacteroidia	Flavobacteriales	Flavobacteriaceae	MAG-121220-bin8	MAG-121220-bin8 sp002700465	hypothetical protein	unassigned	0.0401119	0.0197244	0.00697294	0.0205567	0.0280591	0.0270558
Ga0206131_100605161	19-BS	unassigned	putative-non-DOM	Bacteria--Bacteroidota--Bacteroidia--Flavobacteriales--Flavobacteriaceae--MAG-121220-bin8--MAG-121220-bin8 sp002700465	20160321_Bin_18_1	Bacteria	Bacteroidota	Bacteroidia	Flavobacteriales	Flavobacteriaceae	MAG-121220-bin8	MAG-121220-bin8 sp002700465	Vitamin B12 transporter BtuB	unassigned	0	0.00177823	0	0.00422877	0.00523572	0.00743144
Ga0206131_100939981	19-BS	unassigned	putative-non-DOM	unassigned	unassigned	unassigned	unassigned	unassigned	unassigned	unassigned	unassigned	unassigned	unassigned	unassigned	0.00221397	0	0	0.00251914	0.00251598	0.00225053
Ga0206125_100089606	9-B	fucose-mannose-xylose-containing	SusC_like	Bacteria--Bacteroidota--Bacteroidia--Flavobacteriales--Flavobacteriaceae--MAG-121220-bin8--MAG-121220-bin8 sp002700465	20160321_Bin_18_1	Bacteria	Bacteroidota	Bacteroidia	Flavobacteriales	Flavobacteriaceae	MAG-121220-bin8	MAG-121220-bin8 sp002700465	TonB-dependent receptor SusC	mannose-containing	0.377883	0.120497	0.0648615	0.174107	0.220218	0.278336
Ga0206128_10075692	9-B	fucose-mannose-xylose-containing	SusC_like	Bacteria--Bacteroidota--Bacteroidia--Flavobacteriales--Flavobacteriaceae--MAG-121220-bin8--	20100518_Bin_1_2	Bacteria	Bacteroidota	Bacteroidia	Flavobacteriales	Flavobacteriaceae	MAG-121220-bin8		TonB-dependent receptor SusC TIGR04057	unassigned	0.00334036	0.00846809	0	0.00689629	0.00900271	0.0149285
Ga0206131_100344492	9-B	unassigned	SusC_like	Bacteria--Bacteroidota--Bacteroidia--Flavobacteriales--Flavobacteriaceae--MED-G11--	20110526_Bin_44_1	Bacteria	Bacteroidota	Bacteroidia	Flavobacteriales	Flavobacteriaceae	MED-G11		TonB-dependent receptor SusC TIGR04057	unassigned	0.00337937	0	0	0	0	0.00350586
Ga0206124_10000001165	9-B	unassigned	SusC_like	Bacteria--Bacteroidota--Bacteroidia--Flavobacteriales--Flavobacteriaceae----	20100408_Bin_86	Bacteria	Bacteroidota	Bacteroidia	Flavobacteriales	Flavobacteriaceae			TonB-dependent receptor SusC TIGR04057	unassigned	0.000766361	0	0	0	0	0
Ga0206129_100203223	9-B	unassigned	SusC_like	Bacteria--Bacteroidota--Bacteroidia--Flavobacteriales--Flavobacteriaceae--MAG-121220-bin8--MAG-121220-bin8 sp002700465	20160321_Bin_18_1	Bacteria	Bacteroidota	Bacteroidia	Flavobacteriales	Flavobacteriaceae	MAG-121220-bin8	MAG-121220-bin8 sp002700465	TonB-dependent receptor SusC TIGR04057	unassigned	0	0	0	0.00151153	0.00303366	0.0065912
Ga0206129_101571411	9-B	unassigned	SusC_like	unassigned	unassigned	unassigned	unassigned	unassigned	unassigned	unassigned	unassigned	unassigned	TonB-dependent receptor SusC	unassigned	0	0	0	0	0	0.000346248
Ga0206130_100738691	9-B	unassigned	SusC_like	unassigned	unassigned	unassigned	unassigned	unassigned	unassigned	unassigned	unassigned	unassigned	TonB-dependent receptor SusC	unassigned	0	0	0	0.00117565	0.00149761	0.00170117
Ga0206130_100255682	9-B	alginate	SusC_like	Bacteria--Bacteroidota--Bacteroidia--Flavobacteriales--Flavobacteriaceae--UBA7428--	20110526_Bin_22_1	Bacteria	Bacteroidota	Bacteroidia	Flavobacteriales	Flavobacteriaceae	UBA7428		hypothetical protein	alginate	0	0	0	0	0	0.000756509
Ga0206129_1000116915	9-B	laminarin	SusC_like	Bacteria--Bacteroidota--Bacteroidia--Flavobacteriales--Flavobacteriaceae--Hel1-33-131--	20160502_Bin_30_1	Bacteria	Bacteroidota	Bacteroidia	Flavobacteriales	Flavobacteriaceae	Hel1-33-131		TonB-dependent receptor SusC TIGR04057	laminarin	0	0	0	0.020386	0.0154992	0.00474494
Ga0206125_1000015441	19-BS	unassigned	putative-non-DOM	Bacteria--Bacteroidota--Bacteroidia--Flavobacteriales--Flavobacteriaceae----	20110428_Bin_114_1	Bacteria	Bacteroidota	Bacteroidia	Flavobacteriales	Flavobacteriaceae			hypothetical protein	unassigned	0	0.00258846	0	0.00289207	0.00341222	0.00547985
Ga0206125_100012767	19-BS	unassigned	putative-non-DOM	Bacteria--Bacteroidota--Bacteroidia--Flavobacteriales--Flavobacteriaceae----	20160512_Bin_17_11	Bacteria	Bacteroidota	Bacteroidia	Flavobacteriales	Flavobacteriaceae			hypothetical protein	unassigned	0.0143212	0.00623675	0	0	0	0
Ga0206125_100062174	2-B	unassigned	putative-DOM	Bacteria--Bacteroidota--Bacteroidia--Flavobacteriales--Flavobacteriaceae----	20160512_Bin_17_11	Bacteria	Bacteroidota	Bacteroidia	Flavobacteriales	Flavobacteriaceae			TonB-dependent receptor SusC	unassigned	0	0	0	0	0.000323496	0.000756509
Ga0206124_1000000120	9-B	laminarin	SusC_like	Bacteria--Bacteroidota--Bacteroidia--Flavobacteriales--Flavobacteriaceae----	20100408_Bin_86	Bacteria	Bacteroidota	Bacteroidia	Flavobacteriales	Flavobacteriaceae			TonB-dependent receptor SusC TIGR04057	laminarin	0	0	0	0.0010077	0.00100639	0
Ga0206129_100108423	2-B	unassigned	putative-DOM	Bacteria--Bacteroidota--Bacteroidia--Flavobacteriales--Flavobacteriaceae--Hel1-33-131--Hel1-33-131 sp001735745	20100423_Bin_16_1	Bacteria	Bacteroidota	Bacteroidia	Flavobacteriales	Flavobacteriaceae	Hel1-33-131	Hel1-33-131 sp001735745	TonB-dependent receptor SusC	unassigned	0	0	0	0.00141748	0	0
Ga0206128_100010257	4-B	unassigned	putative-DOM	Bacteria--Bacteroidota--Bacteroidia--Flavobacteriales--Flavobacteriaceae--MS024-2A--MS024-2A sp000173095	20100330_Bin_64_1	Bacteria	Bacteroidota	Bacteroidia	Flavobacteriales	Flavobacteriaceae	MS024-2A	MS024-2A sp000173095	Vitamin B12 transporter BtuB	unassigned	0	0	0	0	0	0.000346248
Ga0206130_100259581	9-B	unassigned	SusC_like	unassigned	unassigned	unassigned	unassigned	unassigned	unassigned	unassigned	unassigned	unassigned	unassigned	unassigned	0	0	0	0	0.000485221	0.00100867
Ga0206125_1000108014	9-B	unassigned	SusC_like	Bacteria--Bacteroidota--Bacteroidia--Cytophagales--Cyclobacteriaceae--UBA4465--UBA4465 sp002292365	20100408_Bin_4_1	Bacteria	Bacteroidota	Bacteroidia	Cytophagales	Cyclobacteriaceae	UBA4465	UBA4465 sp002292365	TonB-dependent receptor SusC TIGR04057	unassigned	0	0	0	0	0.000323496	0
Ga0206128_10114963	9-B	unassigned	SusC_like	Bacteria--Bacteroidota--Bacteroidia--Flavobacteriales--Flavobacteriaceae--MAG-120531--MAG-120531 sp000173115	20110523_Bin_120_1	Bacteria	Bacteroidota	Bacteroidia	Flavobacteriales	Flavobacteriaceae	MAG-120531	MAG-120531 sp000173115	TonB-dependent receptor SusC TIGR04057	unassigned	0	0	0	0	0	0.000346248
Ga0206130_100148981	9-B	unassigned	SusC_like	Bacteria--Bacteroidota--Bacteroidia--Flavobacteriales--Flavobacteriaceae--Polaribacter--	20120426_Bin_74_1	Bacteria	Bacteroidota	Bacteroidia	Flavobacteriales	Flavobacteriaceae	Polaribacter		TonB-dependent receptor SusC TIGR04057	cazyme-associated-no-substrate-predicted	0	0	0.000465405	0	0	0
Ga0206128_10125334	22-BPS	unassigned	putative-non-DOM	Bacteria--Bacteroidota--Bacteroidia--Flavobacteriales--Flavobacteriaceae--MAG-120531--MAG-120531 sp000173115	20110523_Bin_120_1	Bacteria	Bacteroidota	Bacteroidia	Flavobacteriales	Flavobacteriaceae	MAG-120531	MAG-120531 sp000173115	Fe(3+) dicitrate transport protein FecA	unassigned	0	0	0	0	0.00175423	0.00102372
Ga0206124_100074103	9-B	fucose-mannose-xylose-containing	SusC_like	Bacteria--Bacteroidota--Bacteroidia--Flavobacteriales--Flavobacteriaceae--MS024-2A--	20120503_Bin_3_5	Bacteria	Bacteroidota	Bacteroidia	Flavobacteriales	Flavobacteriaceae	MS024-2A		TonB-dependent receptor SusC TIGR04057	unassigned	0	0	0	0.0123041	0.0183039	0.0195372
Ga0206125_1000124412	9-B	fucose-mannose-xylose-containing	SusC_like	Bacteria--Bacteroidota--Bacteroidia--Flavobacteriales--Flavobacteriaceae--MAG-121220-bin8--	20100518_Bin_1_2	Bacteria	Bacteroidota	Bacteroidia	Flavobacteriales	Flavobacteriaceae	MAG-121220-bin8		TonB-dependent receptor SusC TIGR04057	fucose-mannose-xylose?-containing	0	0	0	0.00083975	0.000838667	0.000504346
Ga0206126_100033291	9-B	fucose-mannose-xylose-containing	SusC_like	Bacteria--Bacteroidota--Bacteroidia--Flavobacteriales--Flavobacteriaceae--UBA7428--	20120503_Bin_94	Bacteria	Bacteroidota	Bacteroidia	Flavobacteriales	Flavobacteriaceae	UBA7428		TonB-dependent receptor SusC TIGR04057	unassigned	0	0	0	0.000472487	0	0
Ga0206127_10446281	9-B	fucose-mannose-xylose-containing	SusC_like	Bacteria--Bacteroidota--Bacteroidia--Flavobacteriales--Flavobacteriaceae--MS024-2A--	20120503_Bin_3_5	Bacteria	Bacteroidota	Bacteroidia	Flavobacteriales	Flavobacteriaceae	MS024-2A		TonB-dependent receptor SusC TIGR04057	unassigned	0	0	0	0.000768017	0	0.000850595
Ga0206128_100164610	9-B	fucose-mannose-xylose-containing	SusC_like	Bacteria--Bacteroidota--Bacteroidia--Flavobacteriales--Flavobacteriaceae--UBA7428--UBA7428 sp002477625	20100408_Bin_88	Bacteria	Bacteroidota	Bacteroidia	Flavobacteriales	Flavobacteriaceae	UBA7428	UBA7428 sp002477625	TonB-dependent receptor SusC TIGR04057	fucose-containing	0.00384527	0	0.0265852	0.167113	0.207612	0.213454
Ga0206128_100173213	9-B	fucose-mannose-xylose-containing	SusC_like	Bacteria--Bacteroidota--Bacteroidia--Flavobacteriales--Flavobacteriaceae--MAG-121220-bin8--MAG-121220-bin8 sp002700465	20160321_Bin_18_1	Bacteria	Bacteroidota	Bacteroidia	Flavobacteriales	Flavobacteriaceae	MAG-121220-bin8	MAG-121220-bin8 sp002700465	TonB-dependent receptor SusC TIGR04057	unassigned	0.0464045	0.0613848	0.00419843	0.0898363	0.124729	0.118119
Ga0206129_100535941	9-B	fucose-mannose-xylose-containing	SusC_like	Bacteria--Bacteroidota--Bacteroidia--Flavobacteriales--Flavobacteriaceae--MAG-121220-bin8--	20100518_Bin_1_2	Bacteria	Bacteroidota	Bacteroidia	Flavobacteriales	Flavobacteriaceae	MAG-121220-bin8		TonB-dependent receptor SusC TIGR04057	unassigned	0.00136733	0	0	0.000708741	0.000808717	0.00763278
Ga0206129_100595431	9-B	fucose-mannose-xylose-containing	SusC_like	unassigned	unassigned	unassigned	unassigned	unassigned	unassigned	unassigned	unassigned	unassigned	TonB-dependent receptor SusC	unassigned	0	0	0	0.0187074	0.0225188	0.0285569
Ga0206130_100168123	9-B	fucose-mannose-xylose-containing	SusC_like	Bacteria--Bacteroidota--Bacteroidia--Flavobacteriales--Flavobacteriaceae--Polaribacter--	20160512_Bin_59_4	Bacteria	Bacteroidota	Bacteroidia	Flavobacteriales	Flavobacteriaceae	Polaribacter		TonB-dependent receptor SusC TIGR04057	mannose-containing	0	0	0.000465405	0	0.000323496	0
Ga0206124_100376361	9-B	fucose-mannose-xylose-containing	SusC_like	Bacteria--Bacteroidota--Bacteroidia--Flavobacteriales--Flavobacteriaceae--MAG-120531--MAG-120531 sp000173115	20110523_Bin_120_1	Bacteria	Bacteroidota	Bacteroidia	Flavobacteriales	Flavobacteriaceae	MAG-120531	MAG-120531 sp000173115	TonB-dependent receptor SusC TIGR04057	mannose-containing	0	0	0	0.00083975	0.000838667	0.00121185
Ga0206128_10017052	9-B	fucose-mannose-xylose-containing	SusC_like	Bacteria--Bacteroidota--Bacteroidia--Flavobacteriales--Flavobacteriaceae--MAG-120531--MAG-120531 sp000173115	20110523_Bin_120_1	Bacteria	Bacteroidota	Bacteroidia	Flavobacteriales	Flavobacteriaceae	MAG-120531	MAG-120531 sp000173115	TonB-dependent receptor SusC TIGR04057	mannose-containing	0	0	0	0.00886999	0.0157148	0.00958325
Ga0206131_100021646	9-B	fucose-mannose-xylose-containing	SusC_like	Bacteria--Bacteroidota--Bacteroidia--Flavobacteriales--Flavobacteriaceae--GCA-002733185--	20160321_Bin_57_3	Bacteria	Bacteroidota	Bacteroidia	Flavobacteriales	Flavobacteriaceae	GCA-002733185		TonB-dependent receptor SusC TIGR04057	fucose-mannose-xylose?-containing	0	0	0.000429651	0.00184743	0.00297725	0.00171619
Ga0206131_100228451	9-B	fucose-mannose-xylose-containing	SusC_like	unassigned	unassigned	unassigned	unassigned	unassigned	unassigned	unassigned	unassigned	unassigned	unassigned	unassigned	0	0	0.000465405	0.00083975	0.000838667	0.00196836
Ga0206131_103745031	9-B	unassigned	SusC_like	Bacteria--Bacteroidota--Bacteroidia--Flavobacteriales--Flavobacteriaceae--MS024-2A--	20110526_Bin_123_1	Bacteria	Bacteroidota	Bacteroidia	Flavobacteriales	Flavobacteriaceae	MS024-2A		TonB-dependent receptor SusC TIGR04057	cazyme-associated-no-substrate-predicted	0	0	0	0	0	0.00110276
Ga0206131_100476571	9-B	fucose-mannose-xylose-containing	SusC_like	Bacteria--Bacteroidota--Bacteroidia--Flavobacteriales--Flavobacteriaceae--Hel1-33-131--	20100518_Bin_62_2	Bacteria	Bacteroidota	Bacteroidia	Flavobacteriales	Flavobacteriaceae	Hel1-33-131		TonB-dependent receptor SusC TIGR04057	fucose-mannose-xylose?-containing	0	0	0	0.00083975	0.00132389	0.00624575
Ga0206125_1000121511	9-B	fucose-mannose-xylose-containing	SusC_like	Bacteria--Bacteroidota--Bacteroidia--Flavobacteriales--Flavobacteriaceae--SCGC-AAA160-P02--	20110530_Bin_43_1	Bacteria	Bacteroidota	Bacteroidia	Flavobacteriales	Flavobacteriaceae	SCGC-AAA160-P02		TonB-dependent receptor SusC TIGR04057	fucose-mannose-xylose?-containing	0.0180234	0.0112675	0.0184784	0.111472	0.17249	0.194733
Ga0206128_10093872	9-B	fucose-mannose-xylose-containing	SusC_like	Bacteria--Bacteroidota--Bacteroidia--Flavobacteriales--Flavobacteriaceae--Polaribacter--	20160426_Bin_11_1	Bacteria	Bacteroidota	Bacteroidia	Flavobacteriales	Flavobacteriaceae	Polaribacter		TonB-dependent receptor SusC TIGR04057	mannose-containing	0	0	0	0.0223889	0.03473	0.0315269
Ga0206129_100175873	9-B	unassigned	SusC_like	Bacteria--Bacteroidota--Bacteroidia--Flavobacteriales--Flavobacteriaceae--MS024-2A--	20120503_Bin_3_5	Bacteria	Bacteroidota	Bacteroidia	Flavobacteriales	Flavobacteriaceae	MS024-2A		TonB-dependent receptor SusC TIGR04057	cazyme-associated-no-substrate-predicted	0	0	0	0.00151153	0.00426537	0.0132253
Ga0206125_100042558	8-B	unassigned	putative-DOM	Bacteria--Bacteroidota--Bacteroidia--Flavobacteriales--Flavobacteriaceae--SCGC-AAA160-P02--	20110530_Bin_43_1	Bacteria	Bacteroidota	Bacteroidia	Flavobacteriales	Flavobacteriaceae	SCGC-AAA160-P02		hypothetical protein	cazyme-associated-no-substrate-predicted	0	0.00117694	0.000644488	0	0	0
Ga0206128_1000072114	9-B	unassigned	SusC_like	Bacteria--Bacteroidota--Bacteroidia--Flavobacteriales--Flavobacteriaceae--Winogradskyella--	20160502_Bin_42_1	Bacteria	Bacteroidota	Bacteroidia	Flavobacteriales	Flavobacteriaceae	Winogradskyella		TonB-dependent receptor SusC TIGR04057	unassigned	0	0	0	0.00641895	0.0129936	0.0399964
Ga0206131_1000220414	19-BS	unassigned	putative-non-DOM	Bacteria--Bacteroidota--Bacteroidia--Flavobacteriales--Flavobacteriaceae----	20160517_Bin_69_2	Bacteria	Bacteroidota	Bacteroidia	Flavobacteriales	Flavobacteriaceae			TonB-dependent receptor SusC	unassigned	0	0	0	0	0	0.00582047
Ga0206128_100101727	11-BM	unassigned	putative-DOM	Bacteria--Proteobacteria--Gammaproteobacteria--Nitrosococcales--Methylophagaceae----	20160502_Bin_30_6	Bacteria	Proteobacteria	Gammaproteobacteria	Nitrosococcales	Methylophagaceae			TonB-dependent receptor SusC TIGR04057	unassigned	0	0	0.000644488	0.037222	0.0320307	0.0174707
Ga0206129_1000506214	11-BM	unassigned	putative-DOM	Bacteria--Bacteroidota--Bacteroidia--Flavobacteriales--Flavobacteriaceae--Hel1-33-131--Hel1-33-131 sp001735745	20100423_Bin_16_1	Bacteria	Bacteroidota	Bacteroidia	Flavobacteriales	Flavobacteriaceae	Hel1-33-131	Hel1-33-131 sp001735745	TonB-dependent receptor SusC TIGR04057	unassigned	0	0	0.000429651	0.00898223	0.00630338	0.00302972
Ga0206130_100079326	11-BM	unassigned	putative-DOM	Bacteria--Bacteroidota--Bacteroidia--Flavobacteriales--Flavobacteriaceae--Polaribacter--	20160512_Bin_59_4	Bacteria	Bacteroidota	Bacteroidia	Flavobacteriales	Flavobacteriaceae	Polaribacter		TonB-dependent receptor SusC TIGR04057	unassigned	0	0	0	0.00329618	0.00348047	0.00362816
Ga0206128_10098112	11-BM	unassigned	putative-DOM	Bacteria--Bacteroidota--Bacteroidia--Flavobacteriales--Flavobacteriaceae--Algibacter_B--	20120503_Bin_84_1	Bacteria	Bacteroidota	Bacteroidia	Flavobacteriales	Flavobacteriaceae	Algibacter_B		TonB-dependent receptor SusC TIGR04057	unassigned	0	0	0.00139946	0.00397031	0.000838667	0.00102372
Ga0206128_10674981	9-B	unassigned	SusC_like	unassigned	unassigned	unassigned	unassigned	unassigned	unassigned	unassigned	unassigned	unassigned	unassigned	unassigned	0	0	0.00150997	0	0	0
Ga0206129_101765202	9-B	unassigned	SusC_like	Bacteria--Bacteroidota--Bacteroidia--Flavobacteriales--Flavobacteriaceae--Polaribacter--	20100408_Bin_85_1	Bacteria	Bacteroidota	Bacteroidia	Flavobacteriales	Flavobacteriaceae	Polaribacter		TonB-dependent receptor SusC TIGR04057	unassigned	0	0	0.0146039	0.00148843	0	0
Ga0206126_100478321	22-BPS	unassigned	putative-non-DOM	Bacteria--Bacteroidota--Bacteroidia--Flavobacteriales--Flavobacteriaceae--SCGC-AAA160-P02--	20100330_Bin_54_1	Bacteria	Bacteroidota	Bacteroidia	Flavobacteriales	Flavobacteriaceae	SCGC-AAA160-P02		Fe(3+) dicitrate transport protein FecA	unassigned	0	0.00373056	0.00186167	0	0	0
Ga0206129_100078443	22-BPS	unassigned	putative-non-DOM	Bacteria--Bacteroidota--Bacteroidia--Flavobacteriales--Flavobacteriaceae--SCGC-AAA160-P02--	20120412_Bin_1_20	Bacteria	Bacteroidota	Bacteroidia	Flavobacteriales	Flavobacteriaceae	SCGC-AAA160-P02		hypothetical protein	unassigned	0.00618566	0.0426375	0.0341344	0.00890276	0.0171133	0.00612357
Ga0206127_10976972	22-BPS	unassigned	putative-non-DOM	Bacteria--Bacteroidota--Bacteroidia--Flavobacteriales--Flavobacteriaceae--SCGC-AAA160-P02--	20100330_Bin_54_1	Bacteria	Bacteroidota	Bacteroidia	Flavobacteriales	Flavobacteriaceae	SCGC-AAA160-P02		hypothetical protein	unassigned	0	0.000456838	0.000895056	0	0	0
Ga0206130_100468721	9-B	alginate	SusC_like	Bacteria--Bacteroidota--Bacteroidia--Flavobacteriales--Flavobacteriaceae--MS024-2A--	20120503_Bin_3_5	Bacteria	Bacteroidota	Bacteroidia	Flavobacteriales	Flavobacteriaceae	MS024-2A		TonB-dependent receptor SusC TIGR04057	unassigned	0	0	0	0	0	0.000504346
Ga0206127_100010032	9-B	laminarin	SusC_like	Bacteria--Bacteroidota--Bacteroidia--Flavobacteriales--Flavobacteriaceae--Polaribacter--	20160419_Bin_29_2	Bacteria	Bacteroidota	Bacteroidia	Flavobacteriales	Flavobacteriaceae	Polaribacter		TonB-dependent receptor SusC TIGR04057	laminarin	0	0	0.000429651	0.0006718	0.00164138	0
Ga0206130_100193461	9-B	alginate	SusC_like	Bacteria--Bacteroidota--Bacteroidia--Flavobacteriales--Flavobacteriaceae--UBA7428--	20110526_Bin_22_1	Bacteria	Bacteroidota	Bacteroidia	Flavobacteriales	Flavobacteriaceae	UBA7428		TonB-dependent receptor SusC TIGR04057	unassigned	0	0	0	0	0	0.00912593
Ga0206125_100004726	9-B	alginate	SusC_like	Bacteria--Bacteroidota--Bacteroidia--Flavobacteriales--Flavobacteriaceae--UBA7428--UBA7428 sp002477625	20100408_Bin_88	Bacteria	Bacteroidota	Bacteroidia	Flavobacteriales	Flavobacteriaceae	UBA7428	UBA7428 sp002477625	TonB-dependent receptor SusC TIGR04057	alginate	0	0	0	0	0	0.00217822
Ga0206129_100259162	9-B	alginate	SusC_like	Bacteria--Bacteroidota--Bacteroidia--Flavobacteriales--Flavobacteriaceae--UBA7428--	20110526_Bin_22_1	Bacteria	Bacteroidota	Bacteroidia	Flavobacteriales	Flavobacteriaceae	UBA7428		TonB-dependent receptor SusC TIGR04057	alginate	0	0	0	0.00502639	0.00692631	0.0670691
Ga0206131_1000012159	9-B	alginate	SusC_like	Bacteria--Bacteroidota--Bacteroidia--Flavobacteriales--Flavobacteriaceae--MS024-2A--	20160512_Bin_10_8	Bacteria	Bacteroidota	Bacteroidia	Flavobacteriales	Flavobacteriaceae	MS024-2A		TonB-dependent receptor SusC TIGR04057	alginate	0	0	0	0	0	0.016434
Ga0206130_101168731	9-B	unassigned	SusC_like	unassigned	unassigned	unassigned	unassigned	unassigned	unassigned	unassigned	unassigned	unassigned	TonB-dependent receptor SusC	unassigned	0	0	0	0	0	0.000865621
Ga0206128_11154221	11-BM	unassigned	putative-DOM	unassigned	unassigned	unassigned	unassigned	unassigned	unassigned	unassigned	unassigned	unassigned	Vitamin B12 transporter BtuB	unassigned	0	0	0	0.0003359	0.000335471	0
Ga0206126_1000096512	9-B	laminarin	SusC_like	Bacteria--Bacteroidota--Bacteroidia--Flavobacteriales--Flavobacteriaceae--Polaribacter--	20160426_Bin_11_1	Bacteria	Bacteroidota	Bacteroidia	Flavobacteriales	Flavobacteriaceae	Polaribacter		TonB-dependent receptor SusC TIGR04057	unassigned	0	0	0.00162895	0.00541139	0.00965447	0.00273989
Ga0206126_100050327	10-Bα	unassigned	putative-DOM	Bacteria--Bacteroidota--Bacteroidia--Flavobacteriales--Flavobacteriaceae--Polaribacter--	20160426_Bin_11_1	Bacteria	Bacteroidota	Bacteroidia	Flavobacteriales	Flavobacteriaceae	Polaribacter		TonB-dependent receptor SusC TIGR04057	unassigned	0	0	0	0.00268729	0.00767886	0.00170117
Ga0206128_10029923	10-Bα	unassigned	putative-DOM	Bacteria--Bacteroidota--Bacteroidia--Flavobacteriales--Flavobacteriaceae--Polaribacter--	20160426_Bin_11_1	Bacteria	Bacteroidota	Bacteroidia	Flavobacteriales	Flavobacteriaceae	Polaribacter		TonB-dependent receptor SusC TIGR04057	unassigned	0	0	0.0258531	0.0621866	0.0839016	0.0458252
Ga0206128_10230261	9-B	unassigned	SusC_like	Bacteria--Bacteroidota--Bacteroidia--Flavobacteriales--Flavobacteriaceae--Polaribacter--	20160419_Bin_29_2	Bacteria	Bacteroidota	Bacteroidia	Flavobacteriales	Flavobacteriaceae	Polaribacter		TonB-dependent receptor SusC TIGR04057	unassigned	0	0	0.0273044	0.0140932	0.0188477	0
Ga0206131_100227292	9-B	unassigned	SusC_like	Bacteria--Bacteroidota--Bacteroidia--Flavobacteriales--UBA10066--MED-G20--MED-G20 sp002699745	20160412_Bin_10_14	Bacteria	Bacteroidota	Bacteroidia	Flavobacteriales	UBA10066	MED-G20	MED-G20 sp002699745	TonB-dependent receptor SusC TIGR04057	unassigned	0	0	0	0.00151153	0.00290305	0.00569904
Ga0206127_10817941	9-B	unassigned	SusC_like	unassigned	unassigned	unassigned	unassigned	unassigned	unassigned	unassigned	unassigned	unassigned	TonB-dependent receptor SusC	unassigned	0.00239282	0	0	0	0	0
Ga0206130_100347011	10-Bα	unassigned	putative-DOM	Bacteria--Bacteroidota--Bacteroidia--Flavobacteriales--Flavobacteriaceae--Polaribacter--	20100504_Bin_100	Bacteria	Bacteroidota	Bacteroidia	Flavobacteriales	Flavobacteriaceae	Polaribacter		TonB-dependent receptor SusC TIGR04057	unassigned	0	0	0.00279248	0.0010077	0.00100639	0
Ga0206128_10898591	11-BM	unassigned	putative-DOM	Bacteria--Bacteroidota--Bacteroidia--Flavobacteriales--Flavobacteriaceae--Polaribacter--Polaribacter sp900106075	20100413_Bin_59	Bacteria	Bacteroidota	Bacteroidia	Flavobacteriales	Flavobacteriaceae	Polaribacter	Polaribacter sp900106075	hypothetical protein	unassigned	0	0	0.000859325	0	0	0
Ga0206126_100604182	11-BM	unassigned	putative-DOM	Bacteria--Bacteroidota--Bacteroidia--Flavobacteriales--Flavobacteriaceae--Polaribacter--Polaribacter sp900106075	20100413_Bin_59	Bacteria	Bacteroidota	Bacteroidia	Flavobacteriales	Flavobacteriaceae	Polaribacter	Polaribacter sp900106075	Vitamin B12 transporter BtuB TIGR04057	unassigned	0	0	0.00112777	0	0	0
Ga0206129_100145012	9-B	unassigned	SusC_like	Bacteria--Bacteroidota--Bacteroidia--Flavobacteriales--Flavobacteriaceae----	20160512_Bin_17_11	Bacteria	Bacteroidota	Bacteroidia	Flavobacteriales	Flavobacteriaceae			hypothetical protein	cazyme-associated-no-substrate-predicted	0	0.000784626	0	0	0	0
Ga0206125_100085523	14-BP	unassigned	putative-non-DOM	Bacteria--Bacteroidota--Bacteroidia--Flavobacteriales--Flavobacteriaceae--SCGC-AAA160-P02--	20110530_Bin_43_1	Bacteria	Bacteroidota	Bacteroidia	Flavobacteriales	Flavobacteriaceae	SCGC-AAA160-P02		Vitamin B12 transporter BtuB TIGR04057	unassigned	0	0.00496037	0.00370868	0.000472487	0	0.000346248
Ga0206128_100045615	9-B	unassigned	SusC_like	Bacteria--Bacteroidota--Bacteroidia--Flavobacteriales--Flavobacteriaceae--Hel1-33-131--	20160502_Bin_30_1	Bacteria	Bacteroidota	Bacteroidia	Flavobacteriales	Flavobacteriaceae	Hel1-33-131		TonB-dependent receptor SusC TIGR04057	sulfated-mannose-containing	0	0	0.000754973	0	0	0
Ga0206125_1000013237	9-B	unassigned	SusC_like	Bacteria--Bacteroidota--Bacteroidia--Flavobacteriales--Flavobacteriaceae----	20160512_Bin_17_11	Bacteria	Bacteroidota	Bacteroidia	Flavobacteriales	Flavobacteriaceae			TonB-dependent receptor SusC TIGR04057	unassigned	0.420089	0.182506	0.0347664	0.0395321	0.058664	0.0746104
Ga0206125_100089443	14-BP	unassigned	putative-non-DOM	unassigned	unassigned	unassigned	unassigned	unassigned	unassigned	unassigned	unassigned	unassigned	Vitamin B12 transporter BtuB	unassigned	0	0.00120254	0	0	0	0
Ga0206127_10203611	11-BM	unassigned	putative-DOM	Bacteria--Bacteroidota--Bacteroidia--Flavobacteriales--Flavobacteriaceae--Polaribacter--Polaribacter sp900106075	20100413_Bin_59	Bacteria	Bacteroidota	Bacteroidia	Flavobacteriales	Flavobacteriaceae	Polaribacter	Polaribacter sp900106075	Ferric enterobactin receptor TIGR04057	unassigned	0	0	0	0.00118123	0	0
Ga0206127_10740881	9-B	unassigned	SusC_like	unassigned	unassigned	unassigned	unassigned	unassigned	unassigned	unassigned	unassigned	unassigned	hypothetical protein	unassigned	0	0	0.0100358	0.000944973	0	0
Ga0206125_100004683	9-B	unassigned	SusC_like	Bacteria--Bacteroidota--Bacteroidia--Flavobacteriales--Flavobacteriaceae----	20110428_Bin_114_1	Bacteria	Bacteroidota	Bacteroidia	Flavobacteriales	Flavobacteriaceae			TonB-dependent receptor SusC TIGR04057	unassigned	0.0329028	0.0814839	0.034234	0.0837761	0.10062	0.140055
Ga0206126_1000056745	19-BS	unassigned	putative-non-DOM	Bacteria--Bacteroidota--Bacteroidia--Flavobacteriales--Flavobacteriaceae--Polaribacter--	20100408_Bin_85_1	Bacteria	Bacteroidota	Bacteroidia	Flavobacteriales	Flavobacteriaceae	Polaribacter		TonB-dependent receptor SusC	unassigned	0	0	0.0472498	0.0181114	0.020656	0.00595118
Ga0206126_100116363	19-BS	unassigned	putative-non-DOM	Bacteria--Bacteroidota--Bacteroidia--Flavobacteriales--Flavobacteriaceae--Polaribacter--	20100504_Bin_100	Bacteria	Bacteroidota	Bacteroidia	Flavobacteriales	Flavobacteriaceae	Polaribacter		TonB-dependent receptor SusC	unassigned	0	0	0.0141282	0.00355433	0.00245626	0
Ga0206126_100315161	9-B	unassigned	SusC_like	Bacteria--Bacteroidota--Bacteroidia--Flavobacteriales--Flavobacteriaceae--Polaribacter--Polaribacter sp900106075	20100413_Bin_59	Bacteria	Bacteroidota	Bacteroidia	Flavobacteriales	Flavobacteriaceae	Polaribacter	Polaribacter sp900106075	TonB-dependent receptor SusC TIGR04057	unassigned	0	0	0.0127108	0.00192133	0.000988417	0
Ga0206127_10040152	19-BS	unassigned	putative-non-DOM	Bacteria--Bacteroidota--Bacteroidia--Flavobacteriales--Flavobacteriaceae--Polaribacter--Polaribacter sp900106075	20100413_Bin_59	Bacteria	Bacteroidota	Bacteroidia	Flavobacteriales	Flavobacteriaceae	Polaribacter	Polaribacter sp900106075	TonB-dependent receptor SusC	unassigned	0	0	0.000429651	0	0	0
Ga0206127_10177313	10-Bα	unassigned	putative-DOM	Bacteria--Bacteroidota--Bacteroidia--Flavobacteriales--Flavobacteriaceae--Polaribacter--Polaribacter sp900106075	20100413_Bin_59	Bacteria	Bacteroidota	Bacteroidia	Flavobacteriales	Flavobacteriaceae	Polaribacter	Polaribacter sp900106075	TonB-dependent receptor SusC TIGR04057	unassigned	0	0	0.00110989	0.000472487	0	0
Ga0206128_100025554	19-BS	unassigned	putative-non-DOM	Bacteria--Bacteroidota--Bacteroidia--Flavobacteriales--Flavobacteriaceae--Polaribacter--	20160426_Bin_11_1	Bacteria	Bacteroidota	Bacteroidia	Flavobacteriales	Flavobacteriaceae	Polaribacter		TonB-dependent receptor SusC	unassigned	0	0	0.0126213	0.0269353	0.0380429	0.0155325
Ga0206128_10061788	10-Bα	unassigned	putative-DOM	Bacteria--Bacteroidota--Bacteroidia--Flavobacteriales--Flavobacteriaceae--Polaribacter--	20100408_Bin_85_1	Bacteria	Bacteroidota	Bacteroidia	Flavobacteriales	Flavobacteriaceae	Polaribacter		TonB-dependent receptor SusC TIGR04057	unassigned	0	0	0.0402007	0.0116614	0.0111772	0.00100867
Ga0206128_10248212	19-BS	unassigned	putative-non-DOM	Bacteria--Bacteroidota--Bacteroidia--Flavobacteriales--Flavobacteriaceae--Polaribacter--	20160419_Bin_29_2	Bacteria	Bacteroidota	Bacteroidia	Flavobacteriales	Flavobacteriaceae	Polaribacter		TonB-dependent receptor SusC	unassigned	0	0	0.0018306	0	0.000584742	0
Ga0206131_100018715	4-B	unassigned	putative-DOM	Bacteria--Bacteroidota--Bacteroidia--Flavobacteriales--Flavobacteriaceae--SCGC-AAA160-P02--	20120412_Bin_1_20	Bacteria	Bacteroidota	Bacteroidia	Flavobacteriales	Flavobacteriaceae	SCGC-AAA160-P02		Vitamin B12 transporter BtuB	unassigned	0	0.00256285	0.000465405	0.00117565	0.00117412	0
Ga0206131_100123932	9-B	alginate	SusC_like	unassigned	unassigned	unassigned	unassigned	unassigned	unassigned	unassigned	unassigned	unassigned	TonB-dependent receptor SusC	unassigned	0	0	0	0	0	0.00110276
Ga0206128_10242981	2-B	unassigned	putative-DOM	Bacteria--Bacteroidota--Bacteroidia--Flavobacteriales--Flavobacteriaceae--Polaribacter--	20160426_Bin_11_1	Bacteria	Bacteroidota	Bacteroidia	Flavobacteriales	Flavobacteriaceae	Polaribacter		TonB-dependent receptor SusC	unassigned	0	0	0	0.00050385	0.000503196	0
Ga0206128_10010086	9-B	unassigned	SusC_like	Bacteria--Bacteroidota--Bacteroidia--Flavobacteriales--Flavobacteriaceae--Polaribacter--	20160426_Bin_11_1	Bacteria	Bacteroidota	Bacteroidia	Flavobacteriales	Flavobacteriaceae	Polaribacter		TonB-dependent receptor SusC TIGR04057	unassigned	0	0	0.052565	0.0625022	0.084767	0.0437985
Ga0206128_11703431	9-B	unassigned	SusC_like	Bacteria--Bacteroidota--Bacteroidia--Flavobacteriales--Flavobacteriaceae--Polaribacter--	20160426_Bin_11_1	Bacteria	Bacteroidota	Bacteroidia	Flavobacteriales	Flavobacteriaceae	Polaribacter		TonB-dependent receptor SusC TIGR04057	unassigned	0	0	0.000930833	0	0	0
Ga0206125_100138463	9-B	unassigned	SusC_like	Bacteria--Bacteroidota--Bacteroidia--Flavobacteriales--Flavobacteriaceae--SCGC-AAA160-P02--	20110530_Bin_43_1	Bacteria	Bacteroidota	Bacteroidia	Flavobacteriales	Flavobacteriaceae	SCGC-AAA160-P02		TonB-dependent receptor SusC TIGR04057	cazyme-associated-no-substrate-predicted	0.01863	0.0784839	0.0452571	0.0176549	0.0275828	0.0111772
Ga0206124_100001471	9-B	laminarin	SusC_like	Bacteria--Bacteroidota--Bacteroidia--Flavobacteriales--Flavobacteriaceae--SCGC-AAA160-P02--	20120412_Bin_1_20	Bacteria	Bacteroidota	Bacteroidia	Flavobacteriales	Flavobacteriaceae	SCGC-AAA160-P02		TonB-dependent receptor SusC TIGR04057	laminarin	0.00323946	0.00424937	0.000859325	0.0013436	0.00205122	0.000346248
Ga0206125_100070432	9-B	alginate	SusC_like	Bacteria--Bacteroidota--Bacteroidia--Flavobacteriales--Flavobacteriaceae--SCGC-AAA160-P02--	20100330_Bin_54_1	Bacteria	Bacteroidota	Bacteroidia	Flavobacteriales	Flavobacteriaceae	SCGC-AAA160-P02		TonB-dependent receptor SusC TIGR04057	alginate	0	0	0	0	0	0.00240869
Ga0206126_1000009496	9-B	alginate	SusC_like	Bacteria--Bacteroidota--Bacteroidia--Flavobacteriales--Flavobacteriaceae--Polaribacter--	20100408_Bin_85_1	Bacteria	Bacteroidota	Bacteroidia	Flavobacteriales	Flavobacteriaceae	Polaribacter		TonB-dependent receptor SusC TIGR04057	alginate	0	0	0.000429651	0	0	0
Ga0206127_10055405	9-B	alginate	SusC_like	Bacteria--Bacteroidota--Bacteroidia--Flavobacteriales--Flavobacteriaceae--Polaribacter--	20100504_Bin_100	Bacteria	Bacteroidota	Bacteroidia	Flavobacteriales	Flavobacteriaceae	Polaribacter		TonB-dependent receptor SusC TIGR04057	alginate	0	0	0.00811865	0.0003359	0.000335471	0.000346248
Ga0206130_100316652	9-B	laminarin	SusC_like	Bacteria--Bacteroidota--Bacteroidia--Flavobacteriales--Flavobacteriaceae--Polaribacter--	20100504_Bin_100	Bacteria	Bacteroidota	Bacteroidia	Flavobacteriales	Flavobacteriaceae	Polaribacter		TonB-dependent receptor SusC TIGR04057	unassigned	0	0	0.015375	0.00151153	0.00150959	0
Ga0206131_100962671	9-B	laminarin	SusC_like	Bacteria--Bacteroidota--Bacteroidia--Flavobacteriales--Flavobacteriaceae--SCGC-AAA160-P02--	20110530_Bin_43_1	Bacteria	Bacteroidota	Bacteroidia	Flavobacteriales	Flavobacteriaceae	SCGC-AAA160-P02		TonB-dependent receptor SusC TIGR04057	laminarin	0	0.000601286	0	0	0	0
Ga0206127_10394771	9-B	unassigned	SusC_like	unassigned	unassigned	unassigned	unassigned	unassigned	unassigned	unassigned	unassigned	unassigned	unassigned	unassigned	0	0	0.00402787	0	0	0
Ga0206126_100061525	9-B	unassigned	SusC_like	Bacteria--Bacteroidota--Bacteroidia--Flavobacteriales--Flavobacteriaceae--Polaribacter--	20160426_Bin_11_1	Bacteria	Bacteroidota	Bacteroidia	Flavobacteriales	Flavobacteriaceae	Polaribacter		TonB-dependent receptor SusC TIGR04057	unassigned	0	0	0.00113248	0.0013436	0.00166536	0.000519373
Ga0206127_10095474	9-B	unassigned	SusC_like	unassigned	unassigned	unassigned	unassigned	unassigned	unassigned	unassigned	unassigned	unassigned	unassigned	unassigned	0	0	0.0135996	0.00118123	0	0
Ga0206129_100108476	9-B	alpha-glucan	SusC_like	Bacteria--Bacteroidota--Bacteroidia--Flavobacteriales--Flavobacteriaceae--Polaribacter--	20100504_Bin_100	Bacteria	Bacteroidota	Bacteroidia	Flavobacteriales	Flavobacteriaceae	Polaribacter		TonB-dependent receptor SusC TIGR04057	alpha-glucan	0	0	0.00808768	0.00520643	0.0101266	0.000865621
Ga0206129_100128374	9-B	unassigned	SusC_like	Bacteria--Bacteroidota--Bacteroidia--Flavobacteriales--Flavobacteriaceae--Polaribacter--	20100504_Bin_100	Bacteria	Bacteroidota	Bacteroidia	Flavobacteriales	Flavobacteriaceae	Polaribacter		TonB-dependent receptor SusC TIGR04057	unassigned	0	0	0.115652	0.0252451	0.0203414	0.00209918
Ga0206128_100235212	9-B	laminarin	SusC_like	Bacteria--Bacteroidota--Bacteroidia--Flavobacteriales--Flavobacteriaceae--Polaribacter--	20100408_Bin_85_1	Bacteria	Bacteroidota	Bacteroidia	Flavobacteriales	Flavobacteriaceae	Polaribacter		TonB-dependent receptor SusC TIGR04057	unassigned	0	0	0.00421308	0	0	0
Ga0206126_1000160518	10-Bα	unassigned	putative-DOM	Bacteria--Bacteroidota--Bacteroidia--Flavobacteriales--Flavobacteriaceae--Polaribacter--	20160331_Bin_51_6	Bacteria	Bacteroidota	Bacteroidia	Flavobacteriales	Flavobacteriaceae	Polaribacter		TonB-dependent receptor SusC TIGR04057	unassigned	0	0	0.00107416	0	0	0
Ga0206127_100030621	10-Bα	unassigned	putative-DOM	Bacteria--Bacteroidota--Bacteroidia--Flavobacteriales--Flavobacteriaceae--Polaribacter--	20160419_Bin_29_2	Bacteria	Bacteroidota	Bacteroidia	Flavobacteriales	Flavobacteriaceae	Polaribacter		TonB-dependent receptor SusC TIGR04057	unassigned	0	0.000601286	0.00719258	0.00306828	0.00318943	0
Ga0206127_10369493	10-Bα	unassigned	putative-DOM	Bacteria--Bacteroidota--Bacteroidia--Flavobacteriales--Flavobacteriaceae--Polaribacter--	20110519_Bin_97	Bacteria	Bacteroidota	Bacteroidia	Flavobacteriales	Flavobacteriaceae	Polaribacter		TonB-dependent receptor SusC TIGR04057	unassigned	0	0	0	0.00118123	0.000970465	0
Ga0206125_100050704	4-B	unassigned	putative-DOM	Bacteria--Bacteroidota--Bacteroidia--Flavobacteriales--Flavobacteriaceae--MS024-2A--MS024-2A sp000173095	20100330_Bin_64_1	Bacteria	Bacteroidota	Bacteroidia	Flavobacteriales	Flavobacteriaceae	MS024-2A	MS024-2A sp000173095	hypothetical protein	unassigned	0	0	0	0	0	0.00110276
Ga0206128_10061974	4-B	unassigned	putative-DOM	Bacteria--Bacteroidota--Bacteroidia--Flavobacteriales--Flavobacteriaceae--HC6-5--	20100413_Bin_44_1	Bacteria	Bacteroidota	Bacteroidia	Flavobacteriales	Flavobacteriaceae	HC6-5		hypothetical protein	mannose-containing	0	0	0.0109144	0.00050385	0.000503196	0
Ga0206129_1000477013	9-B	unassigned	SusC_like	Bacteria--Bacteroidota--Bacteroidia--Flavobacteriales--Cryomorphaceae--UBA10364--UBA10364 sp002387615	20120531_Bin_70_1	Bacteria	Bacteroidota	Bacteroidia	Flavobacteriales	Cryomorphaceae	UBA10364	UBA10364 sp002387615	hypothetical protein	laminarin	0	0	0.0032837	0	0	0
Ga0206130_100910701	9-B	unassigned	SusC_like	Bacteria--Bacteroidota--Bacteroidia--Flavobacteriales--Flavobacteriaceae--Hel1-33-131--	20110523_Bin_38_1	Bacteria	Bacteroidota	Bacteroidia	Flavobacteriales	Flavobacteriaceae	Hel1-33-131		hypothetical protein	unassigned	0	0	0	0.00151713	0.00114419	0
Ga0206130_101177751	9-B	unassigned	SusC_like	unassigned	unassigned	unassigned	unassigned	unassigned	unassigned	unassigned	unassigned	unassigned	TonB-dependent receptor SusC	unassigned	0	0	0	0.000472487	0	0.00100867
Ga0206125_1000090730	2-B	unassigned	putative-DOM	Bacteria--Bacteroidota--Bacteroidia--Flavobacteriales--Cryomorphaceae--UBA10364--UBA10364 sp003045825	20100420_Bin_31_1	Bacteria	Bacteroidota	Bacteroidia	Flavobacteriales	Cryomorphaceae	UBA10364	UBA10364 sp003045825	hypothetical protein	unassigned	0	0	0	0.000472487	0	0
Ga0206125_100052636	5-BDα	unassigned	putative-DOM	Bacteria--Bacteroidota--Bacteroidia--Flavobacteriales--Flavobacteriaceae--HC6-5--	20100413_Bin_44_1	Bacteria	Bacteroidota	Bacteroidia	Flavobacteriales	Flavobacteriaceae	HC6-5		TonB-dependent receptor SusC	unassigned	0	0	0.000429651	0.006718	0.0149454	0
Ga0206125_1000021513	2-B	unassigned	putative-DOM	Bacteria--Bacteroidota--Bacteroidia--Flavobacteriales--Flavobacteriaceae----	20110428_Bin_114_1	Bacteria	Bacteroidota	Bacteroidia	Flavobacteriales	Flavobacteriaceae			TonB-dependent receptor SusC	unassigned	0	0	0	0.00222587	0.00156718	0.00151302
Ga0206125_1000316010	4-B	unassigned	putative-DOM	Bacteria--Bacteroidota--Bacteroidia--Flavobacteriales--Flavobacteriaceae--MAG-121220-bin8--	20100518_Bin_1_2	Bacteria	Bacteroidota	Bacteroidia	Flavobacteriales	Flavobacteriaceae	MAG-121220-bin8		hypothetical protein	unassigned	0	0	0	0	0	0.000504346
Ga0206125_100040206	4-B	unassigned	putative-DOM	Bacteria--Bacteroidota--Bacteroidia--Flavobacteriales--Flavobacteriaceae--MAG-121220-bin8--MAG-121220-bin8 sp002700465	20160321_Bin_18_1	Bacteria	Bacteroidota	Bacteroidia	Flavobacteriales	Flavobacteriaceae	MAG-121220-bin8	MAG-121220-bin8 sp002700465	hypothetical protein	unassigned	0.0110285	0.00750521	0	0.0214977	0.0325531	0.041193
Ga0206130_100930801	9-B	alpha-glucan	SusC_like	unassigned	unassigned	unassigned	unassigned	unassigned	unassigned	unassigned	unassigned	unassigned	TonB-dependent receptor SusC	unassigned	0	0	0	0.000472487	0	0.000504346
Ga0206125_100075683	9-B	fucose-mannose-xylose-containing	SusC_like	Bacteria--Proteobacteria--Alphaproteobacteria--Pelagibacterales--Pelagibacteraceae--IMCC9063--	20110331_Bin_57_1	Bacteria	Proteobacteria	Alphaproteobacteria	Pelagibacterales	Pelagibacteraceae	IMCC9063		TonB-dependent receptor SusC TIGR04057	unassigned	0	0	0	0.00934247	0.0194409	0.0509196
Ga0206130_102793631	19-BS	unassigned	putative-non-DOM	Bacteria--Bacteroidota--Bacteroidia--Flavobacteriales--Flavobacteriaceae--MAG-121220-bin8--MAG-121220-bin8 sp002700465	20160321_Bin_18_1	Bacteria	Bacteroidota	Bacteroidia	Flavobacteriales	Flavobacteriaceae	MAG-121220-bin8	MAG-121220-bin8 sp002700465	Ferric enterobactin receptor	unassigned	0	0	0	0	0.00258792	0.00174919
Ga0206128_10091852	9-B	unassigned	SusC_like	Bacteria--Bacteroidota--Bacteroidia--Flavobacteriales--Flavobacteriaceae--MAG-120531--MAG-120531 sp000173115	20110523_Bin_120_1	Bacteria	Bacteroidota	Bacteroidia	Flavobacteriales	Flavobacteriaceae	MAG-120531	MAG-120531 sp000173115	hypothetical protein	unassigned	0.00170915	0	0	0	0	0
Ga0206125_1000009332	4-B	unassigned	putative-DOM	Bacteria--Bacteroidota--Bacteroidia--Flavobacteriales--Flavobacteriaceae----	20110428_Bin_114_1	Bacteria	Bacteroidota	Bacteroidia	Flavobacteriales	Flavobacteriaceae			hypothetical protein	unassigned	0	0	0	0.00148019	0.00100639	0.00264583
Ga0206128_10011322	9-B	unassigned	SusC_like	Bacteria--Bacteroidota--Bacteroidia--Flavobacteriales--Flavobacteriaceae--Hel1-33-131--	20160502_Bin_30_1	Bacteria	Bacteroidota	Bacteroidia	Flavobacteriales	Flavobacteriaceae	Hel1-33-131		TonB-dependent receptor SusC TIGR04057	laminarin	0	0	0	0.00118123	0	0
Ga0206126_104510071	9-B	unassigned	SusC_like	Bacteria--Bacteroidota--Bacteroidia--Flavobacteriales--Flavobacteriaceae--MS024-2A--	20120503_Bin_3_5	Bacteria	Bacteroidota	Bacteroidia	Flavobacteriales	Flavobacteriaceae	MS024-2A		TonB-dependent receptor SusC TIGR04057	unassigned	0	0	0	0.000472487	0.000323496	0.000756509
Ga0206125_100022923	9-B	unassigned	SusC_like	unassigned	unassigned	unassigned	unassigned	unassigned	unassigned	unassigned	unassigned	unassigned	TonB-dependent receptor SusC	unassigned	0.00132837	0	0	0	0	0
Ga0206131_100556031	5-BDα	unassigned	putative-DOM	Bacteria--Bacteroidota--Bacteroidia--Flavobacteriales--Flavobacteriaceae--UBA7428--	20110523_Bin_35_2	Bacteria	Bacteroidota	Bacteroidia	Flavobacteriales	Flavobacteriaceae	UBA7428		TonB-dependent receptor SusC	alpha-glucan	0	0	0	0.00050385	0.000503196	0
Ga0206125_100036844	7-PE	unassigned	putative-DOM	Bacteria--Bacteroidota--Bacteroidia--Flavobacteriales--Flavobacteriaceae----	20160512_Bin_17_11	Bacteria	Bacteroidota	Bacteroidia	Flavobacteriales	Flavobacteriaceae			hypothetical protein	unassigned	0.0266417	0.00453462	0	0.00083975	0.00164738	0.000519373
Ga0206130_10000023120	7-PE	unassigned	putative-DOM	Bacteria--Bacteroidota--Bacteroidia--Flavobacteriales--Flavobacteriaceae--Hel1-33-131--	20110526_Bin_138_1	Bacteria	Bacteroidota	Bacteroidia	Flavobacteriales	Flavobacteriaceae	Hel1-33-131		hypothetical protein	unassigned	0	0	0	0.0006718	0.000994416	0.000504346
Ga0206130_100367341	11-BM	unassigned	putative-DOM	Bacteria--Bacteroidota--Bacteroidia--Flavobacteriales--Flavobacteriaceae--Polaribacter--	20160426_Bin_11_1	Bacteria	Bacteroidota	Bacteroidia	Flavobacteriales	Flavobacteriaceae	Polaribacter		Colicin I receptor TIGR04057	unassigned	0	0	0	0.0010077	0.00317743	0.000519373
Ga0206126_1000015920	11-BM	unassigned	putative-DOM	Bacteria--Bacteroidota--Bacteroidia--Flavobacteriales--Flavobacteriaceae--Polaribacter--	20100408_Bin_85_1	Bacteria	Bacteroidota	Bacteroidia	Flavobacteriales	Flavobacteriaceae	Polaribacter		Colicin I receptor TIGR04057	unassigned	0	0	0.00134261	0	0	0
Ga0206128_100047723	11-BM	unassigned	putative-DOM	Bacteria--Bacteroidota--Bacteroidia--Flavobacteriales--Flavobacteriaceae--Hel1-33-131--	20160502_Bin_30_1	Bacteria	Bacteroidota	Bacteroidia	Flavobacteriales	Flavobacteriaceae	Hel1-33-131		TonB-dependent receptor SusC TIGR04057	unassigned	0	0.00407779	0.0112624	0.120594	0.091663	0.0396303
Ga0206125_100066453	19-BS	unassigned	putative-non-DOM	Bacteria--Bacteroidota--Bacteroidia--Flavobacteriales--Flavobacteriaceae--Polaribacter--	20160331_Bin_51_6	Bacteria	Bacteroidota	Bacteroidia	Flavobacteriales	Flavobacteriaceae	Polaribacter		TonB-dependent receptor SusC	unassigned	0	0	0.00118462	0	0	0
Ga0206128_10019095	19-BS	unassigned	putative-non-DOM	Bacteria--Bacteroidota--Bacteroidia--Flavobacteriales--Flavobacteriaceae--Hel1-33-131--	20110526_Bin_138_1	Bacteria	Bacteroidota	Bacteroidia	Flavobacteriales	Flavobacteriaceae	Hel1-33-131		Ferric enterobactin receptor	unassigned	0	0	0	0.0006718	0.000503196	0.000865621
Ga0206130_100352171	19-BS	unassigned	putative-non-DOM	unassigned	unassigned	unassigned	unassigned	unassigned	unassigned	unassigned	unassigned	unassigned	TonB-dependent receptor SusC	unassigned	0	0	0	0.0013436	0.00270419	0
Ga0206126_100066956	11-BM	unassigned	putative-DOM	Bacteria--Bacteroidota--Bacteroidia--Flavobacteriales--Flavobacteriaceae--Polaribacter--	20160426_Bin_11_1	Bacteria	Bacteroidota	Bacteroidia	Flavobacteriales	Flavobacteriaceae	Polaribacter		Colicin I receptor TIGR04057	unassigned	0	0	0.000429651	0.00083975	0.000838667	0
Ga0206128_11263391	9-B	unassigned	SusC_like	Bacteria--Bacteroidota--Bacteroidia--Flavobacteriales--Flavobacteriaceae--MAG-121220-bin8--	20100518_Bin_1_2	Bacteria	Bacteroidota	Bacteroidia	Flavobacteriales	Flavobacteriaceae	MAG-121220-bin8		TonB-dependent receptor SusC TIGR04057	unassigned	0	0	0	0	0.000877102	0.00529166
Ga0206128_10120203	9-B	unassigned	SusC_like	Bacteria--Proteobacteria--Alphaproteobacteria--Pelagibacterales--Pelagibacteraceae--Pelagibacter--	20120531_Bin_19_5	Bacteria	Proteobacteria	Alphaproteobacteria	Pelagibacterales	Pelagibacteraceae	Pelagibacter		TonB-dependent receptor SusC TIGR04057	unassigned	0.115834	0.0298035	0.000429651	0.0474312	0.0598255	0.0685134
Ga0206131_100204823	9-B	unassigned	SusC_like	Bacteria--Bacteroidota--Bacteroidia--Flavobacteriales--Flavobacteriaceae--MAG-121220-bin8--MAG-121220-bin8 sp002700465	20160321_Bin_18_1	Bacteria	Bacteroidota	Bacteroidia	Flavobacteriales	Flavobacteriaceae	MAG-121220-bin8	MAG-121220-bin8 sp002700465	TonB-dependent receptor SusC TIGR04057	unassigned	0.284901	0.161562	0.0503427	0.127622	0.173842	0.168179
Ga0206131_101634661	19-BS	unassigned	putative-non-DOM	Bacteria--Bacteroidota--Bacteroidia--Chitinophagales--Saprospiraceae----	20160517_Bin_20_2	Bacteria	Bacteroidota	Bacteroidia	Chitinophagales	Saprospiraceae			TonB-dependent receptor SusC	unassigned	0	0	0	0	0	0.00187429
Ga0206125_100131504	16-BVA	unassigned	putative-non-DOM	Bacteria--Bacteroidota--Bacteroidia--Flavobacteriales--Flavobacteriaceae--SCGC-AAA160-P02--	20110530_Bin_43_1	Bacteria	Bacteroidota	Bacteroidia	Flavobacteriales	Flavobacteriaceae	SCGC-AAA160-P02		hypothetical protein	unassigned	0	0.00268014	0	0	0	0
Ga0206128_10022943	19-BS	unassigned	putative-non-DOM	Bacteria--Bacteroidota--Bacteroidia--Flavobacteriales--Flavobacteriaceae--SCGC-AAA160-P02--	20110530_Bin_43_1	Bacteria	Bacteroidota	Bacteroidia	Flavobacteriales	Flavobacteriaceae	SCGC-AAA160-P02		hypothetical protein	unassigned	0.00209473	0.0151871	0.0113292	0.00420997	0.00336913	0.00195335
Ga0206125_100123982	19-BS	unassigned	putative-non-DOM	Bacteria--Bacteroidota--Bacteroidia--Flavobacteriales--Flavobacteriaceae--SCGC-AAA160-P02--	20100330_Bin_54_1	Bacteria	Bacteroidota	Bacteroidia	Flavobacteriales	Flavobacteriaceae	SCGC-AAA160-P02		hypothetical protein	unassigned	0.028806	0.0458746	0.0194043	0.00695291	0.00786456	0.00563316
Ga0206131_102587931	11-BM	unassigned	putative-DOM	unassigned	unassigned	unassigned	unassigned	unassigned	unassigned	unassigned	unassigned	unassigned	hypothetical protein	unassigned	0	0	0.000465405	0	0	0
Ga0206125_100191672	11-BM	unassigned	putative-DOM	Bacteria--Bacteroidota--Bacteroidia--Flavobacteriales--Flavobacteriaceae--SCGC-AAA160-P02--	20100330_Bin_54_1	Bacteria	Bacteroidota	Bacteroidia	Flavobacteriales	Flavobacteriaceae	SCGC-AAA160-P02		TonB-dependent receptor SusC TIGR04057	unassigned	0.0467927	0.0469868	0.00935215	0.00154849	0.00236274	0.00186113
Ga0206125_100039415	11-BM	unassigned	putative-DOM	Bacteria--Bacteroidota--Bacteroidia--Flavobacteriales--Flavobacteriaceae--SCGC-AAA160-P02--	20110530_Bin_43_1	Bacteria	Bacteroidota	Bacteroidia	Flavobacteriales	Flavobacteriaceae	SCGC-AAA160-P02		TonB-dependent receptor SusC TIGR04057	unassigned	0.180763	0.248102	0.204644	0.11694	0.12413	0.0978523
Ga0206125_100306891	11-BM	unassigned	putative-DOM	Bacteria--Bacteroidota--Bacteroidia--Flavobacteriales--Flavobacteriaceae--SCGC-AAA160-P02--	20120412_Bin_1_20	Bacteria	Bacteroidota	Bacteroidia	Flavobacteriales	Flavobacteriaceae	SCGC-AAA160-P02		TonB-dependent receptor SusC TIGR04057	unassigned	0.14094	0.0859302	0.0372489	0.045831	0.0604151	0.0516532
Ga0206128_10014973	11-BM	unassigned	putative-DOM	Bacteria--Bacteroidota--Bacteroidia--Flavobacteriales--Flavobacteriaceae--Polaribacter--	20100408_Bin_85_1	Bacteria	Bacteroidota	Bacteroidia	Flavobacteriales	Flavobacteriaceae	Polaribacter		Ferric enterobactin receptor TIGR04057	unassigned	0	0	0.01401	0.00165904	0.00114419	0
Ga0206123_100199651	9-B	unassigned	SusC_like	Bacteria--Bacteroidota--Bacteroidia--Flavobacteriales--Flavobacteriaceae--MS024-2A--MS024-2A sp002292265	20120607_Bin_121_1	Bacteria	Bacteroidota	Bacteroidia	Flavobacteriales	Flavobacteriaceae	MS024-2A	MS024-2A sp002292265	TonB-dependent receptor SusC TIGR04057	unassigned	0.000683666	0	0	0	0	0
Ga0206131_100018301	9-B	unassigned	SusC_like	Bacteria--Bacteroidota--Bacteroidia--Chitinophagales--Saprospiraceae----	20160512_Bin_69_4	Bacteria	Bacteroidota	Bacteroidia	Chitinophagales	Saprospiraceae			TonB-dependent receptor SusC TIGR04057	cazyme-associated-no-substrate-predicted	0	0	0	0.0264409	0.0586898	0.0532729
Ga0206131_103049631	19-BS	unassigned	putative-non-DOM	unassigned	unassigned	unassigned	unassigned	unassigned	unassigned	unassigned	unassigned	unassigned	hypothetical protein	unassigned	0	0	0	0.000921616	0	0
Ga0206128_10010084	9-B	unassigned	SusC_like	Bacteria--Bacteroidota--Bacteroidia--Flavobacteriales--Flavobacteriaceae--Polaribacter--	20160426_Bin_11_1	Bacteria	Bacteroidota	Bacteroidia	Flavobacteriales	Flavobacteriaceae	Polaribacter		TonB-dependent receptor SusC TIGR04057	unassigned	0	0	0.0306583	0.10063	0.131291	0.0846083
Ga0206125_1000007917	19-BS	unassigned	putative-non-DOM	Bacteria--Bacteroidota--Bacteroidia--Flavobacteriales--Flavobacteriaceae--HC6-5--	20160426_Bin_50_3	Bacteria	Bacteroidota	Bacteroidia	Flavobacteriales	Flavobacteriaceae	HC6-5		hypothetical protein	unassigned	0	0.00584425	0.0047128	0	0	0
Ga0206125_100031645	19-BS	unassigned	putative-non-DOM	Bacteria--Bacteroidota--Bacteroidia--Flavobacteriales--Flavobacteriaceae--HC6-5--	20100413_Bin_44_1	Bacteria	Bacteroidota	Bacteroidia	Flavobacteriales	Flavobacteriaceae	HC6-5		hypothetical protein	unassigned	0	0.0176776	0.103355	0.0147184	0.0191533	0.0067435
Ga0206123_1000155617	19-BS	unassigned	putative-non-DOM	unassigned	unassigned	unassigned	unassigned	unassigned	unassigned	unassigned	unassigned	unassigned	TonB-dependent receptor SusC	unassigned	0.0187458	0.00586999	0	0.0033277	0.00414532	0.0064998
Ga0206125_1000007734	19-BS	unassigned	putative-non-DOM	Bacteria--Bacteroidota--Bacteroidia--Flavobacteriales--Flavobacteriaceae--GCA-002733185--	20160321_Bin_57_3	Bacteria	Bacteroidota	Bacteroidia	Flavobacteriales	Flavobacteriaceae	GCA-002733185		TonB-dependent receptor SusC	unassigned	0	0.0015032	0	0.00151153	0.00150959	0.000865621
Ga0206128_10226963	19-BS	unassigned	putative-non-DOM	Bacteria--Bacteroidota--Bacteroidia--Flavobacteriales--Flavobacteriaceae--GCA-002733185--	20160502_Bin_23_4	Bacteria	Bacteroidota	Bacteroidia	Flavobacteriales	Flavobacteriaceae	GCA-002733185		TonB-dependent receptor SusC	unassigned	0	0	0	0.0003359	0.000335471	0.000865621
Ga0206131_1000019132	19-BS	unassigned	putative-non-DOM	Bacteria--Bacteroidota--Bacteroidia--Flavobacteriales--Flavobacteriaceae--GCA-002733185--GCA-002733185 sp002713705	20160512_Bin_59_1	Bacteria	Bacteroidota	Bacteroidia	Flavobacteriales	Flavobacteriaceae	GCA-002733185	GCA-002733185 sp002713705	TonB-dependent receptor SusC	unassigned	0	0	0	0.00755764	0.0187267	0.0205126
Ga0206131_100248651	9-B	unassigned	SusC_like	Bacteria--Bacteroidota--Bacteroidia--Flavobacteriales--Flavobacteriaceae--BACL21--BACL21 sp002335345	20160517_Bin_62_2	Bacteria	Bacteroidota	Bacteroidia	Flavobacteriales	Flavobacteriaceae	BACL21	BACL21 sp002335345	TonB-dependent receptor SusC TIGR04057	unassigned	0	0	0	0.00050385	0.00067092	0.00445599
Ga0206130_100001045	32-P	unassigned	putative-DOM	Bacteria--Bacteroidota--Bacteroidia--Flavobacteriales--Flavobacteriaceae--GCA-002733185--GCA-002733185 sp002713705	20160512_Bin_59_1	Bacteria	Bacteroidota	Bacteroidia	Flavobacteriales	Flavobacteriaceae	GCA-002733185	GCA-002733185 sp002713705	hypothetical protein	unassigned	0	0	0	0.00050385	0.000503196	0.000346248
Ga0206125_1000040039	9-B	unassigned	SusC_like	Bacteria--Bacteroidota--Bacteroidia--Flavobacteriales--Flavobacteriaceae--GCA-002733185--	20160321_Bin_57_3	Bacteria	Bacteroidota	Bacteroidia	Flavobacteriales	Flavobacteriaceae	GCA-002733185		TonB-dependent receptor SusC TIGR04057	unassigned	0.00153275	0	0	0.0006718	0.00067092	0.000692497
Ga0206129_100065972	9-B	unassigned	SusC_like	Bacteria--Bacteroidota--Bacteroidia--Flavobacteriales--Flavobacteriaceae--GCA-002733185--	20160502_Bin_23_4	Bacteria	Bacteroidota	Bacteroidia	Flavobacteriales	Flavobacteriaceae	GCA-002733185		TonB-dependent receptor SusC	unassigned	0	0	0	0.0006718	0.00067092	0.00379366
Ga0206129_100392531	9-B	unassigned	SusC_like	Bacteria--Bacteroidota--Bacteroidia--Flavobacteriales--Flavobacteriaceae--GCA-002733185--	20160502_Bin_23_4	Bacteria	Bacteroidota	Bacteroidia	Flavobacteriales	Flavobacteriaceae	GCA-002733185		TonB-dependent receptor SusC TIGR04057	unassigned	0.0165124	0.00117694	0	0.0045032	0.00665069	0.0127587
Ga0206131_100006963	9-B	unassigned	SusC_like	Bacteria--Bacteroidota--Bacteroidia--Flavobacteriales--Flavobacteriaceae--GCA-002733185--GCA-002733185 sp002713705	20160512_Bin_59_1	Bacteria	Bacteroidota	Bacteroidia	Flavobacteriales	Flavobacteriaceae	GCA-002733185	GCA-002733185 sp002713705	TonB-dependent receptor SusC TIGR04057	unassigned	0.0064885	0	0	0.00924287	0.0240197	0.0339284
Ga0206125_1000127610	19-BS	unassigned	putative-non-DOM	Bacteria--Bacteroidota--Bacteroidia--Flavobacteriales--Flavobacteriaceae----	20160512_Bin_17_11	Bacteria	Bacteroidota	Bacteroidia	Flavobacteriales	Flavobacteriaceae			hypothetical protein	unassigned	0.255719	0.112347	0.00697294	0.00921663	0.0189005	0.0273788
Ga0206125_1000002399	9-B	laminarin	SusC_like	Bacteria--Bacteroidota--Bacteroidia--Flavobacteriales--Flavobacteriaceae----	20110428_Bin_114_1	Bacteria	Bacteroidota	Bacteroidia	Flavobacteriales	Flavobacteriaceae			TonB-dependent receptor SusC TIGR04057	laminarin	0	0.000784626	0	0.0003359	0	0.00386529
Ga0206129_100667331	9-B	unassigned	SusC_like	unassigned	unassigned	unassigned	unassigned	unassigned	unassigned	unassigned	unassigned	unassigned	TonB-dependent receptor SusC	unassigned	0	0	0.010203	0.0127385	0.0132249	0.0104273
Ga0206131_100680362	9-B	unassigned	SusC_like	Bacteria--Bacteroidota--Bacteroidia--Flavobacteriales--Flavobacteriaceae--UBA7428--	20110523_Bin_35_2	Bacteria	Bacteroidota	Bacteroidia	Flavobacteriales	Flavobacteriaceae	UBA7428		TonB-dependent receptor SusC TIGR04057	unassigned	0	0	0.00528551	0.0303703	0.043623	0.0484325
Ga0206125_1000047436	9-B	unassigned	SusC_like	Bacteria--Bacteroidota--Bacteroidia--Flavobacteriales--Flavobacteriaceae--UBA7428--	20160331_Bin_37_3	Bacteria	Bacteroidota	Bacteroidia	Flavobacteriales	Flavobacteriaceae	UBA7428		TonB-dependent receptor SusC TIGR04057	cazyme-associated-no-substrate-predicted	0.0595242	0.0580547	0.0230365	0.00675377	0.00754818	0.00891607
Ga0206125_100117123	9-B	unassigned	SusC_like	Bacteria--Bacteroidota--Bacteroidia--Cytophagales--Cyclobacteriaceae--UBA4465--UBA4465 sp002292365	20100408_Bin_4_1	Bacteria	Bacteroidota	Bacteroidia	Cytophagales	Cyclobacteriaceae	UBA4465	UBA4465 sp002292365	TonB-dependent receptor SusC TIGR04057	unassigned	0.0151681	0.0092448	0.00716683	0.00188439	0.00214458	0.00350586
Ga0206128_100234810	9-B	unassigned	SusC_like	Bacteria--Bacteroidota--Bacteroidia--Flavobacteriales--Flavobacteriaceae--UBA7428--UBA7428 sp002477625	20100408_Bin_88	Bacteria	Bacteroidota	Bacteroidia	Flavobacteriales	Flavobacteriaceae	UBA7428	UBA7428 sp002477625	TonB-dependent receptor SusC TIGR04057	fucose-containing	0	0.0729431	0.22252	0.169803	0.179553	0.1575
Ga0206129_100091703	9-B	unassigned	SusC_like	Bacteria--Bacteroidota--Bacteroidia--Flavobacteriales--Flavobacteriaceae--UBA7428--	20110526_Bin_22_1	Bacteria	Bacteroidota	Bacteroidia	Flavobacteriales	Flavobacteriaceae	UBA7428		TonB-dependent receptor SusC TIGR04057	cazyme-associated-no-substrate-predicted	0	0	0.000930833	0.0206505	0.0281102	0.0263493
Ga0206130_100223942	9-B	unassigned	SusC_like	unassigned	unassigned	unassigned	unassigned	unassigned	unassigned	unassigned	unassigned	unassigned	unassigned	unassigned	0	0	0.000930833	0.000708741	0	0
Ga0206131_100174952	9-B	unassigned	SusC_like	Bacteria--Bacteroidota--Bacteroidia--Cytophagales--Cyclobacteriaceae--UBA4465--UBA4465 sp002470835	20110331_Bin_72	Bacteria	Bacteroidota	Bacteroidia	Cytophagales	Cyclobacteriaceae	UBA4465	UBA4465 sp002470835	TonB-dependent receptor SusC TIGR04057	unassigned	0	0.000456838	0	0	0.000323496	0.016895
Ga0206124_1000083725	9-B	unassigned	SusC_like	Bacteria--Bacteroidota--Bacteroidia--Flavobacteriales--Flavobacteriaceae--MED-G11--	20160316_Bin_27_2	Bacteria	Bacteroidota	Bacteroidia	Flavobacteriales	Flavobacteriaceae	MED-G11		TonB-dependent receptor SusC TIGR04057	cazyme-associated-no-substrate-predicted	0.065322	0.00156925	0	0	0	0.00710937
Ga0206130_100857921	9-B	unassigned	SusC_like	unassigned	unassigned	unassigned	unassigned	unassigned	unassigned	unassigned	unassigned	unassigned	hypothetical protein	unassigned	0	0	0	0	0	0.000519373
Ga0206131_100031421	9-B	unassigned	SusC_like	Bacteria--Bacteroidota--Bacteroidia--Flavobacteriales--Flavobacteriaceae----	20160517_Bin_69_2	Bacteria	Bacteroidota	Bacteroidia	Flavobacteriales	Flavobacteriaceae			hypothetical protein	unassigned	0	0	0	0.0013436	0.00166536	0.0128538
Ga0206125_100002843	10-Bα	unassigned	putative-DOM	Bacteria--Bacteroidota--Bacteroidia--Flavobacteriales--Flavobacteriaceae--GCA-002733185--	20160321_Bin_57_3	Bacteria	Bacteroidota	Bacteroidia	Flavobacteriales	Flavobacteriaceae	GCA-002733185		TonB-dependent receptor SusC TIGR04057	unassigned	0.016859	0.00180383	0	0.00625103	0.00929858	0.0146452
Ga0206130_100150334	9-B	unassigned	SusC_like	Bacteria--Bacteroidota--Bacteroidia--Flavobacteriales--Flavobacteriaceae--Hel1-33-131--	20110526_Bin_11_1	Bacteria	Bacteroidota	Bacteroidia	Flavobacteriales	Flavobacteriaceae	Hel1-33-131		TonB-dependent receptor SusC TIGR04057	unassigned	0	0	0	0.00473945	0.00862882	0.00854174
Ga0206131_100023261	9-B	unassigned	SusC_like	Bacteria--Bacteroidota--Bacteroidia--Flavobacteriales--Flavobacteriaceae----	20160517_Bin_69_2	Bacteria	Bacteroidota	Bacteroidia	Flavobacteriales	Flavobacteriaceae			TonB-dependent receptor SusC TIGR04057	unassigned	0	0	0	0	0	0.00433205
Ga0206131_100187803	10-Bα	unassigned	putative-DOM	Bacteria--Bacteroidota--Bacteroidia--Flavobacteriales--Flavobacteriaceae--GCA-002733185--GCA-002733185 sp002713705	20160512_Bin_59_1	Bacteria	Bacteroidota	Bacteroidia	Flavobacteriales	Flavobacteriaceae	GCA-002733185	GCA-002733185 sp002713705	TonB-dependent receptor SusC TIGR04057	unassigned	0	0	0	0.00352693	0.00384591	0.00931766
Ga0206128_10395671	10-Bα	unassigned	putative-DOM	Bacteria--Bacteroidota--Bacteroidia--Flavobacteriales--Flavobacteriaceae--MAG-121220-bin8--	20100518_Bin_1_2	Bacteria	Bacteroidota	Bacteroidia	Flavobacteriales	Flavobacteriaceae	MAG-121220-bin8		TonB-dependent receptor SusC TIGR04057	unassigned	0.00604577	0.00196157	0	0.00535121	0.00946277	0.0171076
Ga0206129_100099661	10-Bα	unassigned	putative-DOM	Bacteria--Bacteroidota--Bacteroidia--Flavobacteriales--Flavobacteriaceae--MED-G11--	20110526_Bin_44_1	Bacteria	Bacteroidota	Bacteroidia	Flavobacteriales	Flavobacteriaceae	MED-G11		hypothetical protein	unassigned	0	0	0	0	0	0.000346248
Ga0206129_100184444	10-Bα	unassigned	putative-DOM	Bacteria--Bacteroidota--Bacteroidia--Flavobacteriales--Flavobacteriaceae--MAG-121220-bin8--	20110523_Bin_47_1	Bacteria	Bacteroidota	Bacteroidia	Flavobacteriales	Flavobacteriaceae	MAG-121220-bin8		TonB-dependent receptor SusC TIGR04057	unassigned	0	0.00196157	0	0.000944973	0.000485221	0.00190434
Ga0206131_100710932	10-Bα	unassigned	putative-DOM	unassigned	unassigned	unassigned	unassigned	unassigned	unassigned	unassigned	unassigned	unassigned	Vitamin B12 transporter BtuB	unassigned	0	0	0	0	0	0.000756509
Ga0206127_10906131	10-Bα	unassigned	putative-DOM	Bacteria--Bacteroidota--Bacteroidia--Flavobacteriales--Flavobacteriaceae--UBA7428--UBA7428 sp002477625	20100408_Bin_88	Bacteria	Bacteroidota	Bacteroidia	Flavobacteriales	Flavobacteriaceae	UBA7428	UBA7428 sp002477625	TonB-dependent receptor SusC TIGR04057	unassigned	0	0	0	0.00083975	0.000838667	0.000865621
Ga0206130_100831971	10-Bα	unassigned	putative-DOM	Bacteria--Bacteroidota--Bacteroidia--Flavobacteriales--Flavobacteriaceae--UBA7428--	20110523_Bin_35_2	Bacteria	Bacteroidota	Bacteroidia	Flavobacteriales	Flavobacteriaceae	UBA7428		TonB-dependent receptor SusC TIGR04057	unassigned	0	0	0	0.0013436	0.00198883	0.00308057
Ga0206130_101612691	10-Bα	unassigned	putative-DOM	Bacteria--Bacteroidota--Bacteroidia--Flavobacteriales--Flavobacteriaceae--UBA7428--	20110523_Bin_35_2	Bacteria	Bacteroidota	Bacteroidia	Flavobacteriales	Flavobacteriaceae	UBA7428		hypothetical protein	unassigned	0	0	0	0	0.000646969	0
Ga0206130_100586861	10-Bα	unassigned	putative-DOM	unassigned	unassigned	unassigned	unassigned	unassigned	unassigned	unassigned	unassigned	unassigned	unassigned	unassigned	0.0143055	0.00718565	0	0.00776326	0.00947004	0.00960306
Ga0206123_100535401	9-B	laminarin	SusC_like	Bacteria--Bacteroidota--Bacteroidia--Flavobacteriales--Flavobacteriaceae--MAG-121220-bin8--	20100518_Bin_1_2	Bacteria	Bacteroidota	Bacteroidia	Flavobacteriales	Flavobacteriaceae	MAG-121220-bin8		TonB-dependent receptor SusC	unassigned	0	0	0	0.00232258	0.00363022	0.0046783
Ga0206130_102838611	10-Bα	unassigned	putative-DOM	Bacteria--Bacteroidota--Bacteroidia--Flavobacteriales--Flavobacteriaceae--UBA7428--	20120607_Bin_119_1	Bacteria	Bacteroidota	Bacteroidia	Flavobacteriales	Flavobacteriaceae	UBA7428		TonB-dependent receptor SusC TIGR04057	unassigned	0	0	0	0	0	0.000346248
Ga0206129_102174521	10-Bα	unassigned	putative-DOM	unassigned	unassigned	unassigned	unassigned	unassigned	unassigned	unassigned	unassigned	unassigned	Colicin I receptor	unassigned	0	0	0	0.00514851	0.00522867	0.00350495
Ga0206126_100469091	9-B	laminarin	SusC_like	Bacteria--Bacteroidota--Bacteroidia--Flavobacteriales--Flavobacteriaceae--MAG-121220-bin8--	20100518_Bin_1_2	Bacteria	Bacteroidota	Bacteroidia	Flavobacteriales	Flavobacteriaceae	MAG-121220-bin8		TonB-dependent receptor SusC	unassigned	0.000885572	0.00299253	0	0.00523374	0.0069206	0.0116889
Ga0206128_10349521	9-B	laminarin	SusC_like	Bacteria--Bacteroidota--Bacteroidia--Flavobacteriales--Flavobacteriaceae--MAG-121220-bin8--	20110523_Bin_47_1	Bacteria	Bacteroidota	Bacteroidia	Flavobacteriales	Flavobacteriaceae	MAG-121220-bin8		TonB-dependent receptor SusC TIGR04057	unassigned	0	0	0	0.000779685	0	0.000346248
Ga0206123_100012072	10-Bα	unassigned	putative-DOM	Bacteria--Bacteroidota--Bacteroidia--Flavobacteriales--Flavobacteriaceae--MED-G11--	20160316_Bin_27_2	Bacteria	Bacteroidota	Bacteroidia	Flavobacteriales	Flavobacteriaceae	MED-G11		TonB-dependent receptor SusC	unassigned	0.0187105	0	0	0	0	0.00220551
Ga0206128_100007410	10-Bα	unassigned	putative-DOM	Bacteria--Bacteroidota--Bacteroidia--Flavobacteriales--Flavobacteriaceae--MS024-2A--MS024-2A sp000173095	20100330_Bin_64_1	Bacteria	Bacteroidota	Bacteroidia	Flavobacteriales	Flavobacteriaceae	MS024-2A	MS024-2A sp000173095	Colicin I receptor TIGR04057	unassigned	0	0	0.000429651	0.044193	0.061106	0.0696012
Ga0206128_10068213	10-Bα	unassigned	putative-DOM	Bacteria--Bacteroidota--Bacteroidia--Flavobacteriales--Flavobacteriaceae--UBA7428--UBA7428 sp002477625	20100408_Bin_88	Bacteria	Bacteroidota	Bacteroidia	Flavobacteriales	Flavobacteriaceae	UBA7428	UBA7428 sp002477625	TonB-dependent receptor SusC TIGR04057	unassigned	0	0.00609465	0.0733902	0.0672397	0.0767699	0.0704003
Ga0206125_1000021711	10-Bα	unassigned	putative-DOM	Bacteria--Bacteroidota--Bacteroidia--Flavobacteriales--Flavobacteriaceae--UBA7428--	20160331_Bin_37_3	Bacteria	Bacteroidota	Bacteroidia	Flavobacteriales	Flavobacteriaceae	UBA7428		TonB-dependent receptor SusC TIGR04057	unassigned	0	0.00298077	0	0.00181609	0.00134186	0.00341362
Ga0206125_1000025650	10-Bα	unassigned	putative-DOM	Bacteria--Bacteroidota--Bacteroidia--Flavobacteriales--Flavobacteriaceae--SCGC-AAA160-P02--	20100330_Bin_54_1	Bacteria	Bacteroidota	Bacteroidia	Flavobacteriales	Flavobacteriaceae	SCGC-AAA160-P02		TonB-dependent receptor SusC TIGR04057	unassigned	0.208952	0.175572	0.108967	0.0654537	0.0759905	0.0644119
Ga0206125_1000371312	10-Bα	unassigned	putative-DOM	Bacteria--Bacteroidota--Bacteroidia--Flavobacteriales--Flavobacteriaceae--UBA7428--	20120503_Bin_94	Bacteria	Bacteroidota	Bacteroidia	Flavobacteriales	Flavobacteriaceae	UBA7428		Colicin I receptor	cazyme-associated-no-substrate-predicted	0	0.00120254	0	0	0	0
Ga0206125_100038633	10-Bα	unassigned	putative-DOM	Bacteria--Bacteroidota--Bacteroidia--Flavobacteriales--Flavobacteriaceae--MAG-121220-bin8--	20100518_Bin_1_2	Bacteria	Bacteroidota	Bacteroidia	Flavobacteriales	Flavobacteriaceae	MAG-121220-bin8		TonB-dependent receptor SusC TIGR04057	unassigned	0.00289763	0.00721477	0	0.00665476	0.00853673	0.0103351
Ga0206125_100048035	10-Bα	unassigned	putative-DOM	Bacteria--Bacteroidota--Bacteroidia--Flavobacteriales--Flavobacteriaceae--SCGC-AAA160-P02--	20110530_Bin_43_1	Bacteria	Bacteroidota	Bacteroidia	Flavobacteriales	Flavobacteriaceae	SCGC-AAA160-P02		TonB-dependent receptor SusC	unassigned	0.0225352	0.0449663	0.0385919	0.0296497	0.0340712	0.0272866
Ga0206125_100123501	10-Bα	unassigned	putative-DOM	Bacteria--Bacteroidota--Bacteroidia--Flavobacteriales--Flavobacteriaceae--MAG-121220-bin8--MAG-121220-bin8 sp002700465	20160321_Bin_18_1	Bacteria	Bacteroidota	Bacteroidia	Flavobacteriales	Flavobacteriaceae	MAG-121220-bin8	MAG-121220-bin8 sp002700465	TonB-dependent receptor SusC TIGR04057	unassigned	0.22101	0.11564	0.015687	0.105276	0.142034	0.162996
Ga0206125_100175351	9-B	laminarin	SusC_like	Bacteria--Bacteroidota--Bacteroidia--Flavobacteriales--Flavobacteriaceae----	20160512_Bin_17_11	Bacteria	Bacteroidota	Bacteroidia	Flavobacteriales	Flavobacteriaceae			TonB-dependent receptor SusC TIGR04057	laminarin	0.17739	0.0746215	0.00177228	0.00528027	0.00972419	0.0176431
Ga0206126_100075354	9-B	laminarin	SusC_like	Bacteria--Bacteroidota--Bacteroidia--Flavobacteriales--Flavobacteriaceae--MAG-121220-bin8--MAG-121220-bin8 sp002700465	20160321_Bin_18_1	Bacteria	Bacteroidota	Bacteroidia	Flavobacteriales	Flavobacteriaceae	MAG-121220-bin8	MAG-121220-bin8 sp002700465	TonB-dependent receptor SusC TIGR04057	unassigned	0.17402	0.0623903	0.0315734	0.102469	0.124888	0.142426
Ga0206128_100076631	10-Bα	unassigned	putative-DOM	Bacteria--Bacteroidota--Bacteroidia--Flavobacteriales--Flavobacteriaceae--Hel1-33-131--	20160502_Bin_30_1	Bacteria	Bacteroidota	Bacteroidia	Flavobacteriales	Flavobacteriaceae	Hel1-33-131		TonB-dependent receptor SusC TIGR04057	unassigned	0	0	0	0.0287799	0.0190621	0.00706355
Ga0206129_100154721	9-B	laminarin	SusC_like	Bacteria--Bacteroidota--Bacteroidia--Flavobacteriales--Flavobacteriaceae--MAG-121220-bin8--	20100518_Bin_1_2	Bacteria	Bacteroidota	Bacteroidia	Flavobacteriales	Flavobacteriaceae	MAG-121220-bin8		TonB-dependent receptor SusC TIGR04057	unassigned	0.00132837	0	0	0.00983065	0.0185988	0.0253324
Ga0206129_100159162	10-Bα	unassigned	putative-DOM	Bacteria--Bacteroidota--Bacteroidia--Flavobacteriales--Flavobacteriaceae--UBA7428--	20110526_Bin_22_1	Bacteria	Bacteroidota	Bacteroidia	Flavobacteriales	Flavobacteriaceae	UBA7428		hypothetical protein	unassigned	0	0	0	0.0142451	0.02015	0.0245137
Ga0206129_100296572	9-B	unassigned	SusC_like	Bacteria--Bacteroidota--Bacteroidia--Flavobacteriales--Flavobacteriaceae--MED-G11--	20110526_Bin_44_1	Bacteria	Bacteroidota	Bacteroidia	Flavobacteriales	Flavobacteriaceae	MED-G11		TonB-dependent receptor SusC TIGR04057	unassigned	0.00489626	0	0	0	0	0
Ga0206129_100396923	10-Bα	unassigned	putative-DOM	Bacteria--Bacteroidota--Bacteroidia--Flavobacteriales--Flavobacteriaceae--UBA7428--	20160512_Bin_26_12	Bacteria	Bacteroidota	Bacteroidia	Flavobacteriales	Flavobacteriaceae	UBA7428		TonB-dependent receptor SusC TIGR04057	unassigned	0	0	0	0.00256177	0.00131789	0.00245768
Ga0206129_100445491	10-Bα	unassigned	putative-DOM	Bacteria--Bacteroidota--Bacteroidia--Flavobacteriales--Flavobacteriaceae--UBA7428--	20110523_Bin_35_2	Bacteria	Bacteroidota	Bacteroidia	Flavobacteriales	Flavobacteriaceae	UBA7428		TonB-dependent receptor SusC	unassigned	0	0	0	0.00410739	0.00833168	0.0100968
Ga0206131_1000012145	10-Bα	unassigned	putative-DOM	Bacteria--Bacteroidota--Bacteroidia--Flavobacteriales--Flavobacteriaceae--MS024-2A--	20160512_Bin_10_8	Bacteria	Bacteroidota	Bacteroidia	Flavobacteriales	Flavobacteriaceae	MS024-2A		Colicin I receptor	unassigned	0	0	0	0.00167948	0.00248603	0.00444106
Ga0206131_100090029	10-Bα	unassigned	putative-DOM	Bacteria--Bacteroidota--Bacteroidia--Flavobacteriales--Flavobacteriaceae--SCGC-AAA160-P02--	20120412_Bin_1_20	Bacteria	Bacteroidota	Bacteroidia	Flavobacteriales	Flavobacteriaceae	SCGC-AAA160-P02		TonB-dependent receptor SusC TIGR04057	unassigned	0.00334036	0.00424937	0.00204073	0.00326491	0.00725721	0.00601614
Ga0206131_100237442	10-Bα	unassigned	putative-DOM	unassigned	unassigned	unassigned	unassigned	unassigned	unassigned	unassigned	unassigned	unassigned	unassigned	unassigned	0	0	0	0.0101222	0.0156773	0.0206306
Ga0206125_100092133	9-B	alginate	SusC_like	Bacteria--Bacteroidota--Bacteroidia--Flavobacteriales--Flavobacteriaceae--MAG-121220-bin8--	20100518_Bin_1_2	Bacteria	Bacteroidota	Bacteroidia	Flavobacteriales	Flavobacteriaceae	MAG-121220-bin8		TonB-dependent receptor SusC TIGR04057	alginate	0	0	0	0	0	0.0040157
Ga0206128_100007125	16-BVA	unassigned	putative-non-DOM	Bacteria--Bacteroidota--Bacteroidia--Flavobacteriales--Flavobacteriaceae--Winogradskyella--	20160502_Bin_42_1	Bacteria	Bacteroidota	Bacteroidia	Flavobacteriales	Flavobacteriaceae	Winogradskyella		Vitamin B12 transporter BtuB	unassigned	0	0	0	0.0006718	0.00067092	0.00225053
Ga0206128_100007294	25-BVS	unassigned	putative-non-DOM	Bacteria--Bacteroidota--Bacteroidia--Flavobacteriales--Flavobacteriaceae--Winogradskyella--	20160502_Bin_42_1	Bacteria	Bacteroidota	Bacteroidia	Flavobacteriales	Flavobacteriaceae	Winogradskyella		hypothetical protein	unassigned	0	0	0	0	0	0.0017379
Ga0206128_100010338	4-B	unassigned	putative-DOM	Bacteria--Bacteroidota--Bacteroidia--Flavobacteriales--Flavobacteriaceae--Winogradskyella--	20160502_Bin_42_1	Bacteria	Bacteroidota	Bacteroidia	Flavobacteriales	Flavobacteriaceae	Winogradskyella		hypothetical protein	unassigned	0	0	0	0	0	0.00288298
Ga0206128_10000675	19-BS	unassigned	putative-non-DOM	Bacteria--Bacteroidota--Bacteroidia--Flavobacteriales--Flavobacteriaceae--Winogradskyella--	20160502_Bin_42_1	Bacteria	Bacteroidota	Bacteroidia	Flavobacteriales	Flavobacteriaceae	Winogradskyella		TonB-dependent receptor SusC	unassigned	0	0	0	0.00790483	0.00816023	0.0144344
Ga0206128_100014126	4-B	unassigned	putative-DOM	Bacteria--Bacteroidota--Bacteroidia--Flavobacteriales--Flavobacteriaceae--Winogradskyella--	20160502_Bin_42_1	Bacteria	Bacteroidota	Bacteroidia	Flavobacteriales	Flavobacteriaceae	Winogradskyella		hypothetical protein	unassigned	0	0	0	0.000307198	0	0
Ga0206128_100043236	9-B	unassigned	SusC_like	Bacteria--Bacteroidota--Bacteroidia--Flavobacteriales--Flavobacteriaceae--Winogradskyella--	20160502_Bin_42_1	Bacteria	Bacteroidota	Bacteroidia	Flavobacteriales	Flavobacteriaceae	Winogradskyella		TonB-dependent receptor SusC TIGR04057	unassigned	0	0.000901915	0.000754973	0.10232	0.113437	0.189416
Ga0206130_101533671	9-B	unassigned	SusC_like	unassigned	unassigned	unassigned	unassigned	unassigned	unassigned	unassigned	unassigned	unassigned	unassigned	unassigned	0	0	0	0.00117565	0.00117412	0.00256677
Ga0206130_102248241	9-B	unassigned	SusC_like	unassigned	unassigned	unassigned	unassigned	unassigned	unassigned	unassigned	unassigned	unassigned	hypothetical protein	unassigned	0	0	0	0.00302315	0.00626011	0.00932719
Ga0206130_100525231	9-B	unassigned	SusC_like	Bacteria--Bacteroidota--Bacteroidia--Flavobacteriales--Flavobacteriaceae--UBA7428--	20110526_Bin_22_1	Bacteria	Bacteroidota	Bacteroidia	Flavobacteriales	Flavobacteriaceae	UBA7428		TonB-dependent receptor SusC	unassigned	0	0	0	0.0152548	0.018752	0.0108271
Ga0206125_1000004054	9-B	unassigned	SusC_like	Bacteria--Bacteroidota--Bacteroidia--Flavobacteriales--Flavobacteriaceae--UBA7428--	20160331_Bin_37_3	Bacteria	Bacteroidota	Bacteroidia	Flavobacteriales	Flavobacteriaceae	UBA7428		TonB-dependent receptor SusC TIGR04057	unassigned	0.0491501	0.0326971	0.00524962	0.00771345	0.0111029	0.0110521
Ga0206126_100093973	9-B	unassigned	SusC_like	Bacteria--Bacteroidota--Bacteroidia--Flavobacteriales--Flavobacteriaceae--UBA7428--UBA7428 sp002477625	20100408_Bin_88	Bacteria	Bacteroidota	Bacteroidia	Flavobacteriales	Flavobacteriaceae	UBA7428	UBA7428 sp002477625	TonB-dependent receptor SusC TIGR04057	unassigned	0	0	0.0152658	0.0585199	0.0657815	0.0585286
Ga0206130_100726531	9-B	unassigned	SusC_like	unassigned	unassigned	unassigned	unassigned	unassigned	unassigned	unassigned	unassigned	unassigned	unassigned	unassigned	0	0.00196157	0	0.00890129	0.0168586	0.0142832
Ga0206131_100117963	9-B	unassigned	SusC_like	Bacteria--Bacteroidota--Bacteroidia--Flavobacteriales--Flavobacteriaceae--UBA7428--	20110526_Bin_22_1	Bacteria	Bacteroidota	Bacteroidia	Flavobacteriales	Flavobacteriaceae	UBA7428		TonB-dependent receptor SusC TIGR04057	unassigned	0.0278097	0.0201966	0.0619551	0.175431	0.213759	0.225299
Ga0206131_100129821	9-B	unassigned	SusC_like	unassigned	unassigned	unassigned	unassigned	unassigned	unassigned	unassigned	unassigned	unassigned	unassigned	unassigned	0	0	0.000429651	0.0245407	0.0399634	0.0588289
Ga0206131_100170673	9-B	unassigned	SusC_like	Bacteria--Bacteroidota--Bacteroidia--Flavobacteriales--Flavobacteriaceae--Hel1-33-131--	20100518_Bin_62_2	Bacteria	Bacteroidota	Bacteroidia	Flavobacteriales	Flavobacteriaceae	Hel1-33-131		TonB-dependent receptor SusC TIGR04057	unassigned	0	0	0	0.0105808	0.022013	0.0206437
Ga0206125_100130923	9-B	unassigned	SusC_like	Bacteria--Bacteroidota--Bacteroidia--Flavobacteriales--Flavobacteriaceae--MS024-2A--MS024-2A sp000173095	20100330_Bin_64_1	Bacteria	Bacteroidota	Bacteroidia	Flavobacteriales	Flavobacteriaceae	MS024-2A	MS024-2A sp000173095	TonB-dependent receptor SusC TIGR04057	unassigned	0.0508034	0.0206865	0.0851062	0.193361	0.231524	0.267373
Ga0206126_103536491	10-Bα	unassigned	putative-DOM	Bacteria--Bacteroidota--Bacteroidia--Flavobacteriales--Flavobacteriaceae--MS024-2A--	20120503_Bin_3_5	Bacteria	Bacteroidota	Bacteroidia	Flavobacteriales	Flavobacteriaceae	MS024-2A		TonB-dependent receptor SusC TIGR04057	unassigned	0	0	0.000644488	0.000944973	0.00116948	0.0016071
Ga0206127_11806581	9-B	unassigned	SusC_like	Bacteria--Bacteroidota--Bacteroidia--Flavobacteriales--Flavobacteriaceae--MS024-2A--	20120503_Bin_3_5	Bacteria	Bacteroidota	Bacteroidia	Flavobacteriales	Flavobacteriaceae	MS024-2A		TonB-dependent receptor SusC	unassigned	0	0	0.00150997	0.000708741	0	0.000346248
Ga0206125_100013442	9-B	laminarin	SusC_like	unassigned	unassigned	unassigned	unassigned	unassigned	unassigned	unassigned	unassigned	unassigned	TonB-dependent receptor SusC	unassigned	0	0	0.000429651	0	0	0
Ga0206128_10153142	9-B	laminarin	SusC_like	Bacteria--Bacteroidota--Bacteroidia--Flavobacteriales--Flavobacteriaceae--HC6-5--	20100413_Bin_44_1	Bacteria	Bacteroidota	Bacteroidia	Flavobacteriales	Flavobacteriaceae	HC6-5		TonB-dependent receptor SusC TIGR04057	laminarin	0	0.0258574	0.0999821	0.0162804	0.0233646	0.0114689
Ga0206131_100170121	9-B	alpha-glucan	SusC_like	Bacteria--Bacteroidota--Bacteroidia--Flavobacteriales--Flavobacteriaceae--BACL21--BACL21 sp002335345	20160517_Bin_62_2	Bacteria	Bacteroidota	Bacteroidia	Flavobacteriales	Flavobacteriaceae	BACL21	BACL21 sp002335345	TonB-dependent receptor SusC TIGR04057	unassigned	0.000766361	0	0	0.00231992	0.00307677	0.0177662
Ga0206125_1000003183	9-B	alpha-glucan	SusC_like	Bacteria--Bacteroidota--Bacteroidia--Flavobacteriales--Flavobacteriaceae----	20110428_Bin_114_1	Bacteria	Bacteroidota	Bacteroidia	Flavobacteriales	Flavobacteriaceae			TonB-dependent receptor SusC TIGR04057	alpha-glucan	0.0270041	0.0662262	0.0232589	0.0918129	0.110572	0.149765
Ga0206125_1000086917	9-B	alpha-glucan	SusC_like	Bacteria--Bacteroidota--Bacteroidia--Flavobacteriales--Flavobacteriaceae--SCGC-AAA160-P02--	20110530_Bin_43_1	Bacteria	Bacteroidota	Bacteroidia	Flavobacteriales	Flavobacteriaceae	SCGC-AAA160-P02		TonB-dependent receptor SusC TIGR04057	alpha-glucan	0.296668	0.465452	0.420708	0.229315	0.247625	0.186325
Ga0206125_100024958	9-B	alpha-glucan	SusC_like	unassigned	unassigned	unassigned	unassigned	unassigned	unassigned	unassigned	unassigned	unassigned	TonB-dependent receptor SusC	unassigned	0.000885572	0.0103714	0	0	0	0
Ga0206125_100123102	9-B	alpha-glucan	SusC_like	Bacteria--Bacteroidota--Bacteroidia--Flavobacteriales--Flavobacteriaceae--SCGC-AAA160-P02--	20100330_Bin_54_1	Bacteria	Bacteroidota	Bacteroidia	Flavobacteriales	Flavobacteriaceae	SCGC-AAA160-P02		TonB-dependent receptor SusC TIGR04057	alpha-glucan	0.292738	0.257049	0.116637	0.0246851	0.0282257	0.0188321
Ga0206125_100250432	9-B	alpha-glucan	SusC_like	Bacteria--Bacteroidota--Bacteroidia--Flavobacteriales--Flavobacteriaceae--MAG-121220-bin8--MAG-121220-bin8 sp002700465	20160321_Bin_18_1	Bacteria	Bacteroidota	Bacteroidia	Flavobacteriales	Flavobacteriaceae	MAG-121220-bin8	MAG-121220-bin8 sp002700465	TonB-dependent receptor SusC TIGR04057	alpha-glucan-with-fucose?	0.00490967	0.000456838	0	0.0190078	0.0374549	0.0659766
Ga0206127_10174212	9-B	alpha-glucan	SusC_like	Bacteria--Bacteroidota--Bacteroidia--Flavobacteriales--Flavobacteriaceae--SCGC-AAA160-P02--	20120412_Bin_1_20	Bacteria	Bacteroidota	Bacteroidia	Flavobacteriales	Flavobacteriaceae	SCGC-AAA160-P02		hypothetical protein	unassigned	0	0.0015032	0.0027078	0.0106452	0.0180991	0.0102597
Ga0206130_101070202	9-B	unassigned	SusC_like	unassigned	unassigned	unassigned	unassigned	unassigned	unassigned	unassigned	unassigned	unassigned	TonB-dependent receptor SusC	unassigned	0	0	0	0.00083975	0.00132389	0.00272486
Ga0206131_100906761	9-B	unassigned	SusC_like	Bacteria--Bacteroidota--Bacteroidia--Flavobacteriales--Flavobacteriaceae--UBA7428--	20110523_Bin_43_1	Bacteria	Bacteroidota	Bacteroidia	Flavobacteriales	Flavobacteriaceae	UBA7428		TonB-dependent receptor SusC TIGR04057	unassigned	0	0	0	0.0006718	0.00067092	0.00152989
Ga0206131_102153241	9-B	unassigned	SusC_like	Bacteria--Bacteroidota--Bacteroidia--Flavobacteriales--Flavobacteriaceae--UBA7428--	20120607_Bin_119_1	Bacteria	Bacteroidota	Bacteroidia	Flavobacteriales	Flavobacteriaceae	UBA7428		TonB-dependent receptor SusC TIGR04057	unassigned	0	0	0	0	0	0.000519373
Ga0206130_110346441	9-B	fucose-mannose-xylose-containing	SusC_like	unassigned	unassigned	unassigned	unassigned	unassigned	unassigned	unassigned	unassigned	unassigned	TonB-dependent receptor SusC	unassigned	0.00627695	0	0	0	0.000323496	0.0047874
Ga0206131_100040733	9-B	laminarin	SusC_like	unassigned	unassigned	unassigned	unassigned	unassigned	unassigned	unassigned	unassigned	unassigned	TonB-dependent receptor SusC	unassigned	0	0	0.00136048	0	0	0
Ga0206124_100085961	9-B	unassigned	SusC_like	Bacteria--Bacteroidota--Bacteroidia--Flavobacteriales--Flavobacteriaceae--MAG-121220-bin8--MAG-121220-bin8 sp002700465	20160321_Bin_18_1	Bacteria	Bacteroidota	Bacteroidia	Flavobacteriales	Flavobacteriaceae	MAG-121220-bin8	MAG-121220-bin8 sp002700465	TonB-dependent receptor SusC TIGR04057	unassigned	0.150745	0.0760045	0.00889484	0.0841623	0.102005	0.140744
Ga0206129_100164481	9-B	unassigned	SusC_like	Bacteria--Bacteroidota--Bacteroidia--Flavobacteriales--Flavobacteriaceae--MAG-121220-bin8--	20100518_Bin_1_2	Bacteria	Bacteroidota	Bacteroidia	Flavobacteriales	Flavobacteriaceae	MAG-121220-bin8		TonB-dependent receptor SusC TIGR04057	unassigned	0.000683666	0	0.000429651	0.0178283	0.0183838	0.0362536
Ga0206131_100348971	9-B	unassigned	SusC_like	Bacteria--Bacteroidota--Bacteroidia--Flavobacteriales--Flavobacteriaceae--MAG-121220-bin8--	20110523_Bin_47_1	Bacteria	Bacteroidota	Bacteroidia	Flavobacteriales	Flavobacteriaceae	MAG-121220-bin8		TonB-dependent receptor SusC TIGR04057	unassigned	0	0	0	0.00398464	0.00181511	0.00170117
Ga0206130_100426173	16-BVA	unassigned	putative-non-DOM	Bacteria--Bacteroidota--Bacteroidia--Flavobacteriales--Flavobacteriaceae--Hel1-33-131--	20160502_Bin_30_1	Bacteria	Bacteroidota	Bacteroidia	Flavobacteriales	Flavobacteriaceae	Hel1-33-131		Colicin I receptor	unassigned	0	0.00138591	0.00199181	0.00195267	0.00220699	0.00407697
Ga0206128_10066325	19-BS	unassigned	putative-non-DOM	Bacteria--Bacteroidota--Bacteroidia--Chitinophagales--Saprospiraceae--UBA1994--UBA1994 sp002335865	20160502_Bin_23_2	Bacteria	Bacteroidota	Bacteroidia	Chitinophagales	Saprospiraceae	UBA1994	UBA1994 sp002335865	TonB-dependent receptor SusC	unassigned	0	0	0	0.00923058	0.0143872	0.0224332
Ga0206125_100022121	10-Bα	unassigned	putative-DOM	Bacteria--Bacteroidota--Bacteroidia--Flavobacteriales--Flavobacteriaceae--MAG-121220-bin8--MAG-121220-bin8 sp002700465	20160321_Bin_18_1	Bacteria	Bacteroidota	Bacteroidia	Flavobacteriales	Flavobacteriaceae	MAG-121220-bin8	MAG-121220-bin8 sp002700465	Colicin I receptor	unassigned	0.0672351	0.0049797	0	0.0475001	0.0682083	0.0804729
Ga0206127_10336731	10-Bα	unassigned	putative-DOM	Bacteria--Bacteroidota--Bacteroidia--Flavobacteriales--Flavobacteriaceae--MAG-121220-bin8--	20100518_Bin_1_2	Bacteria	Bacteroidota	Bacteroidia	Flavobacteriales	Flavobacteriaceae	MAG-121220-bin8		Vitamin B12 transporter BtuB	unassigned	0	0	0	0.00842481	0.0157121	0.0249163
Ga0206129_100325082	10-Bα	unassigned	putative-DOM	Bacteria--Bacteroidota--Bacteroidia--Flavobacteriales--Flavobacteriaceae--MAG-121220-bin8--	20110523_Bin_47_1	Bacteria	Bacteroidota	Bacteroidia	Flavobacteriales	Flavobacteriaceae	MAG-121220-bin8		Colicin I receptor	unassigned	0	0	0	0.0013436	0.00182708	0.00378623
Ga0206123_101884351	9-B	unassigned	SusC_like	Bacteria--Bacteroidota--Bacteroidia--Flavobacteriales--Flavobacteriaceae--MS024-2A--MS024-2A sp002292265	20120607_Bin_121_1	Bacteria	Bacteroidota	Bacteroidia	Flavobacteriales	Flavobacteriaceae	MS024-2A	MS024-2A sp002292265	TonB-dependent receptor SusC	unassigned	0.00156924	0	0	0	0	0
Ga0206129_100000927	9-B	unassigned	SusC_like	Bacteria--Bacteroidota--Bacteroidia--NS11-12g--UBA9320--UBA987--	20160502_Bin_66_1	Bacteria	Bacteroidota	Bacteroidia	NS11-12g	UBA9320	UBA987		TonB-dependent receptor SusC TIGR04057	unassigned	0	0	0	0.00621399	0.0119788	0.0134898
Ga0206129_100207951	9-B	unassigned	SusC_like	Bacteria--Bacteroidota--Bacteroidia--NS11-12g--UBA9320--UBA9320--UBA9320 sp003484585	20100504_Bin_78	Bacteria	Bacteroidota	Bacteroidia	NS11-12g	UBA9320	UBA9320	UBA9320 sp003484585	TonB-dependent receptor SusC TIGR04057	unassigned	0.00102549	0	0	0.0006718	0.00125566	0.000850595
Ga0206130_100271171	9-B	unassigned	SusC_like	Bacteria--Bacteroidota--Bacteroidia--NS11-12g--UBA9320----	20160512_Bin_2_11	Bacteria	Bacteroidota	Bacteroidia	NS11-12g	UBA9320			TonB-dependent receptor SusC TIGR04057	unassigned	0	0	0	0	0	0.000346248
Ga0206130_105269001	9-B	unassigned	SusC_like	Bacteria--Bacteroidota--Bacteroidia--Flavobacteriales--Flavobacteriaceae--MS024-2A--MS024-2A sp000173095	20100330_Bin_64_1	Bacteria	Bacteroidota	Bacteroidia	Flavobacteriales	Flavobacteriaceae	MS024-2A	MS024-2A sp000173095	TonB-dependent receptor SusC	unassigned	0	0	0	0.00347244	0.00312702	0.00678601
Ga0206126_100060567	8-B	unassigned	putative-DOM	Bacteria--Bacteroidota--Bacteroidia--Flavobacteriales--Cryomorphaceae--UBA10364--UBA10364 sp003045825	20100420_Bin_31_1	Bacteria	Bacteroidota	Bacteroidia	Flavobacteriales	Cryomorphaceae	UBA10364	UBA10364 sp003045825	hypothetical protein	unassigned	0	0	0	0.00185303	0.0018404	0.000756509
Ga0206130_101062272	9-B	unassigned	SusC_like	unassigned	unassigned	unassigned	unassigned	unassigned	unassigned	unassigned	unassigned	unassigned	unassigned	unassigned	0	0	0	0.00083975	0.00268623	0.000692497
Ga0206131_102622101	9-B	unassigned	SusC_like	Bacteria--Bacteroidota--Bacteroidia--Flavobacteriales--Flavobacteriaceae--MS024-2A--	20110526_Bin_123_1	Bacteria	Bacteroidota	Bacteroidia	Flavobacteriales	Flavobacteriaceae	MS024-2A		TonB-dependent receptor SusC TIGR04057	unassigned	0	0	0	0	0	0.000865621
Ga0206131_100260441	10-Bα	unassigned	putative-DOM	Bacteria--Bacteroidota--Bacteroidia--Flavobacteriales--Flavobacteriaceae--BACL21--BACL21 sp002335345	20160517_Bin_62_2	Bacteria	Bacteroidota	Bacteroidia	Flavobacteriales	Flavobacteriaceae	BACL21	BACL21 sp002335345	Vitamin B12 transporter BtuB	unassigned	0	0	0	0	0	0.00136997
Ga0206128_10005491	9-B	unassigned	SusC_like	Bacteria--Bacteroidota--Bacteroidia--Flavobacteriales--Flavobacteriaceae--UBA7428--UBA7428 sp002477625	20100408_Bin_88	Bacteria	Bacteroidota	Bacteroidia	Flavobacteriales	Flavobacteriaceae	UBA7428	UBA7428 sp002477625	hypothetical protein	unassigned	0	0	0	0	0	0.0015581
Ga0206126_100052267	10-Bα	unassigned	putative-DOM	Bacteria--Bacteroidota--Bacteroidia--Flavobacteriales--Flavobacteriaceae----	20160512_Bin_17_11	Bacteria	Bacteroidota	Bacteroidia	Flavobacteriales	Flavobacteriaceae			hypothetical protein	unassigned	0.12232	0.0410392	0.000429651	0.00420437	0.00606725	0.0140329
Ga0206128_10008831	10-Bα	unassigned	putative-DOM	Bacteria--Bacteroidota--Bacteroidia--Flavobacteriales--Flavobacteriaceae--Winogradskyella--	20160502_Bin_42_1	Bacteria	Bacteroidota	Bacteroidia	Flavobacteriales	Flavobacteriaceae	Winogradskyella		TonB-dependent receptor SusC TIGR04057	unassigned	0	0	0.00227344	0.0241791	0.0317861	0.058968
Ga0206131_104991991	9-B	unassigned	SusC_like	unassigned	unassigned	unassigned	unassigned	unassigned	unassigned	unassigned	unassigned	unassigned	TonB-dependent receptor SusC	unassigned	0	0	0	0.000708741	0	0.00233818
Ga0206131_101211651	9-B	unassigned	SusC_like	Bacteria--Bacteroidota--Bacteroidia--Chitinophagales--Saprospiraceae----	20160517_Bin_20_2	Bacteria	Bacteroidota	Bacteroidia	Chitinophagales	Saprospiraceae			TonB-dependent receptor SusC	unassigned	0	0	0	0.000708741	0.000584742	0.0024727
Ga0206130_100034347	6-B	unassigned	putative-DOM	Bacteria--Bacteroidota--Bacteroidia--Chitinophagales--Saprospiraceae----	20160512_Bin_69_4	Bacteria	Bacteroidota	Bacteroidia	Chitinophagales	Saprospiraceae			TonB-dependent receptor SusC	unassigned	0	0	0	0.00083975	0.000838667	0.00136997
Ga0206125_100003547	9-B	alpha-glucan	SusC_like	Bacteria--Bacteroidota--Bacteroidia--Flavobacteriales--Flavobacteriaceae--UBA7428--	20120503_Bin_94	Bacteria	Bacteroidota	Bacteroidia	Flavobacteriales	Flavobacteriaceae	UBA7428		TonB-dependent receptor SusC TIGR04057	unassigned	0	0.0200299	0.0198092	0.0177864	0.0191582	0.020592
Ga0206125_1000103912	10-Bα	unassigned	putative-DOM	Bacteria--Bacteroidota--Bacteroidia--Flavobacteriales--UA16--UA16--UA16 sp002477505	20100511_Bin_63	Bacteria	Bacteroidota	Bacteroidia	Flavobacteriales	UA16	UA16	UA16 sp002477505	TonB-dependent receptor SusC TIGR04057	unassigned	0	0	0	0	0	0.000756509
Ga0206125_100011559	8-B	unassigned	putative-DOM	Bacteria--Bacteroidota--Bacteroidia--Flavobacteriales--UA16--UBA8752--	20160331_Bin_10_4	Bacteria	Bacteroidota	Bacteroidia	Flavobacteriales	UA16	UBA8752		TonB-dependent receptor SusC	unassigned	0	0	0	0.000472487	0	0
Ga0206128_10016362	6-B	unassigned	putative-DOM	Bacteria--Bacteroidota--Bacteroidia--Chitinophagales--Saprospiraceae--UBA1994--UBA1994 sp002335865	20160502_Bin_23_2	Bacteria	Bacteroidota	Bacteroidia	Chitinophagales	Saprospiraceae	UBA1994	UBA1994 sp002335865	Vitamin B12 transporter BtuB	unassigned	0	0	0	0	0	0.000346248
Ga0206129_1000080835	10-Bα	unassigned	putative-DOM	Bacteria--Bacteroidota--Bacteroidia--Flavobacteriales--UA16--UBA8752--UBA8752 sp002336475	20160331_Bin_10_3	Bacteria	Bacteroidota	Bacteroidia	Flavobacteriales	UA16	UBA8752	UBA8752 sp002336475	TonB-dependent receptor SusC TIGR04057	alpha-glucan	0	0	0	0.000708741	0	0.000504346
Ga0206129_100166174	9-B	alpha-glucan	SusC_like	Bacteria--Bacteroidota--Bacteroidia--Flavobacteriales--Flavobacteriaceae--UBA7428--	20160512_Bin_26_12	Bacteria	Bacteroidota	Bacteroidia	Flavobacteriales	Flavobacteriaceae	UBA7428		TonB-dependent receptor SusC TIGR04057	unassigned	0	0.000601286	0.000859325	0.0150891	0.0123852	0.0123147
Ga0206131_101033922	9-B	unassigned	SusC_like	unassigned	unassigned	unassigned	unassigned	unassigned	unassigned	unassigned	unassigned	unassigned	hypothetical protein	unassigned	0	0	0	0	0	0.000519373
Ga0206125_100033878	19-BS	unassigned	putative-non-DOM	Bacteria--Bacteroidota--Bacteroidia--Flavobacteriales--UA16--UA16--UA16 sp002477505	20100511_Bin_63	Bacteria	Bacteroidota	Bacteroidia	Flavobacteriales	UA16	UA16	UA16 sp002477505	TonB-dependent receptor SusC	unassigned	0	0	0	0	0	0.000692497
Ga0206128_10279222	8-B	unassigned	putative-DOM	Bacteria--Bacteroidota--Bacteroidia--Flavobacteriales--Cryomorphaceae--UBA10364--UBA10364 sp002387615	20120531_Bin_70_1	Bacteria	Bacteroidota	Bacteroidia	Flavobacteriales	Cryomorphaceae	UBA10364	UBA10364 sp002387615	hypothetical protein	unassigned	0	0	0	0.000472487	0	0
Ga0206131_100313081	11-BM	unassigned	putative-DOM	Bacteria--Bacteroidota--Bacteroidia--Chitinophagales--Saprospiraceae----	20160512_Bin_69_4	Bacteria	Bacteroidota	Bacteroidia	Chitinophagales	Saprospiraceae			Ferric enterobactin receptor TIGR04057	mannose-containing	0	0	0	0.00235121	0.00435757	0.00225053
Ga0206127_17972421	30-PSL	unassigned	putative-DOM	unassigned	unassigned	unassigned	unassigned	unassigned	unassigned	unassigned	unassigned	unassigned	TonB-dependent receptor SusC	unassigned	0	0	0.000698119	0	0	0
Ga0206130_100529321	9-B	unassigned	SusC_like	Bacteria--Bacteroidota--Bacteroidia--Flavobacteriales--Flavobacteriaceae--UBA7428--	20110523_Bin_35_2	Bacteria	Bacteroidota	Bacteroidia	Flavobacteriales	Flavobacteriaceae	UBA7428		TonB-dependent receptor SusC TIGR04057	unassigned	0	0	0	0.0216323	0.0330297	0.0414715
Ga0206131_100299901	9-B	unassigned	SusC_like	Bacteria--Bacteroidota--Bacteroidia--Flavobacteriales--Flavobacteriaceae--MAG-121220-bin8--MAG-121220-bin8 sp002700465	20160321_Bin_18_1	Bacteria	Bacteroidota	Bacteroidia	Flavobacteriales	Flavobacteriaceae	MAG-121220-bin8	MAG-121220-bin8 sp002700465	TonB-dependent receptor SusC	unassigned	0	0	0	0.00083975	0.000838667	0.00207747
Ga0206131_100733831	9-B	unassigned	SusC_like	unassigned	unassigned	unassigned	unassigned	unassigned	unassigned	unassigned	unassigned	unassigned	TonB-dependent receptor SusC	unassigned	0	0	0	0.0013436	0.00247405	0.000519373
Ga0206131_100217431	9-B	unassigned	SusC_like	Bacteria--Bacteroidota--Bacteroidia--Flavobacteriales--Flavobacteriaceae--MAG-120531--MAG-120531 sp000173115	20110523_Bin_120_1	Bacteria	Bacteroidota	Bacteroidia	Flavobacteriales	Flavobacteriaceae	MAG-120531	MAG-120531 sp000173115	TonB-dependent receptor SusC TIGR04057	unassigned	0	0	0	0.00369486	0.00611622	0.0101401
Ga0206125_100078433	4-B	unassigned	putative-DOM	Bacteria--Bacteroidota--Bacteroidia--Flavobacteriales--Cryomorphaceae--UBA10364--UBA10364 sp002387615	20120531_Bin_70_1	Bacteria	Bacteroidota	Bacteroidia	Flavobacteriales	Cryomorphaceae	UBA10364	UBA10364 sp002387615	hypothetical protein	unassigned	0	0	0.000429651	0	0	0
Ga0206125_102671511	9-B	unassigned	SusC_like	unassigned	unassigned	unassigned	unassigned	unassigned	unassigned	unassigned	unassigned	unassigned	hypothetical protein	unassigned	0	0	0	0	0	0.000346248
Ga0206125_100106453	2-B	unassigned	putative-DOM	Bacteria--Bacteroidota--Bacteroidia--Flavobacteriales--UA16--UA16--UA16 sp002477505	20100511_Bin_63	Bacteria	Bacteroidota	Bacteroidia	Flavobacteriales	UA16	UA16	UA16 sp002477505	hypothetical protein	unassigned	0	0	0	0.00319107	0.00318701	0.00924994
Ga0206125_100022908	9-B	unassigned	SusC_like	Bacteria--Bacteroidota--Bacteroidia--Flavobacteriales--Flavobacteriaceae--UBA7433--	20160321_Bin_70_2	Bacteria	Bacteroidota	Bacteroidia	Flavobacteriales	Flavobacteriaceae	UBA7433		TonB-dependent receptor SusC TIGR04057	cazyme-associated-no-substrate-predicted	0	0.0030063	0.00128898	0.0108981	0.017605	0.0100308
Ga0206131_100705312	9-B	unassigned	SusC_like	Bacteria--Bacteroidota--Bacteroidia--Flavobacteriales--Flavobacteriaceae--UBA7428--	20110523_Bin_43_1	Bacteria	Bacteroidota	Bacteroidia	Flavobacteriales	Flavobacteriaceae	UBA7428		TonB-dependent receptor SusC TIGR04057	unassigned	0	0	0	0	0.00174088	0.00245768
Ga0206129_100125773	9-B	unassigned	SusC_like	Bacteria--Bacteroidota--Bacteroidia--Flavobacteriales--Flavobacteriaceae--MAG-120531--MAG-120531 sp000173115	20110523_Bin_120_1	Bacteria	Bacteroidota	Bacteroidia	Flavobacteriales	Flavobacteriaceae	MAG-120531	MAG-120531 sp000173115	TonB-dependent receptor SusC TIGR04057	unassigned	0	0	0	0.00148019	0.00132989	0.00400072
Ga0206124_101194581	6-B	unassigned	putative-DOM	Bacteria--Bacteroidota--Rhodothermia--Rhodothermales--UBA10348--UBA10348--	20120405_Bin_52_2	Bacteria	Bacteroidota	Rhodothermia	Rhodothermales	UBA10348	UBA10348		Vitamin B12 transporter BtuB	unassigned	0	0	0	0	0	0.000504346
Ga0206130_100242412	16-BVA	unassigned	putative-non-DOM	unassigned	unassigned	unassigned	unassigned	unassigned	unassigned	unassigned	unassigned	unassigned	hypothetical protein	unassigned	0	0	0	0.000708741	0	0.0015581
Ga0206125_1000098316	9-B	laminarin	SusC_like	Bacteria--Bacteroidota--Bacteroidia--Flavobacteriales--UA16--UBA8752--UBA8752 sp002336475	20160331_Bin_10_3	Bacteria	Bacteroidota	Bacteroidia	Flavobacteriales	UA16	UBA8752	UBA8752 sp002336475	TonB-dependent receptor SusC TIGR04057	laminarin	0	0	0	0.00793437	0.00319059	0.021226
Ga0206129_10000006187	6-B	unassigned	putative-DOM	Bacteria--Bacteroidota--Bacteroidia--NS11-12g------	20160502_Bin_12_11	Bacteria	Bacteroidota	Bacteroidia	NS11-12g				hypothetical protein	unassigned	0	0	0	0.00205234	0.00134186	0
Ga0206131_1000007690	6-B	unassigned	putative-DOM	Bacteria--Bacteroidota--Bacteroidia--NS11-12g--UBA955----	20160512_Bin_35_1	Bacteria	Bacteroidota	Bacteroidia	NS11-12g	UBA955			hypothetical protein	unassigned	0	0	0	0.00268729	0.00433839	0.00786795
Ga0206124_1000134013	6-B	unassigned	putative-DOM	Bacteria--Bacteroidota--Bacteroidia--NS11-12g--UBA9320--UBA9320--UBA9320 sp002384205	20120405_Bin_54_1	Bacteria	Bacteroidota	Bacteroidia	NS11-12g	UBA9320	UBA9320	UBA9320 sp002384205	hypothetical protein	unassigned	0	0	0.00188746	0	0	0.000756509
Ga0206129_1000073421	6-B	unassigned	putative-DOM	Bacteria--Bacteroidota--Bacteroidia--NS11-12g--UBA9320--UBA987--	20160502_Bin_66_1	Bacteria	Bacteroidota	Bacteroidia	NS11-12g	UBA9320	UBA987		hypothetical protein	unassigned	0	0	0	0.0028237	0.00461884	0.00555882
Ga0206123_100038346	9-B	laminarin	SusC_like	Bacteria--Bacteroidota--Bacteroidia--Flavobacteriales--UA16--UA16--UA16 sp002477505	20100511_Bin_63	Bacteria	Bacteroidota	Bacteroidia	Flavobacteriales	UA16	UA16	UA16 sp002477505	TonB-dependent receptor SusC TIGR04057	laminarin	0	0	0	0	0.000485221	0.00795645
Ga0206128_10149274	35-PL	unassigned	putative-DOM	Bacteria--Proteobacteria--Gammaproteobacteria--SAR86--D2472--D2472--	20160502_Bin_32_9	Bacteria	Proteobacteria	Gammaproteobacteria	SAR86	D2472	D2472		Pesticin receptor	unassigned	0.015067	0	0	0.00754772	0.00706885	0.0276705
Ga0206129_1000179725	35-PL	unassigned	putative-DOM	Bacteria--Proteobacteria--Alphaproteobacteria--Rickettsiales--UBA1997----	20110324_Bin_5_4	Bacteria	Proteobacteria	Alphaproteobacteria	Rickettsiales	UBA1997			Pesticin receptor	unassigned	0	0	0	0.00228857	0.00302768	0.00769095
Ga0206130_100226032	16-BVA	unassigned	putative-non-DOM	Bacteria--Bacteroidota--Bacteroidia--Flavobacteriales--Flavobacteriaceae--HC6-5--	20100413_Bin_44_1	Bacteria	Bacteroidota	Bacteroidia	Flavobacteriales	Flavobacteriaceae	HC6-5		Vitamin B12 transporter BtuB	unassigned	0	0	0.00849768	0	0	0
Ga0206125_100030092	8-B	unassigned	putative-DOM	Bacteria--Bacteroidota--Bacteroidia--Flavobacteriales--Flavobacteriaceae--HC6-5--	20100330_Bin_62_1	Bacteria	Bacteroidota	Bacteroidia	Flavobacteriales	Flavobacteriaceae	HC6-5		hypothetical protein	unassigned	0	0	0.00227344	0	0	0
Ga0206124_100231161	19-BS	unassigned	putative-non-DOM	unassigned	unassigned	unassigned	unassigned	unassigned	unassigned	unassigned	unassigned	unassigned	unassigned	unassigned	0	0	0	0	0	0.00127214
Ga0206130_101756441	19-BS	unassigned	putative-non-DOM	Bacteria--Bacteroidota--Bacteroidia--Flavobacteriales--Flavobacteriaceae--MAG-120531--MAG-120531 sp000173115	20110523_Bin_120_1	Bacteria	Bacteroidota	Bacteroidia	Flavobacteriales	Flavobacteriaceae	MAG-120531	MAG-120531 sp000173115	TonB-dependent receptor SusC	unassigned	0	0	0	0.00117565	0.00117412	0.00154309
Ga0206125_100078225	19-BS	unassigned	putative-non-DOM	unassigned	unassigned	unassigned	unassigned	unassigned	unassigned	unassigned	unassigned	unassigned	unassigned	unassigned	0	0	0	0	0	0.00613931
Ga0206131_1000104614	19-BS	unassigned	putative-non-DOM	unassigned	unassigned	unassigned	unassigned	unassigned	unassigned	unassigned	unassigned	unassigned	unassigned	unassigned	0	0	0	0	0	0.0059013
Ga0206124_100262122	19-BS	unassigned	putative-non-DOM	Bacteria--Bacteroidota--Bacteroidia--Flavobacteriales--Cryomorphaceae--UBA10364--UBA10364 sp003045825	20100420_Bin_31_1	Bacteria	Bacteroidota	Bacteroidia	Flavobacteriales	Cryomorphaceae	UBA10364	UBA10364 sp003045825	Vitamin B12 transporter BtuB	unassigned	0	0	0.000429651	0.00050385	0.000503196	0
Ga0206125_1000192817	10-Bα	unassigned	putative-DOM	Bacteria--Bacteroidota--Bacteroidia--Cytophagales--Cyclobacteriaceae--UBA4465--	20160412_Bin_3_6	Bacteria	Bacteroidota	Bacteroidia	Cytophagales	Cyclobacteriaceae	UBA4465		TonB-dependent receptor SusC TIGR04057	unassigned	0	0	0	0	0.000323496	0
Ga0206128_10151902	13-PDL	unassigned	putative-DOM	Bacteria--Proteobacteria--Gammaproteobacteria--Pseudomonadales--HTCC2089--UBA9926--UBA9926 sp003451575	20100511_Bin_19_1	Bacteria	Proteobacteria	Gammaproteobacteria	Pseudomonadales	HTCC2089	UBA9926	UBA9926 sp003451575	Vitamin B12 transporter BtuB TIGR04057	unassigned	0.113263	0.0593166	0.0629872	0.0795161	0.0648747	0.0457879
Ga0206131_101107091	13-PDL	unassigned	putative-DOM	unassigned	unassigned	unassigned	unassigned	unassigned	unassigned	unassigned	unassigned	unassigned	hypothetical protein	unassigned	0	0	0	0	0	0.000346248
Ga0206128_10126451	13-PDL	unassigned	putative-DOM	Bacteria--Proteobacteria--Gammaproteobacteria--Pseudomonadales--HTCC2089--UBA9926--UBA9926 sp003451575	20100511_Bin_19_1	Bacteria	Proteobacteria	Gammaproteobacteria	Pseudomonadales	HTCC2089	UBA9926	UBA9926 sp003451575	Vitamin B12 transporter BtuB TIGR04057	unassigned	0.0226795	0	0	0.0215078	0.0171644	0.0246585
Ga0206125_1000033232	30-PSL	unassigned	putative-DOM	Bacteria--Proteobacteria--Gammaproteobacteria--UBA10353--UBA7415--UBA7415--UBA7415 sp002470515	20100413_Bin_38_1	Bacteria	Proteobacteria	Gammaproteobacteria	UBA10353	UBA7415	UBA7415	UBA7415 sp002470515	Pesticin receptor TIGR04057	unassigned	0.00980583	0.118375	0.0188981	0.0328785	0.028839	0.0254849
Ga0206125_1000005571	7-PE	unassigned	putative-DOM	Bacteria--Proteobacteria--Alphaproteobacteria--Caulobacterales--Maricaulaceae--Hellea--	20160331_Bin_7_2	Bacteria	Proteobacteria	Alphaproteobacteria	Caulobacterales	Maricaulaceae	Hellea		hypothetical protein	unassigned	0	0.00158719	0	0.00178472	0.00132389	0
Ga0206125_1000083413	7-PE	unassigned	putative-DOM	Bacteria--Proteobacteria--Alphaproteobacteria--Caulobacterales--Maricaulaceae--Hellea--	20160502_Bin_3_5	Bacteria	Proteobacteria	Alphaproteobacteria	Caulobacterales	Maricaulaceae	Hellea		hypothetical protein	unassigned	0.0253781	0.0157028	0.00645075	0.0167289	0.0147274	0.00990218
Ga0206125_1000247114	19-BS	unassigned	putative-non-DOM	Bacteria--Bacteroidota--Bacteroidia--Flavobacteriales--Cryomorphaceae--UBA10364--UBA10364 sp003045825	20100420_Bin_31_1	Bacteria	Bacteroidota	Bacteroidia	Flavobacteriales	Cryomorphaceae	UBA10364	UBA10364 sp003045825	Vitamin B12 transporter BtuB	unassigned	0	0.00456806	0.0174921	0.0308355	0.0403733	0.0340309
Ga0206127_11617261	13-PDL	unassigned	putative-DOM	unassigned	unassigned	unassigned	unassigned	unassigned	unassigned	unassigned	unassigned	unassigned	Colicin I receptor	unassigned	0	0	0	0.00141748	0.00113219	0.000795089
Ga0206126_100269482	33-PL	unassigned	putative-DOM	Bacteria--Proteobacteria--Alphaproteobacteria--Caulobacterales--Caulobacteraceae--Brevundimonas--	20160412_Bin_55	Bacteria	Proteobacteria	Alphaproteobacteria	Caulobacterales	Caulobacteraceae	Brevundimonas		Ferrichrome-iron receptor	unassigned	0.000766361	0	0	0	0.000584742	0
Ga0206127_10711001	30-PSL	unassigned	putative-DOM	Bacteria--Proteobacteria--Alphaproteobacteria--Caulobacterales--Caulobacteraceae--Brevundimonas--	20160412_Bin_55	Bacteria	Proteobacteria	Alphaproteobacteria	Caulobacterales	Caulobacteraceae	Brevundimonas		hypothetical protein	unassigned	0.0102511	0	0	0	0	0
Ga0206126_100156663	13-PDL	unassigned	putative-DOM	Bacteria--Proteobacteria--Alphaproteobacteria--Caulobacterales--Caulobacteraceae--Brevundimonas--	20160412_Bin_55	Bacteria	Proteobacteria	Alphaproteobacteria	Caulobacterales	Caulobacteraceae	Brevundimonas		Vitamin B12 transporter BtuB	unassigned	0.00229911	0.00120254	0	0	0	0
Ga0206126_100166021	11-BM	unassigned	putative-DOM	Bacteria--Proteobacteria--Alphaproteobacteria--Caulobacterales--Caulobacteraceae--Brevundimonas--	20160412_Bin_55	Bacteria	Proteobacteria	Alphaproteobacteria	Caulobacterales	Caulobacteraceae	Brevundimonas		Colicin I receptor TIGR04057	unassigned	0.00654594	0	0	0	0	0
Ga0206126_100284671	27-PSL	unassigned	putative-non-DOM	Bacteria--Proteobacteria--Alphaproteobacteria--Caulobacterales--Caulobacteraceae--Brevundimonas--	20160412_Bin_55	Bacteria	Proteobacteria	Alphaproteobacteria	Caulobacterales	Caulobacteraceae	Brevundimonas		putative TonB-dependent receptor BfrD	unassigned	0	0	0	0	0	0.00479113
Ga0206125_1000099221	30-PSL	unassigned	putative-DOM	Bacteria--Proteobacteria--Gammaproteobacteria--Pseudomonadales--Porticoccaceae--HTCC2207--	20100423_Bin_61_1	Bacteria	Proteobacteria	Gammaproteobacteria	Pseudomonadales	Porticoccaceae	HTCC2207		Colicin I receptor TIGR04057	unassigned	0	0	0.000859325	0.000708741	0.000323496	0
Ga0206125_100013986	30-PSL	unassigned	putative-DOM	Bacteria--Proteobacteria--Gammaproteobacteria--Pseudomonadales--Porticoccaceae--HTCC2207--	20100420_Bin_41_1	Bacteria	Proteobacteria	Gammaproteobacteria	Pseudomonadales	Porticoccaceae	HTCC2207		Colicin I receptor TIGR04057	unassigned	0	0.00168654	0.000754973	0	0.000485221	0
Ga0206128_1000001279	30-PSL	unassigned	putative-DOM	Bacteria--Proteobacteria--Gammaproteobacteria--Pseudomonadales--Porticoccaceae--HTCC2207--HTCC2207 sp002334915	20110428_Bin_34_1	Bacteria	Proteobacteria	Gammaproteobacteria	Pseudomonadales	Porticoccaceae	HTCC2207	HTCC2207 sp002334915	Pesticin receptor TIGR04057	unassigned	0	0	0	0	0	0.000504346
Ga0206128_100044435	30-PSL	unassigned	putative-DOM	Bacteria--Proteobacteria--Gammaproteobacteria--Pseudomonadales--Porticoccaceae--HTCC2207--HTCC2207 sp002378645	20160419_Bin_31_1	Bacteria	Proteobacteria	Gammaproteobacteria	Pseudomonadales	Porticoccaceae	HTCC2207	HTCC2207 sp002378645	Pesticin receptor TIGR04057	cazyme-associated-no-substrate-predicted	0	0	0.00247362	0.00696336	0.000920213	0
Ga0206125_1000003248	30-PSL	unassigned	putative-DOM	Bacteria--Proteobacteria--Gammaproteobacteria--Pseudomonadales--Porticoccaceae--HTCC2207--	20160321_Bin_21_2	Bacteria	Proteobacteria	Gammaproteobacteria	Pseudomonadales	Porticoccaceae	HTCC2207		Pesticin receptor TIGR04057	unassigned	0	0	0	0	0	0.00031804
Ga0206125_100148523	35-PL	unassigned	putative-DOM	Bacteria--Proteobacteria--Gammaproteobacteria--Pseudomonadales--Halieaceae--Luminiphilus--Luminiphilus sp002390485	20160331_Bin_1_8	Bacteria	Proteobacteria	Gammaproteobacteria	Pseudomonadales	Halieaceae	Luminiphilus	Luminiphilus sp002390485	Pesticin receptor	unassigned	0	0	0.000429651	0.00329576	0	0.000504346
Ga0206125_1000005559	13-PDL	unassigned	putative-DOM	Bacteria--Proteobacteria--Alphaproteobacteria--Caulobacterales--Maricaulaceae--Hellea--	20160331_Bin_7_2	Bacteria	Proteobacteria	Alphaproteobacteria	Caulobacterales	Maricaulaceae	Hellea		Vitamin B12 transporter BtuB TIGR04057	unassigned	0	0.00439021	0.000859325	0.0037744	0.00353804	0.00152804
Ga0206125_100172214	13-PDL	unassigned	putative-DOM	Bacteria--Proteobacteria--Alphaproteobacteria--Caulobacterales--Maricaulaceae--Hellea--	20160331_Bin_7_2	Bacteria	Proteobacteria	Alphaproteobacteria	Caulobacterales	Maricaulaceae	Hellea		Vitamin B12 transporter BtuB TIGR04057	unassigned	0.00132837	0.00168654	0	0.0034015	0.00280353	0.000346248
Ga0206129_1000046042	13-PDL	unassigned	putative-DOM	Bacteria--Proteobacteria--Alphaproteobacteria--Caulobacterales--Maricaulaceae--Hellea--	20160502_Bin_3_5	Bacteria	Proteobacteria	Alphaproteobacteria	Caulobacterales	Maricaulaceae	Hellea		Vitamin B12 transporter BtuB TIGR04057	unassigned	0.0802049	0.0405338	0.014294	0.0474433	0.0534474	0.0393039
Ga0206125_10000005276	12-P	unassigned	putative-DOM	Bacteria--Proteobacteria--Gammaproteobacteria--Pseudomonadales--Pseudohongiellaceae--OM182--OM182 sp001438145	20160412_Bin_5_6	Bacteria	Proteobacteria	Gammaproteobacteria	Pseudomonadales	Pseudohongiellaceae	OM182	OM182 sp001438145	Colicin I receptor TIGR04057	unassigned	0.0691284	0.0752148	0.189234	0.198014	0.239196	0.188936
Ga0206129_1000014927	30-PSL	unassigned	putative-DOM	Bacteria--Proteobacteria--Alphaproteobacteria--Caulobacterales--Maricaulaceae--Hellea--	20160331_Bin_7_2	Bacteria	Proteobacteria	Alphaproteobacteria	Caulobacterales	Maricaulaceae	Hellea		Pesticin receptor	unassigned	0.00203514	0.00461455	0.0016143	0.00400159	0.00377417	0.00127588
Ga0206130_1000212213	30-PSL	unassigned	putative-DOM	Bacteria--Proteobacteria--Alphaproteobacteria--Caulobacterales--Maricaulaceae--Hellea--	20160502_Bin_3_5	Bacteria	Proteobacteria	Alphaproteobacteria	Caulobacterales	Maricaulaceae	Hellea		Pesticin receptor	unassigned	0.0647718	0.0380212	0.0170771	0.0469429	0.043334	0.0323796
Ga0206130_100237665	13-PDL	unassigned	putative-DOM	unassigned	unassigned	unassigned	unassigned	unassigned	unassigned	unassigned	unassigned	unassigned	Vitamin B12 transporter BtuB	unassigned	0	0	0	0.0066145	0.00515903	0.00701255
Ga0206131_100853682	13-PDL	unassigned	putative-DOM	unassigned	unassigned	unassigned	unassigned	unassigned	unassigned	unassigned	unassigned	unassigned	Vitamin B12 transporter BtuB	unassigned	0	0	0	0.00403557	0.00434557	0.00438092
Ga0206131_101170861	13-PDL	unassigned	putative-DOM	Bacteria--Proteobacteria--Gammaproteobacteria--Pseudomonadales--HTCC2089--UBA4421--	20110530_Bin_15_1	Bacteria	Proteobacteria	Gammaproteobacteria	Pseudomonadales	HTCC2089	UBA4421		Colicin I receptor TIGR04057	unassigned	0	0	0	0	0.000808717	0.000822386
Ga0206129_101163371	13-PDL	unassigned	putative-DOM	unassigned	unassigned	unassigned	unassigned	unassigned	unassigned	unassigned	unassigned	unassigned	Vitamin B12 transporter BtuB	unassigned	0	0	0	0.00083975	0.00148564	0.00167389
Ga0206131_100531161	13-PDL	unassigned	putative-DOM	Bacteria--Proteobacteria--Gammaproteobacteria--Pseudomonadales--HTCC2089--UBA4421--UBA4421 sp002390555	20110516_Bin_47_1	Bacteria	Proteobacteria	Gammaproteobacteria	Pseudomonadales	HTCC2089	UBA4421	UBA4421 sp002390555	Colicin I receptor TIGR04057	unassigned	0	0	0	0.00670566	0.0128585	0.0098815
Ga0206128_10026931	3-PD	alginate	Proteobacteria-PULs	Bacteria--Proteobacteria--Alphaproteobacteria--Caulobacterales--Maricaulaceae--Hellea--	20160331_Bin_7_2	Bacteria	Proteobacteria	Alphaproteobacteria	Caulobacterales	Maricaulaceae	Hellea		Colicin I receptor	alginate	0	0	0	0.00083975	0.00132389	0.00253856
Ga0206125_100001924	33-PL	unassigned	putative-DOM	Bacteria--Proteobacteria--Alphaproteobacteria--Caulobacterales--Maricaulaceae--Hellea--	20160331_Bin_7_2	Bacteria	Proteobacteria	Alphaproteobacteria	Caulobacterales	Maricaulaceae	Hellea		hypothetical protein	unassigned	0.0141146	0.00186221	0.00156213	0.0181663	0.017526	0.0111827
Ga0206128_10002974	33-PL	unassigned	putative-DOM	Bacteria--Proteobacteria--Alphaproteobacteria--Caulobacterales--Maricaulaceae--Hellea--	20160502_Bin_3_5	Bacteria	Proteobacteria	Alphaproteobacteria	Caulobacterales	Maricaulaceae	Hellea		Colicin I receptor TIGR04057	unassigned	0.00102549	0	0	0.0003359	0.000820693	0
Ga0206125_100046049	12-P	unassigned	putative-DOM	Bacteria--Proteobacteria--Alphaproteobacteria--Caulobacterales--Maricaulaceae--Hellea--	20160502_Bin_3_5	Bacteria	Proteobacteria	Alphaproteobacteria	Caulobacterales	Maricaulaceae	Hellea		Colicin I receptor TIGR04057	unassigned	0.0310286	0.0151779	0	0.013865	0.0117823	0.0117267
Ga0206128_100016873	12-P	unassigned	putative-DOM	Bacteria--Proteobacteria--Alphaproteobacteria--Caulobacterales--Maricaulaceae--Hellea--	20160331_Bin_7_2	Bacteria	Proteobacteria	Alphaproteobacteria	Caulobacterales	Maricaulaceae	Hellea		Vitamin B12 transporter BtuB TIGR04057	unassigned	0.0741065	0.069936	0.034956	0.0497628	0.0480009	0.030131
Ga0206127_10210222	3-PD	unassigned	Proteobacteria-PULs	unassigned	unassigned	unassigned	unassigned	unassigned	unassigned	unassigned	unassigned	unassigned	Vitamin B12 transporter BtuB	unassigned	0	0	0	0	0.000485221	0
Ga0206130_100566932	3-PD	unassigned	Proteobacteria-PULs	Bacteria--Verrucomicrobiota--Verrucomicrobiae--Opitutales--Puniceicoccaceae--BACL24--BACL24 sp003485085	20100518_Bin_17	Bacteria	Verrucomicrobiota	Verrucomicrobiae	Opitutales	Puniceicoccaceae	BACL24	BACL24 sp003485085	hypothetical protein	unassigned	0	0	0	0	0	0.000504346
Ga0206125_100137013	13-PDL	unassigned	putative-DOM	Bacteria--Proteobacteria--Gammaproteobacteria--Pseudomonadales--HTCC2089--UBA4421--UBA4421 sp002389675	20160517_Bin_21_4	Bacteria	Proteobacteria	Gammaproteobacteria	Pseudomonadales	HTCC2089	UBA4421	UBA4421 sp002389675	Colicin I receptor TIGR04057	cazyme-associated-no-substrate-predicted	0.00801654	0.0111289	0.0016143	0.0120743	0.0168052	0.0175131
Ga0206131_1000055115	13-PDL	unassigned	putative-DOM	Bacteria--Proteobacteria--Gammaproteobacteria--Pseudomonadales--HTCC2089--UBA9659--	20160517_Bin_40_1	Bacteria	Proteobacteria	Gammaproteobacteria	Pseudomonadales	HTCC2089	UBA9659		Colicin I receptor TIGR04057	cazyme-associated-no-substrate-predicted	0	0	0.00351641	0.0362497	0.0549536	0.0524217
Ga0206125_100038989	30-PSL	unassigned	putative-DOM	Bacteria--Proteobacteria--Gammaproteobacteria--Pseudomonadales--Halieaceae--Luminiphilus--	20160517_Bin_29_1	Bacteria	Proteobacteria	Gammaproteobacteria	Pseudomonadales	Halieaceae	Luminiphilus		Pesticin receptor TIGR04057	unassigned	0	0	0	0.0010077	0.00132989	0.00641522
Ga0206128_100240916	13-PDL	unassigned	putative-DOM	Bacteria--Proteobacteria--Gammaproteobacteria--Pseudomonadales--HTCC2089--UBA4582--UBA4582 sp002389265	20160426_Bin_20_1	Bacteria	Proteobacteria	Gammaproteobacteria	Pseudomonadales	HTCC2089	UBA4582	UBA4582 sp002389265	Colicin I receptor TIGR04057	unassigned	0	0	0	0.0448451	0.0468638	0.0537705
Ga0206129_100479651	12-P	unassigned	putative-DOM	Bacteria--Proteobacteria--Gammaproteobacteria--Pseudomonadales--Pseudohongiellaceae--UBA9145--UBA9145 sp003483155	20110407_Bin_35	Bacteria	Proteobacteria	Gammaproteobacteria	Pseudomonadales	Pseudohongiellaceae	UBA9145	UBA9145 sp003483155	Colicin I receptor TIGR04057	unassigned	0.0112013	0.00210446	0.00245252	0.00369703	0.00290305	0.00693173
Ga0206125_100060297	13-PDL	unassigned	putative-DOM	Bacteria--Proteobacteria--Alphaproteobacteria--Caulobacterales--Maricaulaceae--Hellea--	20160502_Bin_3_5	Bacteria	Proteobacteria	Alphaproteobacteria	Caulobacterales	Maricaulaceae	Hellea		Colicin I receptor TIGR04057	unassigned	0.0726408	0.0331156	0.00961728	0.0544646	0.052369	0.0363729
Ga0206129_100151462	13-PDL	unassigned	putative-DOM	Bacteria--Proteobacteria--Alphaproteobacteria--Caulobacterales--Maricaulaceae--Hellea--	20160331_Bin_7_2	Bacteria	Proteobacteria	Alphaproteobacteria	Caulobacterales	Maricaulaceae	Hellea		hypothetical protein	unassigned	0	0.00333055	0	0.00410387	0.00479372	0.00187429
Ga0206126_102430091	13-PDL	unassigned	putative-DOM	Bacteria--Proteobacteria--Gammaproteobacteria--Pseudomonadales--Pseudohongiellaceae--UBA9145--	20120510_Bin_79_1	Bacteria	Proteobacteria	Gammaproteobacteria	Pseudomonadales	Pseudohongiellaceae	UBA9145		Colicin I receptor TIGR04057	unassigned	0	0.000601286	0	0.000708741	0	0
Ga0206131_100142003	13-PDL	unassigned	putative-DOM	unassigned	unassigned	unassigned	unassigned	unassigned	unassigned	unassigned	unassigned	unassigned	unassigned	unassigned	0	0	0	0	0	0.00296478
Ga0206131_100193474	13-PDL	unassigned	putative-DOM	unassigned	unassigned	unassigned	unassigned	unassigned	unassigned	unassigned	unassigned	unassigned	unassigned	unassigned	0	0	0	0	0	0.00162213
Ga0206125_100092735	3-PD	unassigned	Proteobacteria-PULs	Bacteria--Proteobacteria--Alphaproteobacteria--Caulobacterales--Maricaulaceae--Hellea--	20160331_Bin_7_2	Bacteria	Proteobacteria	Alphaproteobacteria	Caulobacterales	Maricaulaceae	Hellea		hypothetical protein	unassigned	0.00221642	0.00322096	0.000754973	0.00425747	0.003139	0.00103874
Ga0206128_100091710	3-PD	unassigned	Proteobacteria-PULs	Bacteria--Proteobacteria--Alphaproteobacteria--Caulobacterales--Maricaulaceae--Hellea--	20160502_Bin_3_5	Bacteria	Proteobacteria	Alphaproteobacteria	Caulobacterales	Maricaulaceae	Hellea		Vitamin B12 transporter BtuB	unassigned	0.142314	0.0745868	0.0255898	0.0884952	0.0841744	0.0698959
Ga0206128_10069325	3-PD	unassigned	Proteobacteria-PULs	Bacteria--Proteobacteria--Alphaproteobacteria--Caulobacterales--Maricaulaceae--Hellea--	20160502_Bin_3_5	Bacteria	Proteobacteria	Alphaproteobacteria	Caulobacterales	Maricaulaceae	Hellea		Vitamin B12 transporter BtuB	unassigned	0	0	0	0.000944973	0.00129394	0
Ga0206129_1000015892	29-PL	unassigned	putative-DOM	Bacteria--Proteobacteria--Gammaproteobacteria--SAR86--D2472--D2472--D2472 sp002469975	20120524_Bin_43_2	Bacteria	Proteobacteria	Gammaproteobacteria	SAR86	D2472	D2472	D2472 sp002469975	Vitamin B12 transporter BtuB	unassigned	0.000683666	0	0	0.00411822	0.00518545	0.019043
Ga0206130_1000162820	12-P	unassigned	putative-DOM	Bacteria--Proteobacteria--Gammaproteobacteria--Pseudomonadales--Porticoccaceae--HTCC2207--	20160502_Bin_27_3	Bacteria	Proteobacteria	Gammaproteobacteria	Pseudomonadales	Porticoccaceae	HTCC2207		Ferrienterobactin receptor TIGR04057	unassigned	0	0	0.000465405	0.0003359	0.000335471	0
Ga0206128_100003133	12-P	unassigned	putative-DOM	Bacteria--Proteobacteria--Gammaproteobacteria--Pseudomonadales--Porticoccaceae--HTCC2207--HTCC2207 sp002334915	20110428_Bin_34_1	Bacteria	Proteobacteria	Gammaproteobacteria	Pseudomonadales	Porticoccaceae	HTCC2207	HTCC2207 sp002334915	Vitamin B12 transporter BtuB TIGR04057	unassigned	0	0	0	0.000472487	0	0
Ga0206128_10003399	12-P	unassigned	putative-DOM	Bacteria--Proteobacteria--Gammaproteobacteria--Pseudomonadales--Porticoccaceae--HTCC2207--HTCC2207 sp002378645	20160419_Bin_31_1	Bacteria	Proteobacteria	Gammaproteobacteria	Pseudomonadales	Porticoccaceae	HTCC2207	HTCC2207 sp002378645	Ferric enterobactin receptor TIGR04057	unassigned	0	0	0.018413	0.0380849	0.0243905	0.00957751
Ga0206129_1000153822	13-PDL	unassigned	putative-DOM	Bacteria--Proteobacteria--Gammaproteobacteria--Pseudomonadales--Halieaceae--Luminiphilus--Luminiphilus sp002389505	20120416_Bin_90_1	Bacteria	Proteobacteria	Gammaproteobacteria	Pseudomonadales	Halieaceae	Luminiphilus	Luminiphilus sp002389505	Vitamin B12 transporter BtuB	unassigned	0	0	0	0.00215197	0.00248603	0.00575643
Ga0206131_100037573	7-PE	unassigned	putative-DOM	unassigned	unassigned	unassigned	unassigned	unassigned	unassigned	unassigned	unassigned	unassigned	hypothetical protein	unassigned	0	0	0	0.00352693	0.0058552	0.0141767
Ga0206123_10000001975	13-PDL	unassigned	putative-DOM	Bacteria--Proteobacteria--Alphaproteobacteria--Sphingomonadales--Sphingomonadaceae--Erythrobacter_A--Erythrobacter_A sp002895025	20160316_Bin_33_5	Bacteria	Proteobacteria	Alphaproteobacteria	Sphingomonadales	Sphingomonadaceae	Erythrobacter_A	Erythrobacter_A sp002895025	Vitamin B12 transporter BtuB TIGR04057	unassigned	0.00470769	0	0.00220665	0.00151153	0.0090182	0.00246712
Ga0206129_100239652	13-PDL	unassigned	putative-DOM	Bacteria--Proteobacteria--Gammaproteobacteria--Pseudomonadales--Pseudohongiellaceae--UBA9145--UBA9145 sp003483155	20110407_Bin_35	Bacteria	Proteobacteria	Gammaproteobacteria	Pseudomonadales	Pseudohongiellaceae	UBA9145	UBA9145 sp003483155	Vitamin B12 transporter BtuB TIGR04057	unassigned	0.0553555	0.00972351	0.00752635	0.00952824	0.0103278	0.0204218
Ga0206131_100077215	30-PSL	unassigned	putative-DOM	Bacteria--Proteobacteria--Gammaproteobacteria--Pseudomonadales--HTCC2089--UBA9659--	20160517_Bin_40_1	Bacteria	Proteobacteria	Gammaproteobacteria	Pseudomonadales	HTCC2089	UBA9659		Pesticin receptor TIGR04057	unassigned	0	0	0	0	0.000323496	0.000346248
Ga0206131_100262602	30-PSL	unassigned	putative-DOM	Bacteria--Proteobacteria--Gammaproteobacteria--Pseudomonadales--Halieaceae--Luminiphilus--	20160321_Bin_21_3	Bacteria	Proteobacteria	Gammaproteobacteria	Pseudomonadales	Halieaceae	Luminiphilus		Pesticin receptor	unassigned	0	0	0	0	0.000584742	0
Ga0206123_10000004242	22-BPS	unassigned	putative-non-DOM	Bacteria--Proteobacteria--Alphaproteobacteria--Sphingomonadales--Sphingomonadaceae--Erythrobacter_A--Erythrobacter_A sp002895025	20160316_Bin_33_5	Bacteria	Proteobacteria	Alphaproteobacteria	Sphingomonadales	Sphingomonadaceae	Erythrobacter_A	Erythrobacter_A sp002895025	Vitamin B12 transporter BtuB	unassigned	0	0	0	0.00151153	0.00215656	0
Ga0206123_10000004164	35-PL	unassigned	putative-DOM	Bacteria--Proteobacteria--Alphaproteobacteria--Sphingomonadales--Sphingomonadaceae--Erythrobacter_A--Erythrobacter_A sp002895025	20160316_Bin_33_5	Bacteria	Proteobacteria	Alphaproteobacteria	Sphingomonadales	Sphingomonadaceae	Erythrobacter_A	Erythrobacter_A sp002895025	Colicin I receptor	unassigned	0	0	0	0.0006718	0.000503196	0
Ga0206127_11008941	35-PL	unassigned	putative-DOM	unassigned	unassigned	unassigned	unassigned	unassigned	unassigned	unassigned	unassigned	unassigned	Pesticin receptor	unassigned	0.00183324	0	0	0	0	0
Ga0206123_10000002358	30-PSL	unassigned	putative-DOM	Bacteria--Proteobacteria--Alphaproteobacteria--Sphingomonadales--Sphingomonadaceae--Erythrobacter_A--Erythrobacter_A sp002895025	20160316_Bin_33_5	Bacteria	Proteobacteria	Alphaproteobacteria	Sphingomonadales	Sphingomonadaceae	Erythrobacter_A	Erythrobacter_A sp002895025	Pesticin receptor	unassigned	0.0199587	0.00180383	0.00573475	0.00181609	0.00273532	0.000865621
Ga0206126_103664261	22-BPS	unassigned	putative-non-DOM	unassigned	unassigned	unassigned	unassigned	unassigned	unassigned	unassigned	unassigned	unassigned	hypothetical protein	unassigned	0.00114957	0	0	0	0	0
Ga0206129_101018581	30-PSL	unassigned	putative-DOM	unassigned	unassigned	unassigned	unassigned	unassigned	unassigned	unassigned	unassigned	unassigned	Pesticin receptor	unassigned	0.00817463	0	0	0	0	0
Ga0206129_100266763	31-P	unassigned	putative-DOM	Bacteria--Proteobacteria--Gammaproteobacteria--Pseudomonadales--HTCC2089--UBA9659--	20160517_Bin_40_1	Bacteria	Proteobacteria	Gammaproteobacteria	Pseudomonadales	HTCC2089	UBA9659		Pesticin receptor	unassigned	0	0	0	0.00423567	0.00910227	0.00467538
Ga0206129_100244473	31-P	unassigned	putative-DOM	Bacteria--Proteobacteria--Gammaproteobacteria--Pseudomonadales--HTCC2089--UBA4421--UBA4421 sp002389675	20160517_Bin_21_4	Bacteria	Proteobacteria	Gammaproteobacteria	Pseudomonadales	HTCC2089	UBA4421	UBA4421 sp002389675	Pesticin receptor	unassigned	0	0	0	0.000472487	0.000485221	0.000756509
Ga0206130_100482103	13-PDL	unassigned	putative-DOM	unassigned	unassigned	unassigned	unassigned	unassigned	unassigned	unassigned	unassigned	unassigned	unassigned	unassigned	0	0	0	0	0	0.00252447
Ga0206131_1000103210	12-P	unassigned	putative-DOM	Bacteria--Proteobacteria--Alphaproteobacteria--Sphingomonadales--Emcibacteraceae--UBA4441--UBA4441 sp002390425	20160517_Bin_69_3	Bacteria	Proteobacteria	Alphaproteobacteria	Sphingomonadales	Emcibacteraceae	UBA4441	UBA4441 sp002390425	Colicin I receptor TIGR04057	unassigned	0	0	0	0.038322	0.0808029	0.177601
Ga0206125_1000123013	31-P	unassigned	putative-DOM	Bacteria--Proteobacteria--Alphaproteobacteria--Caulobacterales--Maricaulaceae--Hellea--	20160502_Bin_3_5	Bacteria	Proteobacteria	Alphaproteobacteria	Caulobacterales	Maricaulaceae	Hellea		Colicin I receptor	unassigned	0.00132837	0	0	0	0	0
Ga0206125_1000063527	30-PSL	unassigned	putative-DOM	Bacteria--Proteobacteria--Gammaproteobacteria--Pseudomonadales--HTCC2089--UBA4421--UBA4421 sp002389675	20160517_Bin_21_4	Bacteria	Proteobacteria	Gammaproteobacteria	Pseudomonadales	HTCC2089	UBA4421	UBA4421 sp002389675	Colicin I receptor TIGR04057	unassigned	0	0	0	0.00218333	0.00496743	0.00718571
Ga0206131_100287604	30-PSL	unassigned	putative-DOM	Bacteria--Proteobacteria--Gammaproteobacteria--Pseudomonadales--HTCC2089--UBA9659--	20160517_Bin_40_1	Bacteria	Proteobacteria	Gammaproteobacteria	Pseudomonadales	HTCC2089	UBA9659		Vitamin B12 transporter BtuB TIGR04057	unassigned	0	0	0	0.00083975	0.00362559	0.00523517
Ga0206130_100181421	31-P	unassigned	putative-DOM	Bacteria--Proteobacteria--Gammaproteobacteria--Pseudomonadales--Halieaceae--Luminiphilus--Luminiphilus sp002389505	20120416_Bin_90_1	Bacteria	Proteobacteria	Gammaproteobacteria	Pseudomonadales	Halieaceae	Luminiphilus	Luminiphilus sp002389505	Ferripyoverdine receptor	unassigned	0	0	0	0	0.000646969	0
Ga0206130_100056223	33-PL	unassigned	putative-DOM	Bacteria--Proteobacteria--Gammaproteobacteria--Pseudomonadales--UBA7434--UBA7434--UBA7434 sp002480045	20160512_Bin_34_3	Bacteria	Proteobacteria	Gammaproteobacteria	Pseudomonadales	UBA7434	UBA7434	UBA7434 sp002480045	Ferric-pseudobactin BN7/BN8 receptor	unassigned	0	0	0	0.000472487	0	0
Ga0206131_1000083618	30-PSL	unassigned	putative-DOM	Bacteria--Proteobacteria--Alphaproteobacteria--Sphingomonadales--Sphingomonadaceae--Sphingomonas--	20160517_Bin_71_2	Bacteria	Proteobacteria	Alphaproteobacteria	Sphingomonadales	Sphingomonadaceae	Sphingomonas		Pesticin receptor	unassigned	0	0.00138591	0.000644488	0	0	0
Ga0206130_100596901	7-PE	unassigned	putative-DOM	Bacteria--Proteobacteria--Alphaproteobacteria--Sphingomonadales--Sphingomonadaceae--Sphingomonas--Sphingomonas paucimobilis	20160512_Bin_50_2	Bacteria	Proteobacteria	Alphaproteobacteria	Sphingomonadales	Sphingomonadaceae	Sphingomonas	Sphingomonas paucimobilis	hypothetical protein	unassigned	0	0.000601286	0	0	0	0
Ga0206130_101384351	7-PE	unassigned	putative-DOM	Bacteria--Proteobacteria--Alphaproteobacteria--Sphingomonadales--Sphingomonadaceae--Sphingomonas--Sphingomonas paucimobilis	20160512_Bin_50_2	Bacteria	Proteobacteria	Alphaproteobacteria	Sphingomonadales	Sphingomonadaceae	Sphingomonas	Sphingomonas paucimobilis	hypothetical protein	unassigned	0	0	0	0	0.000485221	0
Ga0206131_1000318918	27-PSL	unassigned	putative-non-DOM	Bacteria--Proteobacteria--Alphaproteobacteria--Sphingomonadales--Sphingomonadaceae--Sphingomonas--	20160517_Bin_71_2	Bacteria	Proteobacteria	Alphaproteobacteria	Sphingomonadales	Sphingomonadaceae	Sphingomonas		putative TonB-dependent receptor BfrD	unassigned	0.000885572	0	0	0	0	0
Ga0206130_100596151	30-PSL	unassigned	putative-DOM	unassigned	unassigned	unassigned	unassigned	unassigned	unassigned	unassigned	unassigned	unassigned	Pesticin receptor	unassigned	0	0	0	0	0	0.000504346
Ga0206128_10011732	33-PL	unassigned	putative-DOM	unassigned	unassigned	unassigned	unassigned	unassigned	unassigned	unassigned	unassigned	unassigned	Colicin I receptor	unassigned	0	0	0	0	0.000323496	0
Ga0206130_100191183	13-PDL	unassigned	putative-DOM	Bacteria--Proteobacteria--Alphaproteobacteria--Sphingomonadales--Sphingomonadaceae--Sphingomonas--Sphingomonas paucimobilis	20160512_Bin_50_2	Bacteria	Proteobacteria	Alphaproteobacteria	Sphingomonadales	Sphingomonadaceae	Sphingomonas	Sphingomonas paucimobilis	Vitamin B12 transporter BtuB	unassigned	0	0	0	0.0003359	0	0
Ga0206130_100141693	13-PDL	unassigned	putative-DOM	Bacteria--Proteobacteria--Alphaproteobacteria--Sphingomonadales--Sphingomonadaceae--Sphingomonas--Sphingomonas paucimobilis	20160512_Bin_50_2	Bacteria	Proteobacteria	Alphaproteobacteria	Sphingomonadales	Sphingomonadaceae	Sphingomonas	Sphingomonas paucimobilis	Vitamin B12 transporter BtuB TIGR04057	unassigned	0	0	0	0.00117565	0.00117412	0.00152989
Ga0206125_100298052	35-PL	unassigned	putative-DOM	Bacteria--Proteobacteria--Gammaproteobacteria--Pseudomonadales--Porticoccaceae--HTCC2207--HTCC2207 sp002685195	20110523_Bin_31_1	Bacteria	Proteobacteria	Gammaproteobacteria	Pseudomonadales	Porticoccaceae	HTCC2207	HTCC2207 sp002685195	hypothetical protein	unassigned	0	0	0	0.00172468	0.000584742	0
Ga0206125_100042368	33-PL	unassigned	putative-DOM	Bacteria--Proteobacteria--Gammaproteobacteria--Pseudomonadales--HTCC2089--UBA9926--UBA9926 sp003451575	20100511_Bin_19_1	Bacteria	Proteobacteria	Gammaproteobacteria	Pseudomonadales	HTCC2089	UBA9926	UBA9926 sp003451575	Vitamin B12 transporter BtuB	unassigned	0.0766645	0.0292995	0.0433765	0.0699371	0.0713304	0.0529621
Ga0206131_1000184419	33-PL	unassigned	putative-DOM	Bacteria--Proteobacteria--Gammaproteobacteria--Pseudomonadales--HTCC2089--UBA9659--	20160517_Bin_40_1	Bacteria	Proteobacteria	Gammaproteobacteria	Pseudomonadales	HTCC2089	UBA9659		Ferrichrome-iron receptor	unassigned	0	0	0	0.0010077	0.00197686	0.001449
Ga0206130_100269642	33-PL	unassigned	putative-DOM	unassigned	unassigned	unassigned	unassigned	unassigned	unassigned	unassigned	unassigned	unassigned	Pesticin receptor	unassigned	0.000683666	0	0.000429651	0	0.000323496	0
Ga0206125_1000008345	30-PSL	unassigned	putative-DOM	Bacteria--Proteobacteria--Alphaproteobacteria--Caulobacterales--Maricaulaceae--Hellea--	20160331_Bin_7_2	Bacteria	Proteobacteria	Alphaproteobacteria	Caulobacterales	Maricaulaceae	Hellea		Pesticin receptor	unassigned	0.00209473	0.000601286	0	0.00533359	0.00598689	0.00462362
Ga0206125_100034588	30-PSL	unassigned	putative-DOM	Bacteria--Proteobacteria--Alphaproteobacteria--Caulobacterales--Maricaulaceae--Hellea--	20160502_Bin_3_5	Bacteria	Proteobacteria	Alphaproteobacteria	Caulobacterales	Maricaulaceae	Hellea		Vitamin B12 transporter BtuB	unassigned	0	0	0	0.00114429	0.00115614	0.000346248
Ga0206123_10000001973	13-PDL	unassigned	putative-DOM	Bacteria--Proteobacteria--Alphaproteobacteria--Sphingomonadales--Sphingomonadaceae--Erythrobacter_A--Erythrobacter_A sp002895025	20160316_Bin_33_5	Bacteria	Proteobacteria	Alphaproteobacteria	Sphingomonadales	Sphingomonadaceae	Erythrobacter_A	Erythrobacter_A sp002895025	Vitamin B12 transporter BtuB TIGR04057	unassigned	0	0	0	0.00083975	0.00261785	0
Ga0206129_101120641	35-PL	unassigned	putative-DOM	unassigned	unassigned	unassigned	unassigned	unassigned	unassigned	unassigned	unassigned	unassigned	Colicin I receptor	unassigned	0.000766361	0	0	0	0	0
Ga0206131_1000088827	30-PSL	unassigned	putative-DOM	Bacteria--Proteobacteria--Gammaproteobacteria--Pseudomonadales--HTCC2089--UBA9659--	20160517_Bin_40_1	Bacteria	Proteobacteria	Gammaproteobacteria	Pseudomonadales	HTCC2089	UBA9659		Colicin I receptor TIGR04057	unassigned	0	0	0	0.00083975	0.00223213	0.00175293
Ga0206125_1000261110	29-PL	unassigned	putative-DOM	Bacteria--Proteobacteria--Gammaproteobacteria--Pseudomonadales--Porticoccaceae--HTCC2207--HTCC2207 sp002685195	20110523_Bin_31_1	Bacteria	Proteobacteria	Gammaproteobacteria	Pseudomonadales	Porticoccaceae	HTCC2207	HTCC2207 sp002685195	Pesticin receptor	unassigned	0	0	0	0	0	0.00359901
Ga0206125_1000116810	3-PD	unassigned	Proteobacteria-PULs	unassigned	unassigned	unassigned	unassigned	unassigned	unassigned	unassigned	unassigned	unassigned	Colicin I receptor	unassigned	0	0.00433185	0	0	0	0
Ga0206129_1000082024	29-PL	unassigned	putative-DOM	unassigned	unassigned	unassigned	unassigned	unassigned	unassigned	unassigned	unassigned	unassigned	Colicin I receptor	unassigned	0	0	0	0.0591747	0.0339164	0.0430073
Ga0206129_100642141	29-PL	unassigned	putative-DOM	Bacteria--Proteobacteria--Gammaproteobacteria--Pseudomonadales--Porticoccaceae--HTCC2207--	20110506_Bin_54_1	Bacteria	Proteobacteria	Gammaproteobacteria	Pseudomonadales	Porticoccaceae	HTCC2207		Colicin I receptor	unassigned	0	0	0	0.000708741	0	0
Ga0206131_100131552	33-PL	unassigned	putative-DOM	Bacteria--Proteobacteria--Gammaproteobacteria--Pseudomonadales--Halieaceae--Luminiphilus--Luminiphilus sp002389505	20120416_Bin_90_1	Bacteria	Proteobacteria	Gammaproteobacteria	Pseudomonadales	Halieaceae	Luminiphilus	Luminiphilus sp002389505	Pesticin receptor	unassigned	0	0	0	0	0	0.000850595
Ga0206131_100349531	33-PL	unassigned	putative-DOM	Bacteria--Proteobacteria--Gammaproteobacteria--Pseudomonadales--Halieaceae--Luminiphilus--	20160321_Bin_21_3	Bacteria	Proteobacteria	Gammaproteobacteria	Pseudomonadales	Halieaceae	Luminiphilus		Pesticin receptor TIGR04057	unassigned	0.00102549	0	0	0	0.000485221	0
Ga0206128_100071318	32-P	unassigned	putative-DOM	Bacteria--Proteobacteria--Gammaproteobacteria--Pseudomonadales--Porticoccaceae--HTCC2207--HTCC2207 sp002685195	20110523_Bin_31_1	Bacteria	Proteobacteria	Gammaproteobacteria	Pseudomonadales	Porticoccaceae	HTCC2207	HTCC2207 sp002685195	Pesticin receptor	unassigned	0	0	0	0.00334411	0.00190863	0
Ga0206125_100067422	13-PDL	unassigned	putative-DOM	Bacteria--Proteobacteria--Gammaproteobacteria--Pseudomonadales--Halieaceae--Luminiphilus--	20160517_Bin_29_1	Bacteria	Proteobacteria	Gammaproteobacteria	Pseudomonadales	Halieaceae	Luminiphilus		Colicin I receptor TIGR04057	unassigned	0.0997385	0.066449	0.0911035	0.0646132	0.0621104	0.0281701
Ga0206125_100104614	28-P	unassigned	putative-DOM	Bacteria--Proteobacteria--Alphaproteobacteria--Caulobacterales--Maricaulaceae--Hellea--	20160502_Bin_3_5	Bacteria	Proteobacteria	Alphaproteobacteria	Caulobacterales	Maricaulaceae	Hellea		Pesticin receptor TIGR04057	unassigned	0.00132837	0	0	0.000472487	0	0
Ga0206123_100297121	13-PDL	unassigned	putative-DOM	unassigned	unassigned	unassigned	unassigned	unassigned	unassigned	unassigned	unassigned	unassigned	unassigned	unassigned	0.00177117	0.00244401	0.000644488	0.000708741	0.000646969	0
Ga0206130_100497351	13-PDL	unassigned	putative-DOM	Bacteria--Proteobacteria--Gammaproteobacteria--Pseudomonadales--HTCC2089--UBA4421--UBA4421 sp002390555	20110516_Bin_47_1	Bacteria	Proteobacteria	Gammaproteobacteria	Pseudomonadales	HTCC2089	UBA4421	UBA4421 sp002390555	Colicin I receptor TIGR04057	unassigned	0	0	0	0.00167948	0.00349376	0
Ga0206131_100437411	13-PDL	unassigned	putative-DOM	Bacteria--Proteobacteria--Gammaproteobacteria--Pseudomonadales--HTCC2089--UBA4421--	20110530_Bin_15_1	Bacteria	Proteobacteria	Gammaproteobacteria	Pseudomonadales	HTCC2089	UBA4421		Colicin I receptor TIGR04057	unassigned	0	0	0	0.0013436	0.00215058	0.00223557
Ga0206128_10039292	33-PL	unassigned	putative-DOM	Bacteria--Proteobacteria--Gammaproteobacteria--SAR86--D2472--D2472--	20160502_Bin_32_9	Bacteria	Proteobacteria	Gammaproteobacteria	SAR86	D2472	D2472		Catecholate siderophore receptor Fiu	unassigned	0.000683666	0	0	0	0	0
Ga0206128_10106475	33-PL	unassigned	putative-DOM	Bacteria--Proteobacteria--Gammaproteobacteria--SAR86--D2472--D2472--D2472 sp002469975	20120524_Bin_43_2	Bacteria	Proteobacteria	Gammaproteobacteria	SAR86	D2472	D2472	D2472 sp002469975	Colicin I receptor	unassigned	0	0	0	0.000472487	0	0.000504346
Ga0206129_1000123219	33-PL	unassigned	putative-DOM	unassigned	unassigned	unassigned	unassigned	unassigned	unassigned	unassigned	unassigned	unassigned	Pesticin receptor	unassigned	0	0	0	0.00174435	0.0024501	0.00455404
Ga0206129_100781311	13-PDL	unassigned	putative-DOM	unassigned	unassigned	unassigned	unassigned	unassigned	unassigned	unassigned	unassigned	unassigned	Colicin I receptor	unassigned	0	0	0	0.00447416	0.0039359	0.00307111
Ga0206128_10030181	26-P	unassigned	putative-non-DOM	Bacteria--Proteobacteria--Gammaproteobacteria--Pseudomonadales--HTCC2089--UBA9926--UBA9926 sp003451575	20100511_Bin_19_1	Bacteria	Proteobacteria	Gammaproteobacteria	Pseudomonadales	HTCC2089	UBA9926	UBA9926 sp003451575	hypothetical protein	unassigned	0.105972	0.0820654	0.0897546	0.0880862	0.0844201	0.0576644
Ga0206131_100506221	13-PDL	unassigned	putative-DOM	unassigned	unassigned	unassigned	unassigned	unassigned	unassigned	unassigned	unassigned	unassigned	unassigned	unassigned	0	0	0	0	0	0.000850595
Ga0206123_100658511	13-PDL	unassigned	putative-DOM	unassigned	unassigned	unassigned	unassigned	unassigned	unassigned	unassigned	unassigned	unassigned	unassigned	unassigned	0	0	0	0.0003359	0.000982441	0
Ga0206126_1000139319	3-PD	unassigned	Proteobacteria-PULs	Bacteria--Proteobacteria--Gammaproteobacteria--Enterobacterales--Alteromonadaceae--Paraglaciecola--	20110523_Bin_59_2	Bacteria	Proteobacteria	Gammaproteobacteria	Enterobacterales	Alteromonadaceae	Paraglaciecola		hypothetical protein	laminarin	0	0	0.0051814	0.00599591	0.00490025	0
Ga0206125_100485181	13-PDL	unassigned	putative-DOM	unassigned	unassigned	unassigned	unassigned	unassigned	unassigned	unassigned	unassigned	unassigned	Colicin I receptor	unassigned	0	0	0	0	0.000323496	0
Ga0206130_100489971	12-P	unassigned	putative-DOM	unassigned	unassigned	unassigned	unassigned	unassigned	unassigned	unassigned	unassigned	unassigned	unassigned	unassigned	0	0	0	0.000779685	0.000646969	0
Ga0206124_100528981	12-P	unassigned	putative-DOM	unassigned	unassigned	unassigned	unassigned	unassigned	unassigned	unassigned	unassigned	unassigned	unassigned	unassigned	0	0.00196157	0.00199181	0.00165371	0.00184757	0.00100867
Ga0206123_100056961	26-P	unassigned	putative-non-DOM	Bacteria--Proteobacteria--Gammaproteobacteria--Pseudomonadales--HTCC2089--UBA4582--	20160316_Bin_51	Bacteria	Proteobacteria	Gammaproteobacteria	Pseudomonadales	HTCC2089	UBA4582		Vitamin B12 transporter BtuB	unassigned	0.000683666	0	0	0.000472487	0	0
Ga0206131_1000019023	26-P	unassigned	putative-non-DOM	Bacteria--Proteobacteria--Gammaproteobacteria--Pseudomonadales--HTCC2089--UBA9659--	20160517_Bin_40_1	Bacteria	Proteobacteria	Gammaproteobacteria	Pseudomonadales	HTCC2089	UBA9659		Vitamin B12 transporter BtuB	unassigned	0.0163289	0.00914566	0.0136955	0.0198803	0.0278027	0.0255862
Ga0206128_10076317	12-P	unassigned	putative-DOM	Bacteria--Proteobacteria--Gammaproteobacteria--Pseudomonadales--HTCC2089--UBA4582--UBA4582 sp002389265	20160426_Bin_20_1	Bacteria	Proteobacteria	Gammaproteobacteria	Pseudomonadales	HTCC2089	UBA4582	UBA4582 sp002389265	Ferrienterobactin receptor TIGR04057	unassigned	0	0	0.00128898	0.0436155	0.0430825	0.0431738
Ga0206125_1000013973	7-PE	unassigned	putative-DOM	Bacteria--Proteobacteria--Gammaproteobacteria--Enterobacterales--Alteromonadaceae--Glaciecola--Glaciecola sp002292215	20160412_Bin_76_1	Bacteria	Proteobacteria	Gammaproteobacteria	Enterobacterales	Alteromonadaceae	Glaciecola	Glaciecola sp002292215	hypothetical protein	unassigned	0	0.00889368	0	0	0	0
Ga0206125_100425751	13-PDL	unassigned	putative-DOM	Bacteria--Proteobacteria--Gammaproteobacteria--Enterobacterales--Alteromonadaceae--P0211--	20160331_Bin_18_1	Bacteria	Proteobacteria	Gammaproteobacteria	Enterobacterales	Alteromonadaceae	P0211		Vitamin B12 transporter BtuB TIGR04057	unassigned	0	0.0161474	0.00268993	0.0066512	0.00464995	0
Ga0206125_100117322	13-PDL	unassigned	putative-DOM	Bacteria--Proteobacteria--Gammaproteobacteria--SAR86--D2472----	20160426_Bin_8_3	Bacteria	Proteobacteria	Gammaproteobacteria	SAR86	D2472			Vitamin B12 transporter BtuB TIGR04057	cazyme-associated-no-substrate-predicted	0.135142	0.0663385	0.0179668	0.0800223	0.0847227	0.159803
Ga0206126_100827821	13-PDL	unassigned	putative-DOM	unassigned	unassigned	unassigned	unassigned	unassigned	unassigned	unassigned	unassigned	unassigned	unassigned	unassigned	0.00310199	0.00198717	0	0.0006718	0.00115614	0.00135492
Ga0206125_100639341	7-PE	unassigned	putative-DOM	Bacteria--Proteobacteria--Gammaproteobacteria--Enterobacterales--Alteromonadaceae--P0211--	20160331_Bin_18_1	Bacteria	Proteobacteria	Gammaproteobacteria	Enterobacterales	Alteromonadaceae	P0211		hypothetical protein	unassigned	0	0	0	0.00178472	0.000838667	0
Ga0206125_100424161	13-PDL	unassigned	putative-DOM	unassigned	unassigned	unassigned	unassigned	unassigned	unassigned	unassigned	unassigned	unassigned	unassigned	unassigned	0	0.00135875	0.000859325	0.00271724	0.000877102	0.00189693
Ga0206125_1000095523	13-PDL	unassigned	putative-DOM	Bacteria--Proteobacteria--Gammaproteobacteria--Pseudomonadales--Porticoccaceae--HTCC2207--	20160512_Bin_22_6	Bacteria	Proteobacteria	Gammaproteobacteria	Pseudomonadales	Porticoccaceae	HTCC2207		Vitamin B12 transporter BtuB TIGR04057	unassigned	0	0.0157653	0.0517456	0.021265	0.0303872	0.0125387
Ga0206125_100117573	7-PE	unassigned	putative-DOM	Bacteria--Proteobacteria--Gammaproteobacteria--Pseudomonadales--HTCC2089--UBA9926--UBA9926 sp003451575	20100511_Bin_19_1	Bacteria	Proteobacteria	Gammaproteobacteria	Pseudomonadales	HTCC2089	UBA9926	UBA9926 sp003451575	hypothetical protein	unassigned	0.0955064	0.0951567	0.11293	0.0845298	0.0781928	0.0545232
Ga0206126_1000039348	7-PE	unassigned	putative-DOM	Bacteria--Proteobacteria--Gammaproteobacteria--Enterobacterales--Alteromonadaceae--Paraglaciecola--	20110523_Bin_59_2	Bacteria	Proteobacteria	Gammaproteobacteria	Enterobacterales	Alteromonadaceae	Paraglaciecola		hypothetical protein	unassigned	0	0	0.00177697	0.00567499	0.00184506	0
Ga0206130_101611391	12-P	unassigned	putative-DOM	unassigned	unassigned	unassigned	unassigned	unassigned	unassigned	unassigned	unassigned	unassigned	unassigned	unassigned	0	0	0	0.000472487	0	0
Ga0206126_100122153	12-P	unassigned	putative-DOM	Bacteria--Proteobacteria--Gammaproteobacteria--Enterobacterales--Alteromonadaceae--Paraglaciecola--	20110523_Bin_59_2	Bacteria	Proteobacteria	Gammaproteobacteria	Enterobacterales	Alteromonadaceae	Paraglaciecola		Ferrienterobactin receptor TIGR04057	unassigned	0	0	0.0132151	0.0152204	0.00847912	0.00119684
Ga0206125_100041358	3-PD	unassigned	Proteobacteria-PULs	Bacteria--Proteobacteria--Gammaproteobacteria--Pseudomonadales--Porticoccaceae--HTCC2207--HTCC2207 sp002334915	20110428_Bin_34_1	Bacteria	Proteobacteria	Gammaproteobacteria	Pseudomonadales	Porticoccaceae	HTCC2207	HTCC2207 sp002334915	hypothetical protein	cazyme-associated-no-substrate-predicted	0	0	0.000429651	0.00379667	0.00398501	0.000504346
Ga0206130_100208922	13-PDL	unassigned	putative-DOM	Bacteria--Proteobacteria--Gammaproteobacteria--Pseudomonadales--Pseudohongiellaceae--OM182--OM182 sp001438145	20160412_Bin_5_6	Bacteria	Proteobacteria	Gammaproteobacteria	Pseudomonadales	Pseudohongiellaceae	OM182	OM182 sp001438145	Colicin I receptor TIGR04057	unassigned	0	0	0	0.00473945	0.00956826	0.00485405
Ga0206125_1000077014	33-PL	unassigned	putative-DOM	Bacteria--Proteobacteria--Gammaproteobacteria--Pseudomonadales--HTCC2089--UBA4421--UBA4421 sp002389675	20160517_Bin_21_4	Bacteria	Proteobacteria	Gammaproteobacteria	Pseudomonadales	HTCC2089	UBA4421	UBA4421 sp002389675	Ferric-pseudobactin 358 receptor	unassigned	0	0	0	0.0003359	0.000335471	0
Ga0206125_1000001836	29-PL	unassigned	putative-DOM	Bacteria--Proteobacteria--Gammaproteobacteria--Enterobacterales--Alteromonadaceae--Glaciecola--Glaciecola sp002292215	20160412_Bin_76_1	Bacteria	Proteobacteria	Gammaproteobacteria	Enterobacterales	Alteromonadaceae	Glaciecola	Glaciecola sp002292215	Colicin I receptor	unassigned	0	0.000901915	0	0	0	0
Ga0206125_1000013979	29-PL	unassigned	putative-DOM	Bacteria--Proteobacteria--Gammaproteobacteria--Enterobacterales--Alteromonadaceae--Glaciecola--Glaciecola sp002292215	20160412_Bin_76_1	Bacteria	Proteobacteria	Gammaproteobacteria	Enterobacterales	Alteromonadaceae	Glaciecola	Glaciecola sp002292215	Colicin I receptor	unassigned	0	0.0133054	0	0	0	0
Ga0206125_100289642	13-PDL	unassigned	putative-DOM	Bacteria--Proteobacteria--Gammaproteobacteria--Enterobacterales--Alteromonadaceae--Glaciecola--Glaciecola sp002292215	20160412_Bin_76_1	Bacteria	Proteobacteria	Gammaproteobacteria	Enterobacterales	Alteromonadaceae	Glaciecola	Glaciecola sp002292215	Colicin I receptor	unassigned	0	0.0695386	0.0113308	0	0	0
Ga0206126_1000129121	13-PDL	unassigned	putative-DOM	Bacteria--Proteobacteria--Gammaproteobacteria--Enterobacterales--Alteromonadaceae--Paraglaciecola--	20110523_Bin_59_2	Bacteria	Proteobacteria	Gammaproteobacteria	Enterobacterales	Alteromonadaceae	Paraglaciecola		Vitamin B12 transporter BtuB TIGR04057	unassigned	0	0.0156131	0.0783014	0.052666	0.0392548	0.00865079
Ga0206128_10350521	13-PDL	unassigned	putative-DOM	Bacteria--Proteobacteria--Gammaproteobacteria--Enterobacterales--Alteromonadaceae--Paraglaciecola--	20110523_Bin_59_2	Bacteria	Proteobacteria	Gammaproteobacteria	Enterobacterales	Alteromonadaceae	Paraglaciecola		Vitamin B12 transporter BtuB TIGR04057	unassigned	0	0	0.00301378	0.0224673	0.016707	0.00577732
Ga0206125_10000033135	12-P	unassigned	putative-DOM	Bacteria--Proteobacteria--Gammaproteobacteria--Enterobacterales--Alteromonadaceae--Glaciecola--Glaciecola sp002292215	20160412_Bin_76_1	Bacteria	Proteobacteria	Gammaproteobacteria	Enterobacterales	Alteromonadaceae	Glaciecola	Glaciecola sp002292215	Colicin I receptor TIGR04057	unassigned	0	0.059479	0.00813662	0	0.000323496	0
Ga0206126_100782061	13-PDL	unassigned	putative-DOM	Bacteria--Proteobacteria--Gammaproteobacteria--Enterobacterales--Alteromonadaceae--Glaciecola--Glaciecola sp002292215	20160412_Bin_76_1	Bacteria	Proteobacteria	Gammaproteobacteria	Enterobacterales	Alteromonadaceae	Glaciecola	Glaciecola sp002292215	Vitamin B12 transporter BtuB TIGR04057	unassigned	0	0.0238076	0.00543675	0	0	0
Ga0206129_100074214	30-PSL	unassigned	putative-DOM	Bacteria--Proteobacteria--Gammaproteobacteria--Enterobacterales--Alteromonadaceae--Paraglaciecola--	20110523_Bin_59_2	Bacteria	Proteobacteria	Gammaproteobacteria	Enterobacterales	Alteromonadaceae	Paraglaciecola		Pesticin receptor TIGR04057	laminarin	0	0	0.00918448	0.014781	0.0115465	0.00152804
Ga0206129_100066872	12-P	unassigned	putative-DOM	Bacteria--Proteobacteria--Gammaproteobacteria--Enterobacterales--Alteromonadaceae--Paraglaciecola--	20110523_Bin_59_2	Bacteria	Proteobacteria	Gammaproteobacteria	Enterobacterales	Alteromonadaceae	Paraglaciecola		Colicin I receptor TIGR04057	unassigned	0	0	0.0152217	0.00958127	0.00604341	0.000346248
Ga0206125_1000015938	26-P	unassigned	putative-non-DOM	Bacteria--Proteobacteria--Gammaproteobacteria--Pseudomonadales--HTCC2089--UBA4421--UBA4421 sp002389675	20160517_Bin_21_4	Bacteria	Proteobacteria	Gammaproteobacteria	Pseudomonadales	HTCC2089	UBA4421	UBA4421 sp002389675	Fe(3+)-pyochelin receptor	unassigned	0	0	0	0.00138054	0.00268021	0.00340233
Ga0206130_100310523	13-PDL	unassigned	putative-DOM	unassigned	unassigned	unassigned	unassigned	unassigned	unassigned	unassigned	unassigned	unassigned	unassigned	unassigned	0.0112377	0.00228419	0.00116355	0.00627283	0.00823099	0.00374575
Ga0206125_10000001126	31-P	unassigned	putative-DOM	Bacteria--Proteobacteria--Gammaproteobacteria--UBA10353--UBA7415--UBA7415--UBA7415 sp002470515	20100413_Bin_38_1	Bacteria	Proteobacteria	Gammaproteobacteria	UBA10353	UBA7415	UBA7415	UBA7415 sp002470515	Ferrichrome-iron receptor	unassigned	0	0.00124146	0	0	0	0
Ga0206125_1000153016	31-P	unassigned	putative-DOM	Bacteria--Proteobacteria--Gammaproteobacteria--Pseudomonadales--Porticoccaceae--HTCC2207--HTCC2207 sp002685195	20110523_Bin_31_1	Bacteria	Proteobacteria	Gammaproteobacteria	Pseudomonadales	Porticoccaceae	HTCC2207	HTCC2207 sp002685195	Colicin I receptor	unassigned	0.00327839	0.00953216	0	0	0	0
Ga0206125_100048188	22-BPS	unassigned	putative-non-DOM	Bacteria--Proteobacteria--Gammaproteobacteria--Pseudomonadales--Porticoccaceae--HTCC2207--HTCC2207 sp002685195	20110523_Bin_31_1	Bacteria	Proteobacteria	Gammaproteobacteria	Pseudomonadales	Porticoccaceae	HTCC2207	HTCC2207 sp002685195	Fe(3+) dicitrate transport protein FecA	cazyme-associated-no-substrate-predicted	0	0	0.000644488	0.000472487	0	0
Ga0206127_10347141	30-PSL	unassigned	putative-DOM	Bacteria--Proteobacteria--Gammaproteobacteria--Pseudomonadales--Porticoccaceae--HTCC2207--HTCC2207 sp002685195	20110523_Bin_31_1	Bacteria	Proteobacteria	Gammaproteobacteria	Pseudomonadales	Porticoccaceae	HTCC2207	HTCC2207 sp002685195	Ferric-pseudobactin 358 receptor	unassigned	0.00853481	0.019691	0.000859325	0	0	0
Ga0206123_1000168614	13-PDL	unassigned	putative-DOM	Bacteria--Proteobacteria--Gammaproteobacteria--Pseudomonadales--Halieaceae--Luminiphilus--	20160321_Bin_21_3	Bacteria	Proteobacteria	Gammaproteobacteria	Pseudomonadales	Halieaceae	Luminiphilus		Vitamin B12 transporter BtuB TIGR04057	unassigned	0	0	0	0	0.000323496	0
Ga0206126_100019282	3-PD	laminarin	Proteobacteria-PULs	Bacteria--Proteobacteria--Gammaproteobacteria--Enterobacterales--Alteromonadaceae--Paraglaciecola--	20110523_Bin_59_2	Bacteria	Proteobacteria	Gammaproteobacteria	Enterobacterales	Alteromonadaceae	Paraglaciecola		Vitamin B12 transporter BtuB	unassigned	0	0	0	0.000472487	0	0
Ga0206128_10036166	28-P	unassigned	putative-DOM	Bacteria--Proteobacteria--Gammaproteobacteria--Pseudomonadales--Porticoccaceae--HTCC2207--	20120524_Bin_25_2	Bacteria	Proteobacteria	Gammaproteobacteria	Pseudomonadales	Porticoccaceae	HTCC2207		Colicin I receptor TIGR04057	unassigned	0	0	0.00171865	0	0	0
Ga0206128_10086584	30-PSL	unassigned	putative-DOM	Bacteria--Proteobacteria--Gammaproteobacteria--Enterobacterales--Alteromonadaceae--Paraglaciecola--	20110523_Bin_59_2	Bacteria	Proteobacteria	Gammaproteobacteria	Enterobacterales	Alteromonadaceae	Paraglaciecola		Pesticin receptor TIGR04057	unassigned	0	0	0.00462806	0.00579989	0.00296527	0
Ga0206126_100264213	13-PDL	unassigned	putative-DOM	Bacteria--Proteobacteria--Gammaproteobacteria--Enterobacterales--Alteromonadaceae--Paraglaciecola--	20110523_Bin_59_2	Bacteria	Proteobacteria	Gammaproteobacteria	Enterobacterales	Alteromonadaceae	Paraglaciecola		Colicin I receptor TIGR04057	unassigned	0	0	0.0144389	0.00969914	0.00795934	0.00211143
Ga0206128_10093964	12-P	unassigned	putative-DOM	Bacteria--Proteobacteria--Gammaproteobacteria--Enterobacterales--Alteromonadaceae--Paraglaciecola--	20110523_Bin_59_2	Bacteria	Proteobacteria	Gammaproteobacteria	Enterobacterales	Alteromonadaceae	Paraglaciecola		Colicin I receptor TIGR04057	unassigned	0.00170915	0	0	0	0.00194091	0.00138497
Ga0206125_10000007303	29-PL	unassigned	putative-DOM	Bacteria--Proteobacteria--Gammaproteobacteria--UBA10353--UBA7415--UBA7415--UBA7415 sp002470515	20100413_Bin_38_1	Bacteria	Proteobacteria	Gammaproteobacteria	UBA10353	UBA7415	UBA7415	UBA7415 sp002470515	Colicin I receptor	unassigned	0	0.00158719	0	0	0	0.000756509
Ga0206125_100078641	34-P	unassigned	putative-DOM	unassigned	unassigned	unassigned	unassigned	unassigned	unassigned	unassigned	unassigned	unassigned	Pesticin receptor	unassigned	0	0	0.000859325	0	0	0
Ga0206126_100506871	13-PDL	unassigned	putative-DOM	unassigned	unassigned	unassigned	unassigned	unassigned	unassigned	unassigned	unassigned	unassigned	unassigned	unassigned	0	0	0	0.00211986	0.000503196	0
Ga0206131_101444961	13-PDL	unassigned	putative-DOM	unassigned	unassigned	unassigned	unassigned	unassigned	unassigned	unassigned	unassigned	unassigned	Vitamin B12 transporter BtuB	unassigned	0	0	0	0.0287201	0.0645572	0.000346248
Ga0206123_100078154	13-PDL	unassigned	putative-DOM	Bacteria--Proteobacteria--Gammaproteobacteria--SAR86--D2472--D2472--	20160316_Bin_35_5	Bacteria	Proteobacteria	Gammaproteobacteria	SAR86	D2472	D2472		Colicin I receptor	unassigned	0.0413415	0.000901915	0	0.00520246	0.00573301	0.0232953
Ga0206129_1000143114	13-PDL	unassigned	putative-DOM	Bacteria--Proteobacteria--Gammaproteobacteria--SAR86--D2472--D2472--D2472 sp002469975	20120524_Bin_43_2	Bacteria	Proteobacteria	Gammaproteobacteria	SAR86	D2472	D2472	D2472 sp002469975	Colicin I receptor TIGR04057	cazyme-associated-no-substrate-predicted	0	0	0	0.011208	0.0126668	0.0347087
Ga0206131_100915221	11-BM	unassigned	putative-DOM	unassigned	unassigned	unassigned	unassigned	unassigned	unassigned	unassigned	unassigned	unassigned	Ferric enterobactin receptor	unassigned	0	0	0	0	0.000485221	0.000504346
Ga0206131_100260023	13-PDL	unassigned	putative-DOM	unassigned	unassigned	unassigned	unassigned	unassigned	unassigned	unassigned	unassigned	unassigned	unassigned	unassigned	0	0	0	0.00447309	0.00443889	0.0196435
Ga0206125_1000000766	30-PSL	unassigned	putative-DOM	Bacteria--Proteobacteria--Gammaproteobacteria--UBA10353--UBA7415--UBA7415--UBA7415 sp002470515	20100413_Bin_38_1	Bacteria	Proteobacteria	Gammaproteobacteria	UBA10353	UBA7415	UBA7415	UBA7415 sp002470515	Ferripyoverdine receptor TIGR04057	cazyme-associated-no-substrate-predicted	0	0.00610997	0	0.00369358	0.00251249	0.00185927
Ga0206129_100233262	3-PD	unassigned	Proteobacteria-PULs	Bacteria--Proteobacteria--Gammaproteobacteria--Enterobacterales--Alteromonadaceae--Paraglaciecola--	20110523_Bin_59_2	Bacteria	Proteobacteria	Gammaproteobacteria	Enterobacterales	Alteromonadaceae	Paraglaciecola		hypothetical protein	unassigned	0	0	0	0.0006718	0.00115614	0
Ga0206129_100337671	3-PD	unassigned	Proteobacteria-PULs	Bacteria--Proteobacteria--Gammaproteobacteria--Enterobacterales--Alteromonadaceae--Paraglaciecola--	20110523_Bin_59_2	Bacteria	Proteobacteria	Gammaproteobacteria	Enterobacterales	Alteromonadaceae	Paraglaciecola		hypothetical protein	unassigned	0	0	0.039085	0.0249465	0.0185411	0.00401112
Ga0206131_100962611	7-PE	unassigned	putative-DOM	unassigned	unassigned	unassigned	unassigned	unassigned	unassigned	unassigned	unassigned	unassigned	hypothetical protein	unassigned	0	0	0	0.00083975	0.000838667	0
Ga0206131_103906691	13-PDL	unassigned	putative-DOM	unassigned	unassigned	unassigned	unassigned	unassigned	unassigned	unassigned	unassigned	unassigned	Vitamin B12 transporter BtuB	unassigned	0	0	0	0.0171309	0.0395223	0
Ga0206131_104137011	13-PDL	unassigned	putative-DOM	unassigned	unassigned	unassigned	unassigned	unassigned	unassigned	unassigned	unassigned	unassigned	hypothetical protein	unassigned	0	0	0	0.00167948	0.0028095	0
Ga0206131_100703071	12-P	unassigned	putative-DOM	unassigned	unassigned	unassigned	unassigned	unassigned	unassigned	unassigned	unassigned	unassigned	unassigned	unassigned	0	0	0	0.00083975	0.0024561	0
Ga0206125_1000008730	12-P	unassigned	putative-DOM	Bacteria--Proteobacteria--Gammaproteobacteria--Pseudomonadales--Porticoccaceae--HTCC2207--	20160512_Bin_22_6	Bacteria	Proteobacteria	Gammaproteobacteria	Pseudomonadales	Porticoccaceae	HTCC2207		Vitamin B12 transporter BtuB TIGR04057	unassigned	0	0.0025613	0.0234417	0.0179399	0.0152765	0.00568501
Ga0206130_102344441	13-PDL	unassigned	putative-DOM	unassigned	unassigned	unassigned	unassigned	unassigned	unassigned	unassigned	unassigned	unassigned	hypothetical protein	unassigned	0	0	0	0.0006718	0.00067092	0
Ga0206131_101083161	7-PE	unassigned	putative-DOM	unassigned	unassigned	unassigned	unassigned	unassigned	unassigned	unassigned	unassigned	unassigned	hypothetical protein	unassigned	0	0	0	0.0050385	0.00966617	0
Ga0206131_100843821	22-BPS	unassigned	putative-non-DOM	unassigned	unassigned	unassigned	unassigned	unassigned	unassigned	unassigned	unassigned	unassigned	Fe(3+) dicitrate transport protein FecA	unassigned	0	0	0	0.00050385	0.00115017	0
Ga0206125_100003429	13-PDL	unassigned	putative-DOM	Bacteria--Proteobacteria--Gammaproteobacteria--Pseudomonadales--HTCC2089--UBA4421--UBA4421 sp002389675	20160517_Bin_21_4	Bacteria	Proteobacteria	Gammaproteobacteria	Pseudomonadales	HTCC2089	UBA4421	UBA4421 sp002389675	Colicin I receptor TIGR04057	unassigned	0.0196167	0.0182787	0.00599467	0.0193479	0.0273453	0.0322384
Ga0206125_100083774	13-PDL	unassigned	putative-DOM	Bacteria--Proteobacteria--Gammaproteobacteria--Pseudomonadales--Pseudohongiellaceae--OM182--OM182 sp001438145	20160412_Bin_5_6	Bacteria	Proteobacteria	Gammaproteobacteria	Pseudomonadales	Pseudohongiellaceae	OM182	OM182 sp001438145	Vitamin B12 transporter BtuB TIGR04057	unassigned	0.0422845	0.02886	0.0257636	0.0359821	0.0297343	0.0180271
Ga0206129_100140142	12-P	unassigned	putative-DOM	unassigned	unassigned	unassigned	unassigned	unassigned	unassigned	unassigned	unassigned	unassigned	Ferric enterobactin receptor	unassigned	0	0	0.00450421	0.00209727	0.00230631	0.00167296
Ga0206128_100056015	30-PSL	unassigned	putative-DOM	Bacteria--Proteobacteria--Gammaproteobacteria--Pseudomonadales--Porticoccaceae--HTCC2207--HTCC2207 sp002335945	20160512_Bin_14_2	Bacteria	Proteobacteria	Gammaproteobacteria	Pseudomonadales	Porticoccaceae	HTCC2207	HTCC2207 sp002335945	Pesticin receptor TIGR04057	laminarin	0	0.0110099	0.0622548	0.0233797	0.0187782	0.00993435
Ga0206126_1000114617	3-PD	alginate	Proteobacteria-PULs	Bacteria--Proteobacteria--Gammaproteobacteria--Pseudomonadales--Porticoccaceae--HTCC2207--	20160412_Bin_46_3	Bacteria	Proteobacteria	Gammaproteobacteria	Pseudomonadales	Porticoccaceae	HTCC2207		Vitamin B12 transporter BtuB	alginate	0	0	0	0	0	0.00222052
Ga0206127_10082147	3-PD	alginate	Proteobacteria-PULs	Bacteria--Proteobacteria--Alphaproteobacteria--Rhodobacterales--Rhodobacteraceae--HIMB11--HIMB11 sp002684375	20110530_Bin_22_1	Bacteria	Proteobacteria	Alphaproteobacteria	Rhodobacterales	Rhodobacteraceae	HIMB11	HIMB11 sp002684375	Vitamin B12 transporter BtuB	unassigned	0	0	0	0.00262445	0.00328277	0.0266815
Ga0206127_10105513	3-PD	alginate	Proteobacteria-PULs	Bacteria--Proteobacteria--Gammaproteobacteria--Pseudomonadales--UBA7434--UBA7434--UBA7434 sp002480045	20160512_Bin_34_3	Bacteria	Proteobacteria	Gammaproteobacteria	Pseudomonadales	UBA7434	UBA7434	UBA7434 sp002480045	Vitamin B12 transporter BtuB	alginate	0	0	0	0.00569196	0.00395969	0.0282283
Ga0206131_100022981	3-PD	alginate	Proteobacteria-PULs	Bacteria--Proteobacteria--Gammaproteobacteria--Pseudomonadales--Porticoccaceae--HTCC2207--	20120524_Bin_37_2	Bacteria	Proteobacteria	Gammaproteobacteria	Pseudomonadales	Porticoccaceae	HTCC2207		Vitamin B12 transporter BtuB	unassigned	0	0	0	0	0	0.00464527
Ga0206125_100035222	3-PD	alginate	Proteobacteria-PULs	unassigned	unassigned	unassigned	unassigned	unassigned	unassigned	unassigned	unassigned	unassigned	Vitamin B12 transporter BtuB	unassigned	0	0	0	0	0	0.00850492
Ga0206126_1000092626	3-PD	laminarin	Proteobacteria-PULs	Bacteria--Proteobacteria--Gammaproteobacteria--Pseudomonadales--UBA7434--UBA7434--UBA7434 sp003492055	20110519_Bin_53_1	Bacteria	Proteobacteria	Gammaproteobacteria	Pseudomonadales	UBA7434	UBA7434	UBA7434 sp003492055	Colicin I receptor	unassigned	0	0	0.00963338	0	0	0
Ga0206125_100653371	12-P	unassigned	putative-DOM	unassigned	unassigned	unassigned	unassigned	unassigned	unassigned	unassigned	unassigned	unassigned	Vitamin B12 transporter BtuB	unassigned	0.00221397	0	0	0.00205234	0.00273532	0.000850595
Ga0206123_100057666	12-P	unassigned	putative-DOM	Bacteria--Proteobacteria--Gammaproteobacteria--Pseudomonadales--HTCC2089--UBA4582--	20160316_Bin_51	Bacteria	Proteobacteria	Gammaproteobacteria	Pseudomonadales	HTCC2089	UBA4582		Vitamin B12 transporter BtuB TIGR04057	unassigned	0	0	0	0.00104464	0.000335471	0
Ga0206125_1000017955	29-PL	unassigned	putative-DOM	Bacteria--Proteobacteria--Gammaproteobacteria--Pseudomonadales--Porticoccaceae--HTCC2207--	20160512_Bin_22_6	Bacteria	Proteobacteria	Gammaproteobacteria	Pseudomonadales	Porticoccaceae	HTCC2207		Colicin I receptor	unassigned	0	0.000456838	0.000644488	0.0010077	0.00132989	0
Ga0206125_100006356	29-PL	unassigned	putative-DOM	Bacteria--Proteobacteria--Gammaproteobacteria--Pseudomonadales--HTCC2089--UBA4421--UBA4421 sp002389675	20160517_Bin_21_4	Bacteria	Proteobacteria	Gammaproteobacteria	Pseudomonadales	HTCC2089	UBA4421	UBA4421 sp002389675	Colicin I receptor	unassigned	0	0.000601286	0	0.00195267	0.00317743	0.00308614
Ga0206125_1000139218	29-PL	unassigned	putative-DOM	Bacteria--Proteobacteria--Gammaproteobacteria--Pseudomonadales--Halieaceae--Luminiphilus--	20160517_Bin_29_1	Bacteria	Proteobacteria	Gammaproteobacteria	Pseudomonadales	Halieaceae	Luminiphilus		Ferripyoverdine receptor	unassigned	0	0	0.00417733	0.0250941	0.0346583	0.019044
Ga0206125_100038605	30-PSL	unassigned	putative-DOM	Bacteria--Proteobacteria--Gammaproteobacteria--Pseudomonadales--Halieaceae--Luminiphilus--	20160517_Bin_29_1	Bacteria	Proteobacteria	Gammaproteobacteria	Pseudomonadales	Halieaceae	Luminiphilus		Pesticin receptor TIGR04057	unassigned	0	0	0	0.00262445	0.00410962	0.000504346
Ga0206130_100156362	30-PSL	unassigned	putative-DOM	Bacteria--Proteobacteria--Gammaproteobacteria--Pseudomonadales--UBA7434--UBA7434--UBA7434 sp002480045	20160512_Bin_34_3	Bacteria	Proteobacteria	Gammaproteobacteria	Pseudomonadales	UBA7434	UBA7434	UBA7434 sp002480045	Pesticin receptor TIGR04057	unassigned	0	0.000601286	0	0.00430621	0.00165934	0.00119684
Ga0206128_100233012	33-PL	unassigned	putative-DOM	Bacteria--Proteobacteria--Gammaproteobacteria--Pseudomonadales--Porticoccaceae--HTCC2207--HTCC2207 sp002335945	20160512_Bin_14_2	Bacteria	Proteobacteria	Gammaproteobacteria	Pseudomonadales	Porticoccaceae	HTCC2207	HTCC2207 sp002335945	Colicin I receptor	unassigned	0	0	0	0.00050385	0.000503196	0
Ga0206129_1000062248	29-PL	unassigned	putative-DOM	unassigned	unassigned	unassigned	unassigned	unassigned	unassigned	unassigned	unassigned	unassigned	Vitamin B12 transporter BtuB	unassigned	0	0	0	0.00235688	0.00240583	0.00589941
Ga0206129_100077016	30-PSL	unassigned	putative-DOM	unassigned	unassigned	unassigned	unassigned	unassigned	unassigned	unassigned	unassigned	unassigned	Pesticin receptor	unassigned	0	0	0.000698119	0.0027637	0.00183308	0
Ga0206129_100341922	33-PL	unassigned	putative-DOM	Bacteria--Proteobacteria--Gammaproteobacteria--SAR86--D2472--SCGC-AAA076-P13--	20160512_Bin_30_3	Bacteria	Proteobacteria	Gammaproteobacteria	SAR86	D2472	SCGC-AAA076-P13		hypothetical protein	unassigned	0	0	0	0.00393662	0.00465593	0.012244
Ga0206125_100093652	29-PL	unassigned	putative-DOM	Bacteria--Proteobacteria--Gammaproteobacteria--SAR86--D2472--D2472--	20110324_Bin_7_9	Bacteria	Proteobacteria	Gammaproteobacteria	SAR86	D2472	D2472		Vitamin B12 transporter BtuB	unassigned	0	0	0	0.000472487	0	0
Ga0206129_100074155	29-PL	unassigned	putative-DOM	Bacteria--Proteobacteria--Gammaproteobacteria--Pseudomonadales--Spongiibacteraceae--Oceanicoccus--Oceanicoccus sp000169075	20160412_Bin_28_4	Bacteria	Proteobacteria	Gammaproteobacteria	Pseudomonadales	Spongiibacteraceae	Oceanicoccus	Oceanicoccus sp000169075	Ferripyoverdine receptor	unassigned	0	0	0.00798168	0	0	0
Ga0206123_100355271	33-PL	unassigned	putative-DOM	unassigned	unassigned	unassigned	unassigned	unassigned	unassigned	unassigned	unassigned	unassigned	Colicin I receptor	unassigned	0.00497174	0.000901915	0.00153957	0.0127635	0.0126224	0.0100291
Ga0206123_100568891	30-PSL	unassigned	putative-DOM	unassigned	unassigned	unassigned	unassigned	unassigned	unassigned	unassigned	unassigned	unassigned	Pesticin receptor	unassigned	0	0.000601286	0	0	0	0
Ga0206125_1000081736	1-P	unassigned	putative-DOM	Bacteria--Proteobacteria--Gammaproteobacteria--Pseudomonadales--Halieaceae--Luminiphilus--Luminiphilus sp002390485	20160331_Bin_1_8	Bacteria	Proteobacteria	Gammaproteobacteria	Pseudomonadales	Halieaceae	Luminiphilus	Luminiphilus sp002390485	hypothetical protein	unassigned	0	0	0	0.0178263	0.012455	0.00465938
Ga0206125_10000001100	29-PL	unassigned	putative-DOM	Bacteria--Proteobacteria--Gammaproteobacteria--UBA10353--UBA7415--UBA7415--UBA7415 sp002470515	20100413_Bin_38_1	Bacteria	Proteobacteria	Gammaproteobacteria	UBA10353	UBA7415	UBA7415	UBA7415 sp002470515	Pesticin receptor	unassigned	0.000885572	0.00743139	0	0	0	0
Ga0206125_1000052435	29-PL	unassigned	putative-DOM	Bacteria--Proteobacteria--Gammaproteobacteria--Pseudomonadales--Halieaceae--Luminiphilus--	20160517_Bin_29_1	Bacteria	Proteobacteria	Gammaproteobacteria	Pseudomonadales	Halieaceae	Luminiphilus		Colicin I receptor	unassigned	0	0.00188781	0.0047486	0.0175944	0.024242	0.0247111
Ga0206125_100043384	28-P	unassigned	putative-DOM	Bacteria--Proteobacteria--Gammaproteobacteria--Pseudomonadales--Halieaceae--Luminiphilus--	20160517_Bin_29_1	Bacteria	Proteobacteria	Gammaproteobacteria	Pseudomonadales	Halieaceae	Luminiphilus		Pesticin receptor TIGR04057	unassigned	0.00153275	0.00165938	0.00388458	0.0268489	0.0344537	0.0295814
Ga0206125_100149603	33-PL	unassigned	putative-DOM	Bacteria--Proteobacteria--Gammaproteobacteria--Pseudomonadales--Halieaceae--Luminiphilus--	20160321_Bin_21_3	Bacteria	Proteobacteria	Gammaproteobacteria	Pseudomonadales	Halieaceae	Luminiphilus		Pesticin receptor	unassigned	0	0	0	0	0	0.000519373
Ga0206125_100164002	33-PL	unassigned	putative-DOM	Bacteria--Proteobacteria--Gammaproteobacteria--Pseudomonadales--Halieaceae--Luminiphilus--	20160321_Bin_21_3	Bacteria	Proteobacteria	Gammaproteobacteria	Pseudomonadales	Halieaceae	Luminiphilus		Pesticin receptor	unassigned	0	0	0	0	0.000485221	0.0015017
Ga0206128_100000642	29-PL	unassigned	putative-DOM	Bacteria--Proteobacteria--Gammaproteobacteria--Pseudomonadales--Porticoccaceae--HTCC2207--HTCC2207 sp002334915	20110428_Bin_34_1	Bacteria	Proteobacteria	Gammaproteobacteria	Pseudomonadales	Porticoccaceae	HTCC2207	HTCC2207 sp002334915	Pesticin receptor	unassigned	0	0	0	0.00257533	0	0
Ga0206128_10006079	29-PL	unassigned	putative-DOM	Bacteria--Proteobacteria--Gammaproteobacteria--Pseudomonadales--Porticoccaceae--HTCC2207--HTCC2207 sp002378645	20160419_Bin_31_1	Bacteria	Proteobacteria	Gammaproteobacteria	Pseudomonadales	Porticoccaceae	HTCC2207	HTCC2207 sp002378645	Colicin I receptor	unassigned	0	0	0	0.0103531	0.00521672	0.00252447
Ga0206129_1000284912	28-P	unassigned	putative-DOM	Bacteria--Proteobacteria--Gammaproteobacteria--Pseudomonadales--Halieaceae--Luminiphilus--Luminiphilus sp002389505	20120416_Bin_90_1	Bacteria	Proteobacteria	Gammaproteobacteria	Pseudomonadales	Halieaceae	Luminiphilus	Luminiphilus sp002389505	Pesticin receptor TIGR04057	unassigned	0	0	0	0.000808387	0.00153607	0.00409483
Ga0206131_100228062	33-PL	unassigned	putative-DOM	Bacteria--Proteobacteria--Gammaproteobacteria--Pseudomonadales--Halieaceae--Luminiphilus--	20160321_Bin_21_3	Bacteria	Proteobacteria	Gammaproteobacteria	Pseudomonadales	Halieaceae	Luminiphilus		Pesticin receptor TIGR04057	unassigned	0	0	0	0	0.000323496	0
Ga0206131_100476122	33-PL	unassigned	putative-DOM	Bacteria--Proteobacteria--Gammaproteobacteria--Pseudomonadales--HTCC2089--UBA9659--	20160517_Bin_40_1	Bacteria	Proteobacteria	Gammaproteobacteria	Pseudomonadales	HTCC2089	UBA9659		Pesticin receptor	unassigned	0	0	0	0	0	0.000504346
Ga0206125_100003424	33-PL	unassigned	putative-DOM	Bacteria--Proteobacteria--Gammaproteobacteria--Pseudomonadales--HTCC2089--UBA4421--UBA4421 sp002389675	20160517_Bin_21_4	Bacteria	Proteobacteria	Gammaproteobacteria	Pseudomonadales	HTCC2089	UBA4421	UBA4421 sp002389675	Pesticin receptor	unassigned	0.00744963	0.00380276	0.00136048	0.0108843	0.0137092	0.0150991
Ga0206129_1000303217	28-P	unassigned	putative-DOM	Bacteria--Proteobacteria--Gammaproteobacteria--Pseudomonadales--Porticoccaceae--HTCC2207--	20120524_Bin_37_2	Bacteria	Proteobacteria	Gammaproteobacteria	Pseudomonadales	Porticoccaceae	HTCC2207		Pesticin receptor TIGR04057	unassigned	0	0	0	0	0	0.0015581
Ga0206130_100603111	28-P	unassigned	putative-DOM	Bacteria--Proteobacteria--Gammaproteobacteria--Pseudomonadales--Halieaceae--Luminiphilus--	20160321_Bin_21_3	Bacteria	Proteobacteria	Gammaproteobacteria	Pseudomonadales	Halieaceae	Luminiphilus		Pesticin receptor TIGR04057	unassigned	0	0	0	0.00050385	0.000826691	0
Ga0206131_100036372	33-PL	unassigned	putative-DOM	Bacteria--Proteobacteria--Gammaproteobacteria--Pseudomonadales--HTCC2089--UBA9659--	20160517_Bin_40_1	Bacteria	Proteobacteria	Gammaproteobacteria	Pseudomonadales	HTCC2089	UBA9659		Colicin I receptor	unassigned	0	0	0	0.0386109	0.0674239	0.0642556
Ga0206123_100917152	26-P	unassigned	putative-non-DOM	unassigned	unassigned	unassigned	unassigned	unassigned	unassigned	unassigned	unassigned	unassigned	unassigned	unassigned	0	0	0	0	0.000323496	0
Ga0206125_1000332012	34-P	unassigned	putative-DOM	Bacteria--Proteobacteria--Gammaproteobacteria--Pseudomonadales--Halieaceae--Luminiphilus--	20160517_Bin_29_1	Bacteria	Proteobacteria	Gammaproteobacteria	Pseudomonadales	Halieaceae	Luminiphilus		Colicin I receptor	unassigned	0	0	0	0.0066887	0.00908304	0.00745682
Ga0206127_11315651	26-P	unassigned	putative-non-DOM	unassigned	unassigned	unassigned	unassigned	unassigned	unassigned	unassigned	unassigned	unassigned	unassigned	unassigned	0	0	0	0	0.000323496	0.000504346
Ga0206128_10036311	33-PL	unassigned	putative-DOM	Bacteria--Proteobacteria--Gammaproteobacteria--Pseudomonadales--Porticoccaceae--HTCC2207--HTCC2207 sp002378645	20160419_Bin_31_1	Bacteria	Proteobacteria	Gammaproteobacteria	Pseudomonadales	Porticoccaceae	HTCC2207	HTCC2207 sp002378645	Pesticin receptor	unassigned	0	0	0.00386702	0.0374764	0.0187531	0.0149786
Ga0206128_10036872	29-PL	unassigned	putative-DOM	Bacteria--Proteobacteria--Gammaproteobacteria--Pseudomonadales--UBA7434--UBA7434--UBA7434 sp002480045	20160512_Bin_34_3	Bacteria	Proteobacteria	Gammaproteobacteria	Pseudomonadales	UBA7434	UBA7434	UBA7434 sp002480045	Ferripyoverdine receptor	cazyme-associated-no-substrate-predicted	0	0	0	0.000768017	0.000323496	0
Ga0206129_1000220719	34-P	unassigned	putative-DOM	Bacteria--Proteobacteria--Gammaproteobacteria--Pseudomonadales--Halieaceae--Luminiphilus--Luminiphilus sp002389505	20120416_Bin_90_1	Bacteria	Proteobacteria	Gammaproteobacteria	Pseudomonadales	Halieaceae	Luminiphilus	Luminiphilus sp002389505	Pesticin receptor	unassigned	0	0	0	0.000460797	0	0.000346248
Ga0206131_1000016884	29-PL	unassigned	putative-DOM	Bacteria--Proteobacteria--Gammaproteobacteria--Pseudomonadales--HTCC2089--UBA9659--	20160517_Bin_40_1	Bacteria	Proteobacteria	Gammaproteobacteria	Pseudomonadales	HTCC2089	UBA9659		Colicin I receptor	unassigned	0	0	0.000644488	0.00484479	0.0055198	0.00328191
Ga0206131_100056104	33-PL	unassigned	putative-DOM	Bacteria--Proteobacteria--Gammaproteobacteria--Pseudomonadales--HTCC2089--UBA9659--	20160517_Bin_40_1	Bacteria	Proteobacteria	Gammaproteobacteria	Pseudomonadales	HTCC2089	UBA9659		Pesticin receptor TIGR04057	unassigned	0	0	0	0.00050385	0.00163539	0.00132671
Ga0206127_10544721	13-PDL	unassigned	putative-DOM	unassigned	unassigned	unassigned	unassigned	unassigned	unassigned	unassigned	unassigned	unassigned	unassigned	unassigned	0	0	0	0.000708741	0	0.000346248
Ga0206127_10800711	13-PDL	unassigned	putative-DOM	Bacteria--Proteobacteria--Alphaproteobacteria--Rhodobacterales--Rhodobacteraceae--Planktomarina--	20120510_Bin_64_1	Bacteria	Proteobacteria	Alphaproteobacteria	Rhodobacterales	Rhodobacteraceae	Planktomarina		Vitamin B12 transporter BtuB TIGR04057	unassigned	0	0	0	0.000944973	0	0
Ga0206124_100229002	35-PL	unassigned	putative-DOM	Bacteria--Proteobacteria--Gammaproteobacteria--Pseudomonadales--Halieaceae--Luminiphilus--Luminiphilus sp002390485	20160331_Bin_1_8	Bacteria	Proteobacteria	Gammaproteobacteria	Pseudomonadales	Halieaceae	Luminiphilus	Luminiphilus sp002390485	hypothetical protein	unassigned	0	0	0	0.00195267	0.00100639	0
Ga0206125_1000085716	29-PL	unassigned	putative-DOM	Bacteria--Proteobacteria--Gammaproteobacteria--Pseudomonadales--Halieaceae--Luminiphilus--Luminiphilus sp002390485	20160331_Bin_1_8	Bacteria	Proteobacteria	Gammaproteobacteria	Pseudomonadales	Halieaceae	Luminiphilus	Luminiphilus sp002390485	Pesticin receptor TIGR04057	cazyme-associated-no-substrate-predicted	0	0.00582118	0.0165334	0.0536691	0.0448374	0.0473714
Ga0206125_1000137413	27-PSL	unassigned	putative-non-DOM	Bacteria--Proteobacteria--Gammaproteobacteria--Pseudomonadales--Halieaceae--Luminiphilus--Luminiphilus sp002390485	20160331_Bin_1_8	Bacteria	Proteobacteria	Gammaproteobacteria	Pseudomonadales	Halieaceae	Luminiphilus	Luminiphilus sp002390485	putative TonB-dependent receptor BfrD	laminarin	0	0	0.00150381	0.00436012	0.0119115	0.0014208
Ga0206125_1000142720	28-P	unassigned	putative-DOM	Bacteria--Proteobacteria--Gammaproteobacteria--Pseudomonadales--Halieaceae--Luminiphilus--Luminiphilus sp002390485	20160331_Bin_1_8	Bacteria	Proteobacteria	Gammaproteobacteria	Pseudomonadales	Halieaceae	Luminiphilus	Luminiphilus sp002390485	Pesticin receptor TIGR04057	unassigned	0	0.00554626	0.0140117	0.054559	0.0494828	0.0478445
Ga0206125_100021139	23-P	unassigned	putative-non-DOM	Bacteria--Proteobacteria--Gammaproteobacteria--Pseudomonadales--Halieaceae--Luminiphilus--Luminiphilus sp002390485	20160331_Bin_1_8	Bacteria	Proteobacteria	Gammaproteobacteria	Pseudomonadales	Halieaceae	Luminiphilus	Luminiphilus sp002390485	Vitamin B12 transporter BtuB TIGR04057	unassigned	0	0	0	0.000307198	0	0
Ga0206125_100031817	34-P	unassigned	putative-DOM	Bacteria--Proteobacteria--Gammaproteobacteria--Pseudomonadales--Halieaceae--Luminiphilus--Luminiphilus sp002390485	20160331_Bin_1_8	Bacteria	Proteobacteria	Gammaproteobacteria	Pseudomonadales	Halieaceae	Luminiphilus	Luminiphilus sp002390485	Colicin I receptor	unassigned	0	0	0.000429651	0.00996566	0.0120448	0.0122422
Ga0206125_100078126	35-PL	unassigned	putative-DOM	Bacteria--Proteobacteria--Gammaproteobacteria--Pseudomonadales--Halieaceae--Luminiphilus--Luminiphilus sp002390485	20160331_Bin_1_8	Bacteria	Proteobacteria	Gammaproteobacteria	Pseudomonadales	Halieaceae	Luminiphilus	Luminiphilus sp002390485	Pesticin receptor	unassigned	0	0.00120254	0.0106135	0.0210047	0.0145667	0.0112478
Ga0206125_100096944	35-PL	unassigned	putative-DOM	Bacteria--Proteobacteria--Gammaproteobacteria--Pseudomonadales--Halieaceae--Luminiphilus--Luminiphilus sp002390485	20160331_Bin_1_8	Bacteria	Proteobacteria	Gammaproteobacteria	Pseudomonadales	Halieaceae	Luminiphilus	Luminiphilus sp002390485	hypothetical protein	unassigned	0	0.00068527	0.00595096	0.0279727	0.0293579	0.026923
Ga0206125_100123994	28-P	unassigned	putative-DOM	Bacteria--Proteobacteria--Gammaproteobacteria--SAR86--D2472--D2472--	20110321_Bin_11_6	Bacteria	Proteobacteria	Gammaproteobacteria	SAR86	D2472	D2472		Pesticin receptor TIGR04057	unassigned	0	0	0	0.0003359	0.000820693	0.00419834
Ga0206125_100163172	29-PL	unassigned	putative-DOM	Bacteria--Proteobacteria--Gammaproteobacteria--Pseudomonadales--Halieaceae--Luminiphilus--	20160321_Bin_21_3	Bacteria	Proteobacteria	Gammaproteobacteria	Pseudomonadales	Halieaceae	Luminiphilus		Pesticin receptor	unassigned	0.0084409	0	0	0.00876421	0.0126066	0.00800046
Ga0206130_100155561	35-PL	unassigned	putative-DOM	Bacteria--Proteobacteria--Gammaproteobacteria--Pseudomonadales--Halieaceae--Luminiphilus--	20160321_Bin_21_3	Bacteria	Proteobacteria	Gammaproteobacteria	Pseudomonadales	Halieaceae	Luminiphilus		Colicin I receptor	unassigned	0	0	0	0.00083975	0.000838667	0
Ga0206125_100142872	12-P	unassigned	putative-DOM	Bacteria--Proteobacteria--Alphaproteobacteria--Rhodobacterales--Rhodobacteraceae--Planktomarina--	20120503_Bin_5_4	Bacteria	Proteobacteria	Alphaproteobacteria	Rhodobacterales	Rhodobacteraceae	Planktomarina		Vitamin B12 transporter BtuB TIGR04057	unassigned	0.00201204	0.00397437	0.00528722	0.0182138	0.0187328	0.012848
Ga0206129_100704942	13-PDL	unassigned	putative-DOM	Bacteria--Proteobacteria--Gammaproteobacteria--Pseudomonadales--Halieaceae--Luminiphilus--Luminiphilus sp002390485	20160331_Bin_1_8	Bacteria	Proteobacteria	Gammaproteobacteria	Pseudomonadales	Halieaceae	Luminiphilus	Luminiphilus sp002390485	Vitamin B12 transporter BtuB TIGR04057	unassigned	0	0	0.00155744	0.00848375	0.0076597	0.00776248
Ga0206129_100704961	13-PDL	unassigned	putative-DOM	Bacteria--Proteobacteria--Gammaproteobacteria--Pseudomonadales--Halieaceae--Luminiphilus--Luminiphilus sp002390485	20160331_Bin_1_8	Bacteria	Proteobacteria	Gammaproteobacteria	Pseudomonadales	Halieaceae	Luminiphilus	Luminiphilus sp002390485	hypothetical protein	unassigned	0	0.00128655	0.0103758	0.0307774	0.0275005	0.0286087
Ga0206131_100523661	13-PDL	unassigned	putative-DOM	Bacteria--Proteobacteria--Gammaproteobacteria--Pseudomonadales--HTCC2089--UBA4421--UBA4421 sp002390555	20110516_Bin_47_1	Bacteria	Proteobacteria	Gammaproteobacteria	Pseudomonadales	HTCC2089	UBA4421	UBA4421 sp002390555	Vitamin B12 transporter BtuB TIGR04057	unassigned	0	0.00586625	0.0152172	0.0325229	0.0274707	0.0293623
Ga0206125_1000053135	13-PDL	unassigned	putative-DOM	Bacteria--Proteobacteria--Gammaproteobacteria--Pseudomonadales--Halieaceae--Luminiphilus--Luminiphilus sp002390485	20160331_Bin_1_8	Bacteria	Proteobacteria	Gammaproteobacteria	Pseudomonadales	Halieaceae	Luminiphilus	Luminiphilus sp002390485	Vitamin B12 transporter BtuB	unassigned	0	0.0176571	0.0593396	0.141961	0.146498	0.137863
Ga0206125_100076344	13-PDL	unassigned	putative-DOM	Bacteria--Proteobacteria--Gammaproteobacteria--Pseudomonadales--Halieaceae--Luminiphilus--	20160517_Bin_29_1	Bacteria	Proteobacteria	Gammaproteobacteria	Pseudomonadales	Halieaceae	Luminiphilus		Vitamin B12 transporter BtuB TIGR04057	unassigned	0	0	0	0.00288598	0.00330807	0.0026308
Ga0206126_100454081	13-PDL	unassigned	putative-DOM	unassigned	unassigned	unassigned	unassigned	unassigned	unassigned	unassigned	unassigned	unassigned	unassigned	unassigned	0	0	0	0.00277196	0.00157316	0.000346248
Ga0206129_1000490512	13-PDL	unassigned	putative-DOM	Bacteria--Proteobacteria--Gammaproteobacteria--Pseudomonadales--Pseudohongiellaceae--OM182--OM182 sp001438145	20160412_Bin_5_6	Bacteria	Proteobacteria	Gammaproteobacteria	Pseudomonadales	Pseudohongiellaceae	OM182	OM182 sp001438145	Vitamin B12 transporter BtuB TIGR04057	unassigned	0.00114957	0.0047283	0.0156828	0.0637217	0.0884468	0.0545271
Ga0206129_100194831	13-PDL	unassigned	putative-DOM	unassigned	unassigned	unassigned	unassigned	unassigned	unassigned	unassigned	unassigned	unassigned	Vitamin B12 transporter BtuB	unassigned	0	0	0	0.00165371	0	0
Ga0206128_10417571	3-PD	laminarin	Proteobacteria-PULs	Bacteria--Proteobacteria--Gammaproteobacteria--Pseudomonadales--Halieaceae--Luminiphilus--	20160517_Bin_29_1	Bacteria	Proteobacteria	Gammaproteobacteria	Pseudomonadales	Halieaceae	Luminiphilus		Colicin I receptor	unassigned	0	0	0	0	0.000323496	0.00031804
Ga0206129_100716691	3-PD	laminarin	Proteobacteria-PULs	Bacteria--Proteobacteria--Gammaproteobacteria--Pseudomonadales--Halieaceae--Luminiphilus--Luminiphilus sp002390485	20160331_Bin_1_8	Bacteria	Proteobacteria	Gammaproteobacteria	Pseudomonadales	Halieaceae	Luminiphilus	Luminiphilus sp002390485	Colicin I receptor	laminarin	0	0	0	0.00141748	0.000584742	0.00151302
Ga0206130_100006869	3-PD	laminarin	Proteobacteria-PULs	Bacteria--Proteobacteria--Gammaproteobacteria--Pseudomonadales--Halieaceae--Luminiphilus--Luminiphilus sp002390485	20160331_Bin_1_8	Bacteria	Proteobacteria	Gammaproteobacteria	Pseudomonadales	Halieaceae	Luminiphilus	Luminiphilus sp002390485	hypothetical protein	laminarin	0	0.0194896	0.0521778	0.0865737	0.0868977	0.0841349
Ga0206125_10000037129	33-PL	unassigned	putative-DOM	Bacteria--Proteobacteria--Gammaproteobacteria--Pseudomonadales--Halieaceae--Luminiphilus--Luminiphilus sp002390485	20160331_Bin_1_8	Bacteria	Proteobacteria	Gammaproteobacteria	Pseudomonadales	Halieaceae	Luminiphilus	Luminiphilus sp002390485	Catecholate siderophore receptor Fiu	unassigned	0	0.00218847	0.010579	0.063126	0.0650482	0.0615284
Ga0206126_10000070141	35-PL	unassigned	putative-DOM	Bacteria--Proteobacteria--Gammaproteobacteria--Pseudomonadales--Halieaceae--Luminiphilus--Luminiphilus sp002390485	20160331_Bin_1_8	Bacteria	Proteobacteria	Gammaproteobacteria	Pseudomonadales	Halieaceae	Luminiphilus	Luminiphilus sp002390485	Pesticin receptor	unassigned	0	0.00529049	0.0189567	0.0773233	0.0812743	0.0739871
Ga0206126_100367732	30-PSL	unassigned	putative-DOM	Bacteria--Proteobacteria--Gammaproteobacteria--Pseudomonadales--HTCC2089--UBA4421--UBA4421 sp002390555	20110516_Bin_47_1	Bacteria	Proteobacteria	Gammaproteobacteria	Pseudomonadales	HTCC2089	UBA4421	UBA4421 sp002390555	Pesticin receptor TIGR04057	unassigned	0	0	0	0.00151713	0.000658967	0
Ga0206128_100056220	30-PSL	unassigned	putative-DOM	Bacteria--Proteobacteria--Gammaproteobacteria--Pseudomonadales--Halieaceae--Luminiphilus--Luminiphilus sp002390485	20160331_Bin_1_8	Bacteria	Proteobacteria	Gammaproteobacteria	Pseudomonadales	Halieaceae	Luminiphilus	Luminiphilus sp002390485	Pesticin receptor TIGR04057	unassigned	0	0.00229959	0.0180322	0.0590968	0.0550613	0.0468038
Ga0206130_100870781	29-PL	unassigned	putative-DOM	Bacteria--Proteobacteria--Gammaproteobacteria--Pseudomonadales--Porticoccaceae--HTCC2207--	20100504_Bin_6_2	Bacteria	Proteobacteria	Gammaproteobacteria	Pseudomonadales	Porticoccaceae	HTCC2207		Colicin I receptor	unassigned	0	0	0	0.0003359	0.000335471	0
Ga0206125_10000037141	13-PDL	unassigned	putative-DOM	Bacteria--Proteobacteria--Gammaproteobacteria--Pseudomonadales--Halieaceae--Luminiphilus--Luminiphilus sp002390485	20160331_Bin_1_8	Bacteria	Proteobacteria	Gammaproteobacteria	Pseudomonadales	Halieaceae	Luminiphilus	Luminiphilus sp002390485	Colicin I receptor TIGR04057	unassigned	0	0.00300429	0.0161558	0.0655274	0.066407	0.0579312
Ga0206125_1000052824	13-PDL	unassigned	putative-DOM	Bacteria--Proteobacteria--Gammaproteobacteria--Pseudomonadales--Halieaceae--Luminiphilus--Luminiphilus sp002390485	20160331_Bin_1_8	Bacteria	Proteobacteria	Gammaproteobacteria	Pseudomonadales	Halieaceae	Luminiphilus	Luminiphilus sp002390485	Vitamin B12 transporter BtuB TIGR04057	unassigned	0.00861745	0.0374702	0.0679341	0.122464	0.11033	0.0994203
Ga0206125_100187151	13-PDL	unassigned	putative-DOM	Bacteria--Proteobacteria--Gammaproteobacteria--Pseudomonadales--Halieaceae--Luminiphilus--Luminiphilus sp002390485	20160331_Bin_1_8	Bacteria	Proteobacteria	Gammaproteobacteria	Pseudomonadales	Halieaceae	Luminiphilus	Luminiphilus sp002390485	Vitamin B12 transporter BtuB TIGR04057	unassigned	0	0.0119157	0.0328765	0.0635704	0.0590128	0.0596612
Ga0206126_1000196116	12-P	unassigned	putative-DOM	Bacteria--Proteobacteria--Gammaproteobacteria--Pseudomonadales--Halieaceae--Luminiphilus--Luminiphilus sp002390485	20160331_Bin_1_8	Bacteria	Proteobacteria	Gammaproteobacteria	Pseudomonadales	Halieaceae	Luminiphilus	Luminiphilus sp002390485	Vitamin B12 transporter BtuB TIGR04057	unassigned	0	0.0450216	0.0710987	0.0880511	0.0795346	0.0704315
Ga0206126_100268422	12-P	unassigned	putative-DOM	unassigned	unassigned	unassigned	unassigned	unassigned	unassigned	unassigned	unassigned	unassigned	Colicin I receptor	unassigned	0.00153275	0.0293466	0.0592518	0.0707737	0.0706562	0.0729552
Ga0206129_1000163316	13-PDL	unassigned	putative-DOM	Bacteria--Proteobacteria--Gammaproteobacteria--Pseudomonadales--Halieaceae--Luminiphilus--Luminiphilus sp002389505	20120416_Bin_90_1	Bacteria	Proteobacteria	Gammaproteobacteria	Pseudomonadales	Halieaceae	Luminiphilus	Luminiphilus sp002389505	Colicin I receptor TIGR04057	unassigned	0	0	0	0.00248787	0.002498	0.00672765
Ga0206130_107127681	35-PL	unassigned	putative-DOM	unassigned	unassigned	unassigned	unassigned	unassigned	unassigned	unassigned	unassigned	unassigned	hypothetical protein	unassigned	0	0	0.000429651	0	0	0
Ga0206128_10211011	13-PDL	unassigned	putative-DOM	unassigned	unassigned	unassigned	unassigned	unassigned	unassigned	unassigned	unassigned	unassigned	Vitamin B12 transporter BtuB	unassigned	0	0	0	0.0127412	0.0213678	0.0158011
Ga0206125_1000138212	7-PE	unassigned	putative-DOM	Bacteria--Proteobacteria--Gammaproteobacteria--Pseudomonadales--Halieaceae--Luminiphilus--Luminiphilus sp002390485	20160331_Bin_1_8	Bacteria	Proteobacteria	Gammaproteobacteria	Pseudomonadales	Halieaceae	Luminiphilus	Luminiphilus sp002390485	hypothetical protein	unassigned	0	0.00117694	0.0104491	0.0396895	0.0290332	0.0223596
Ga0206125_100128473	3-PD	unassigned	Proteobacteria-PULs	Bacteria--Proteobacteria--Gammaproteobacteria--SAR86--D2472--D2472--D2472 sp002469975	20120524_Bin_43_2	Bacteria	Proteobacteria	Gammaproteobacteria	SAR86	D2472	D2472	D2472 sp002469975	Vitamin B12 transporter BtuB	unassigned	0	0	0	0	0	0.00512714
Ga0206125_10000042103	32-P	unassigned	putative-DOM	Bacteria--Proteobacteria--Gammaproteobacteria--Enterobacterales--Alteromonadaceae--Glaciecola--Glaciecola sp002292215	20160412_Bin_76_1	Bacteria	Proteobacteria	Gammaproteobacteria	Enterobacterales	Alteromonadaceae	Glaciecola	Glaciecola sp002292215	Pesticin receptor	unassigned	0.00153275	0	0	0	0	0
Ga0206125_100040192	29-PL	unassigned	putative-DOM	Bacteria--Proteobacteria--Gammaproteobacteria--Pseudomonadales--HTCC2089--UBA9926--UBA9926 sp003451575	20100511_Bin_19_1	Bacteria	Proteobacteria	Gammaproteobacteria	Pseudomonadales	HTCC2089	UBA9926	UBA9926 sp003451575	Colicin I receptor	unassigned	0.128772	0.101066	0.109778	0.0809574	0.0817474	0.0585587
Ga0206128_10036147	29-PL	unassigned	putative-DOM	Bacteria--Proteobacteria--Gammaproteobacteria--SAR86--D2472--D2472--	20160502_Bin_32_9	Bacteria	Proteobacteria	Gammaproteobacteria	SAR86	D2472	D2472		FhuE receptor	unassigned	0	0	0	0.000472487	0.000970465	0.00396882
Ga0206129_100043485	29-PL	unassigned	putative-DOM	Bacteria--Proteobacteria--Gammaproteobacteria--SAR86--D2472--D2472--	20160316_Bin_35_5	Bacteria	Proteobacteria	Gammaproteobacteria	SAR86	D2472	D2472		Vitamin B12 transporter BtuB	unassigned	0.00648376	0	0	0.000472487	0	0.00354909
Ga0206130_1000053534	33-PL	unassigned	putative-DOM	unassigned	unassigned	unassigned	unassigned	unassigned	unassigned	unassigned	unassigned	unassigned	Pesticin receptor	unassigned	0	0.00470786	0	0	0	0.00151302
Ga0206124_1000071311	3-PD	unassigned	Proteobacteria-PULs	Bacteria--Proteobacteria--Gammaproteobacteria--Pseudomonadales--Pseudohongiellaceae--OM182--OM182 sp001438145	20160412_Bin_5_6	Bacteria	Proteobacteria	Gammaproteobacteria	Pseudomonadales	Pseudohongiellaceae	OM182	OM182 sp001438145	hypothetical protein	cazyme-associated-no-substrate-predicted	0.00265669	0.0134088	0.0740026	0.0475244	0.0471178	0.0336613
Ga0206129_100130062	3-PD	unassigned	Proteobacteria-PULs	unassigned	unassigned	unassigned	unassigned	unassigned	unassigned	unassigned	unassigned	unassigned	hypothetical protein	unassigned	0	0	0	0.00178472	0.00132389	0.0106682
Ga0206131_1000557111	3-PD	unassigned	Proteobacteria-PULs	Bacteria--Proteobacteria--Gammaproteobacteria--SAR86--D2472--SCGC-AAA076-P13--	20160512_Bin_30_3	Bacteria	Proteobacteria	Gammaproteobacteria	SAR86	D2472	SCGC-AAA076-P13		hypothetical protein	cazyme-associated-no-substrate-predicted	0.00177117	0	0	0.0139148	0.0166683	0.0461537
Ga0206131_100483511	3-PD	unassigned	Proteobacteria-PULs	unassigned	unassigned	unassigned	unassigned	unassigned	unassigned	unassigned	unassigned	unassigned	hypothetical protein	unassigned	0	0	0	0	0	0.000519373
Ga0206125_1000008352	29-PL	unassigned	putative-DOM	Bacteria--Proteobacteria--Alphaproteobacteria--Caulobacterales--Maricaulaceae--Hellea--	20160331_Bin_7_2	Bacteria	Proteobacteria	Alphaproteobacteria	Caulobacterales	Maricaulaceae	Hellea		Colicin I receptor	unassigned	0.0043087	0.00325579	0	0.00978261	0.00749789	0.00450518
Ga0206130_100043899	29-PL	unassigned	putative-DOM	Bacteria--Proteobacteria--Alphaproteobacteria--Caulobacterales--Maricaulaceae--Hellea--	20160502_Bin_3_5	Bacteria	Proteobacteria	Alphaproteobacteria	Caulobacterales	Maricaulaceae	Hellea		Colicin I receptor	unassigned	0.0634752	0.0196672	0.013367	0.0434907	0.046696	0.0316467
Ga0206129_100185372	13-PDL	unassigned	putative-DOM	Bacteria--Proteobacteria--Gammaproteobacteria--SAR86--D2472--D2472--	20160316_Bin_35_5	Bacteria	Proteobacteria	Gammaproteobacteria	SAR86	D2472	D2472		Vitamin B12 transporter BtuB	unassigned	0.00229911	0	0	0.00446572	0.00315699	0.021672
Ga0206131_100733181	13-PDL	unassigned	putative-DOM	unassigned	unassigned	unassigned	unassigned	unassigned	unassigned	unassigned	unassigned	unassigned	Colicin I receptor	unassigned	0	0	0	0	0	0.000756509
Ga0206127_11472601	29-PL	unassigned	putative-DOM	unassigned	unassigned	unassigned	unassigned	unassigned	unassigned	unassigned	unassigned	unassigned	hypothetical protein	unassigned	0	0	0	0.00050385	0.000503196	0
Ga0206125_10000012238	3-PD	laminarin	Proteobacteria-PULs	Bacteria--Proteobacteria--Gammaproteobacteria--UBA10353--UBA7415--UBA7415--UBA7415 sp002470515	20100413_Bin_38_1	Bacteria	Proteobacteria	Gammaproteobacteria	UBA10353	UBA7415	UBA7415	UBA7415 sp002470515	Vitamin B12 transporter BtuB	unassigned	0.00279666	0.102516	0.00828464	0.0196674	0.0161161	0.0126751
Ga0206125_100041976	1-P	unassigned	putative-DOM	Bacteria--Proteobacteria--Gammaproteobacteria--Pseudomonadales--Halieaceae--Luminiphilus--	20160517_Bin_29_1	Bacteria	Proteobacteria	Gammaproteobacteria	Pseudomonadales	Halieaceae	Luminiphilus		hypothetical protein	unassigned	0	0	0	0.00222027	0.0067722	0.001449
Ga0206129_100569731	3-PD	laminarin	Proteobacteria-PULs	Bacteria--Proteobacteria--Gammaproteobacteria--Pseudomonadales--Halieaceae--Luminiphilus--	20160502_Bin_37_5	Bacteria	Proteobacteria	Gammaproteobacteria	Pseudomonadales	Halieaceae	Luminiphilus		hypothetical protein	unassigned	0	0	0	0	0	0.000865621
Ga0206130_100047813	3-PD	laminarin	Proteobacteria-PULs	Bacteria--Proteobacteria--Gammaproteobacteria--Pseudomonadales--HTCC2089--UBA4421--UBA4421 sp002390555	20110516_Bin_47_1	Bacteria	Proteobacteria	Gammaproteobacteria	Pseudomonadales	HTCC2089	UBA4421	UBA4421 sp002390555	Vitamin B12 transporter BtuB	laminarin	0	0	0	0.00274937	0.00241183	0.00422657
Ga0206123_100508021	33-PL	unassigned	putative-DOM	Bacteria--Proteobacteria--Gammaproteobacteria--Pseudomonadales--Halieaceae--Luminiphilus--	20160321_Bin_21_3	Bacteria	Proteobacteria	Gammaproteobacteria	Pseudomonadales	Halieaceae	Luminiphilus		Colicin I receptor	unassigned	0.00265669	0.00298077	0.000644488	0	0	0
Ga0206125_1000035711	33-PL	unassigned	putative-DOM	Bacteria--Proteobacteria--Gammaproteobacteria--Pseudomonadales--Halieaceae--Luminiphilus--	20160517_Bin_29_1	Bacteria	Proteobacteria	Gammaproteobacteria	Pseudomonadales	Halieaceae	Luminiphilus		Pesticin receptor TIGR04057	unassigned	0	0	0	0.0003359	0.000335471	0
Ga0206125_1000035720	33-PL	unassigned	putative-DOM	Bacteria--Proteobacteria--Gammaproteobacteria--Pseudomonadales--Halieaceae--Luminiphilus--	20160517_Bin_29_1	Bacteria	Proteobacteria	Gammaproteobacteria	Pseudomonadales	Halieaceae	Luminiphilus		Pesticin receptor	unassigned	0.0171156	0.0298204	0.0374354	0.0722053	0.0772316	0.0629634
Ga0206125_1000044928	30-PSL	unassigned	putative-DOM	Bacteria--Proteobacteria--Gammaproteobacteria--UBA10353--UBA7415--UBA7415--UBA7415 sp002470515	20100413_Bin_38_1	Bacteria	Proteobacteria	Gammaproteobacteria	UBA10353	UBA7415	UBA7415	UBA7415 sp002470515	Pesticin receptor	unassigned	0.00235386	0.00642399	0.000644488	0.00383104	0.00330807	0.000756509
Ga0206125_1000052414	31-P	unassigned	putative-DOM	Bacteria--Proteobacteria--Gammaproteobacteria--Pseudomonadales--Halieaceae--Luminiphilus--	20160517_Bin_29_1	Bacteria	Proteobacteria	Gammaproteobacteria	Pseudomonadales	Halieaceae	Luminiphilus		Ferric-pseudobactin 358 receptor	unassigned	0	0	0	0.0176404	0.022563	0.0171254
Ga0206125_1000053936	33-PL	unassigned	putative-DOM	Bacteria--Proteobacteria--Gammaproteobacteria--Pseudomonadales--HTCC2089--UBA9926--UBA9926 sp003451575	20100511_Bin_19_1	Bacteria	Proteobacteria	Gammaproteobacteria	Pseudomonadales	HTCC2089	UBA9926	UBA9926 sp003451575	Colicin I receptor	unassigned	0.13344	0.0361157	0.0515226	0.10381	0.0944813	0.0738678
Ga0206125_1000054438	33-PL	unassigned	putative-DOM	Bacteria--Proteobacteria--Alphaproteobacteria--Caulobacterales--Maricaulaceae--Hellea--	20160331_Bin_7_2	Bacteria	Proteobacteria	Alphaproteobacteria	Caulobacterales	Maricaulaceae	Hellea		Pesticin receptor TIGR04057	unassigned	0.00422601	0	0	0.00435179	0.00372374	0.00236361
Ga0206125_100010468	29-PL	unassigned	putative-DOM	Bacteria--Proteobacteria--Gammaproteobacteria--Pseudomonadales--HTCC2089--UBA9926--UBA9926 sp003451575	20100511_Bin_19_1	Bacteria	Proteobacteria	Gammaproteobacteria	Pseudomonadales	HTCC2089	UBA9926	UBA9926 sp003451575	Pesticin receptor	unassigned	0.0489337	0.0202804	0.0301424	0.053302	0.0529532	0.0352149
Ga0206125_1000109516	29-PL	unassigned	putative-DOM	Bacteria--Proteobacteria--Gammaproteobacteria--Pseudomonadales--Porticoccaceae--HTCC2207--HTCC2207 sp002685195	20110523_Bin_31_1	Bacteria	Proteobacteria	Gammaproteobacteria	Pseudomonadales	Porticoccaceae	HTCC2207	HTCC2207 sp002685195	Colicin I receptor	unassigned	0.012325	0.00697864	0.0224273	0.0578488	0.0602761	0.0254817
Ga0206125_100013712	29-PL	unassigned	putative-DOM	Bacteria--Proteobacteria--Gammaproteobacteria--Pseudomonadales--Porticoccaceae--HTCC2207--HTCC2207 sp002685195	20110523_Bin_31_1	Bacteria	Proteobacteria	Gammaproteobacteria	Pseudomonadales	Porticoccaceae	HTCC2207	HTCC2207 sp002685195	Colicin I receptor	laminarin	0	0.00406603	0.00430567	0.0091188	0.00629747	0.000756509
Ga0206125_100039129	29-PL	unassigned	putative-DOM	Bacteria--Proteobacteria--Gammaproteobacteria--Pseudomonadales--Halieaceae--Luminiphilus--	20160517_Bin_29_1	Bacteria	Proteobacteria	Gammaproteobacteria	Pseudomonadales	Halieaceae	Luminiphilus		Colicin I receptor	unassigned	0	0	0	0.0114017	0.0153575	0.0131813
Ga0206125_100049542	29-PL	unassigned	putative-DOM	Bacteria--Proteobacteria--Gammaproteobacteria--Pseudomonadales--Halieaceae--Luminiphilus--	20160517_Bin_29_1	Bacteria	Proteobacteria	Gammaproteobacteria	Pseudomonadales	Halieaceae	Luminiphilus		Pesticin receptor	unassigned	0.00132837	0.00624677	0.00644069	0.0291868	0.0344929	0.031273
Ga0206125_100054803	29-PL	unassigned	putative-DOM	Bacteria--Proteobacteria--Gammaproteobacteria--Pseudomonadales--Halieaceae--Luminiphilus--	20160517_Bin_29_1	Bacteria	Proteobacteria	Gammaproteobacteria	Pseudomonadales	Halieaceae	Luminiphilus		Pesticin receptor	unassigned	0.00973031	0.0200053	0.029366	0.0812383	0.107772	0.107889
Ga0206125_100054903	27-PSL	unassigned	putative-non-DOM	Bacteria--Proteobacteria--Gammaproteobacteria--Pseudomonadales--Halieaceae--Luminiphilus--	20160517_Bin_29_1	Bacteria	Proteobacteria	Gammaproteobacteria	Pseudomonadales	Halieaceae	Luminiphilus		putative TonB-dependent receptor BfrD	unassigned	0	0	0	0	0.00146184	0.000756509
Ga0206125_100056142	30-PSL	unassigned	putative-DOM	Bacteria--Proteobacteria--Gammaproteobacteria--Pseudomonadales--Halieaceae--Luminiphilus--	20160517_Bin_29_1	Bacteria	Proteobacteria	Gammaproteobacteria	Pseudomonadales	Halieaceae	Luminiphilus		Colicin I receptor TIGR04057	unassigned	0	0.00703915	0.00651231	0.0253471	0.0270563	0.0252645
Ga0206125_100081635	31-P	unassigned	putative-DOM	Bacteria--Proteobacteria--Gammaproteobacteria--Pseudomonadales--Halieaceae--Luminiphilus--	20160517_Bin_29_1	Bacteria	Proteobacteria	Gammaproteobacteria	Pseudomonadales	Halieaceae	Luminiphilus		Colicin I receptor	unassigned	0.00156924	0.00198717	0.00177697	0.00866385	0.0107807	0.0100404
Ga0206125_100097226	30-PSL	unassigned	putative-DOM	Bacteria--Proteobacteria--Alphaproteobacteria--Rhodobacterales--Rhodobacteraceae--HIMB11--HIMB11 sp002684375	20110530_Bin_22_1	Bacteria	Proteobacteria	Alphaproteobacteria	Rhodobacterales	Rhodobacteraceae	HIMB11	HIMB11 sp002684375	Pesticin receptor	unassigned	0	0	0	0.00659171	0.00745341	0.00766185
Ga0206125_100100692	30-PSL	unassigned	putative-DOM	Bacteria--Proteobacteria--Gammaproteobacteria--Pseudomonadales--Halieaceae--Luminiphilus--	20160517_Bin_29_1	Bacteria	Proteobacteria	Gammaproteobacteria	Pseudomonadales	Halieaceae	Luminiphilus		Pesticin receptor	unassigned	0	0.00472416	0.00406831	0.0284468	0.0393709	0.0358195
Ga0206125_100119423	33-PL	unassigned	putative-DOM	Bacteria--Proteobacteria--Gammaproteobacteria--Pseudomonadales--Halieaceae--Luminiphilus--	20160517_Bin_29_1	Bacteria	Proteobacteria	Gammaproteobacteria	Pseudomonadales	Halieaceae	Luminiphilus		Pesticin receptor	unassigned	0.000885572	0.00428676	0.00220665	0.0222248	0.0283454	0.0257142
Ga0206125_100130273	34-P	unassigned	putative-DOM	Bacteria--Proteobacteria--Gammaproteobacteria--Pseudomonadales--Halieaceae--Luminiphilus--Luminiphilus sp002390485	20160331_Bin_1_8	Bacteria	Proteobacteria	Gammaproteobacteria	Pseudomonadales	Halieaceae	Luminiphilus	Luminiphilus sp002390485	Pesticin receptor	unassigned	0	0	0	0	0	0.0103512
Ga0206125_100176282	34-P	unassigned	putative-DOM	Bacteria--Proteobacteria--Gammaproteobacteria--Pseudomonadales--Halieaceae--Luminiphilus--	20160517_Bin_29_1	Bacteria	Proteobacteria	Gammaproteobacteria	Pseudomonadales	Halieaceae	Luminiphilus		Pesticin receptor	unassigned	0	0	0	0.00201538	0.00324449	0.0166297
Ga0206125_100308771	30-PSL	unassigned	putative-DOM	Bacteria--Proteobacteria--Gammaproteobacteria--Pseudomonadales--Halieaceae--Luminiphilus--	20160321_Bin_21_3	Bacteria	Proteobacteria	Gammaproteobacteria	Pseudomonadales	Halieaceae	Luminiphilus		Pesticin receptor	unassigned	0.0104068	0.00120254	0	0.00319927	0.00552103	0.00334685
Ga0206126_100100703	34-P	unassigned	putative-DOM	Bacteria--Proteobacteria--Gammaproteobacteria--Pseudomonadales--Halieaceae--Luminiphilus--	20160517_Bin_29_1	Bacteria	Proteobacteria	Gammaproteobacteria	Pseudomonadales	Halieaceae	Luminiphilus		Ferripyoverdine receptor TIGR04057	unassigned	0	0	0	0.00195267	0.00389281	0.00326688
Ga0206126_100306742	30-PSL	unassigned	putative-DOM	Bacteria--Proteobacteria--Gammaproteobacteria--Pseudomonadales--Halieaceae--Luminiphilus--	20160517_Bin_29_1	Bacteria	Proteobacteria	Gammaproteobacteria	Pseudomonadales	Halieaceae	Luminiphilus		Pesticin receptor	unassigned	0	0.000601286	0	0.00569544	0.00623517	0.00621746
Ga0206128_100220014	33-PL	unassigned	putative-DOM	Bacteria--Proteobacteria--Gammaproteobacteria--Pseudomonadales--Halieaceae--Luminiphilus--	20160517_Bin_29_1	Bacteria	Proteobacteria	Gammaproteobacteria	Pseudomonadales	Halieaceae	Luminiphilus		Pesticin receptor	unassigned	0	0.00120254	0.00145309	0.0124517	0.0163831	0.0105232
Ga0206128_10226462	33-PL	unassigned	putative-DOM	Bacteria--Proteobacteria--Gammaproteobacteria--Pseudomonadales--Halieaceae--Luminiphilus--Luminiphilus sp002389505	20120416_Bin_90_1	Bacteria	Proteobacteria	Gammaproteobacteria	Pseudomonadales	Halieaceae	Luminiphilus	Luminiphilus sp002389505	Pesticin receptor	unassigned	0	0	0	0	0.000323496	0.00119684
Ga0206129_1000173710	33-PL	unassigned	putative-DOM	Bacteria--Proteobacteria--Gammaproteobacteria--Pseudomonadales--Halieaceae--Luminiphilus--Luminiphilus sp002389505	20120416_Bin_90_1	Bacteria	Proteobacteria	Gammaproteobacteria	Pseudomonadales	Halieaceae	Luminiphilus	Luminiphilus sp002389505	Pesticin receptor	unassigned	0	0	0	0.000643098	0.00146766	0.00536786
Ga0206129_100115186	31-P	unassigned	putative-DOM	Bacteria--Proteobacteria--Gammaproteobacteria--Pseudomonadales--Halieaceae--Luminiphilus--	20160502_Bin_37_5	Bacteria	Proteobacteria	Gammaproteobacteria	Pseudomonadales	Halieaceae	Luminiphilus		Pesticin receptor	unassigned	0	0.000601286	0	0	0	0
Ga0206129_100161242	30-PSL	unassigned	putative-DOM	Bacteria--Proteobacteria--Gammaproteobacteria--Pseudomonadales--Halieaceae--Luminiphilus--	20160502_Bin_37_5	Bacteria	Proteobacteria	Gammaproteobacteria	Pseudomonadales	Halieaceae	Luminiphilus		Colicin I receptor	unassigned	0	0	0	0.000472487	0.000877102	0.000692497
Ga0206129_100268013	30-PSL	unassigned	putative-DOM	Bacteria--Proteobacteria--Gammaproteobacteria--Pseudomonadales--HTCC2089--UBA4421--UBA4421 sp002390555	20110516_Bin_47_1	Bacteria	Proteobacteria	Gammaproteobacteria	Pseudomonadales	HTCC2089	UBA4421	UBA4421 sp002390555	Pesticin receptor	unassigned	0	0	0	0.0024565	0.00248005	0.00352266
Ga0206129_100316622	33-PL	unassigned	putative-DOM	Bacteria--Proteobacteria--Gammaproteobacteria--Pseudomonadales--HTCC2089--UBA4421--UBA4421 sp002390555	20110516_Bin_47_1	Bacteria	Proteobacteria	Gammaproteobacteria	Pseudomonadales	HTCC2089	UBA4421	UBA4421 sp002390555	Pesticin receptor TIGR04057	unassigned	0	0	0	0.00050385	0.000503196	0
Ga0206130_100244152	30-PSL	unassigned	putative-DOM	Bacteria--Proteobacteria--Gammaproteobacteria--Pseudomonadales--HTCC2089--UBA4421--UBA4421 sp002390555	20110516_Bin_47_1	Bacteria	Proteobacteria	Gammaproteobacteria	Pseudomonadales	HTCC2089	UBA4421	UBA4421 sp002390555	hypothetical protein	unassigned	0.00380388	0	0.000429651	0.0114356	0.0164456	0.0159533
Ga0206131_100082393	29-PL	unassigned	putative-DOM	Bacteria--Proteobacteria--Gammaproteobacteria--Pseudomonadales--Porticoccaceae--HTCC2207--HTCC2207 sp002685195	20110523_Bin_31_1	Bacteria	Proteobacteria	Gammaproteobacteria	Pseudomonadales	Porticoccaceae	HTCC2207	HTCC2207 sp002685195	Colicin I receptor	unassigned	0.0141013	0.0160325	0.0343773	0.0532281	0.0560987	0.0260851
Ga0206131_100467631	33-PL	unassigned	putative-DOM	Bacteria--Proteobacteria--Gammaproteobacteria--Pseudomonadales--HTCC2089--UBA4421--UBA4421 sp002390555	20110516_Bin_47_1	Bacteria	Proteobacteria	Gammaproteobacteria	Pseudomonadales	HTCC2089	UBA4421	UBA4421 sp002390555	Pesticin receptor	unassigned	0	0	0.000754973	0	0	0
Ga0206125_100144162	30-PSL	unassigned	putative-DOM	Bacteria--Proteobacteria--Gammaproteobacteria--Pseudomonadales--Halieaceae--Luminiphilus--	20160517_Bin_29_1	Bacteria	Proteobacteria	Gammaproteobacteria	Pseudomonadales	Halieaceae	Luminiphilus		Pesticin receptor	laminarin	0	0	0	0.0003359	0.000335471	0.00127588
Ga0206126_100075215	13-PDL	unassigned	putative-DOM	Bacteria--Proteobacteria--Gammaproteobacteria--Pseudomonadales--Halieaceae--Luminiphilus--	20160517_Bin_29_1	Bacteria	Proteobacteria	Gammaproteobacteria	Pseudomonadales	Halieaceae	Luminiphilus		Vitamin B12 transporter BtuB TIGR04057	laminarin	0	0.00360771	0.000859325	0.0034751	0.00465707	0.00439876
Ga0206131_100012628	29-PL	unassigned	putative-DOM	Bacteria--Proteobacteria--Gammaproteobacteria--Pseudomonadales--Halieaceae--Luminiphilus--	20160517_Bin_29_1	Bacteria	Proteobacteria	Gammaproteobacteria	Pseudomonadales	Halieaceae	Luminiphilus		Pesticin receptor	unassigned	0.000885572	0.00880983	0.00799965	0.0449172	0.0601419	0.0608649
Ga0206131_100452442	33-PL	unassigned	putative-DOM	Bacteria--Proteobacteria--Gammaproteobacteria--Pseudomonadales--Halieaceae--Luminiphilus--	20160321_Bin_21_3	Bacteria	Proteobacteria	Gammaproteobacteria	Pseudomonadales	Halieaceae	Luminiphilus		Pesticin receptor	unassigned	0.00775259	0.000601286	0	0.00151153	0.00290305	0.00168801
Ga0206125_1000113131	12-P	unassigned	putative-DOM	Bacteria--Proteobacteria--Gammaproteobacteria--Pseudomonadales--Halieaceae--Luminiphilus--	20160517_Bin_29_1	Bacteria	Proteobacteria	Gammaproteobacteria	Pseudomonadales	Halieaceae	Luminiphilus		Vitamin B12 transporter BtuB TIGR04057	unassigned	0.000683666	0.0144126	0.0185485	0.0383489	0.0439222	0.0389087
Ga0206129_100050965	12-P	unassigned	putative-DOM	Bacteria--Proteobacteria--Gammaproteobacteria--Pseudomonadales--Halieaceae--Luminiphilus--Luminiphilus sp002389505	20120416_Bin_90_1	Bacteria	Proteobacteria	Gammaproteobacteria	Pseudomonadales	Halieaceae	Luminiphilus	Luminiphilus sp002389505	Colicin I receptor TIGR04057	unassigned	0	0	0	0	0	0.000504346
Ga0206125_100025925	13-PDL	unassigned	putative-DOM	Bacteria--Proteobacteria--Gammaproteobacteria--Pseudomonadales--Halieaceae--Luminiphilus--	20160517_Bin_29_1	Bacteria	Proteobacteria	Gammaproteobacteria	Pseudomonadales	Halieaceae	Luminiphilus		Vitamin B12 transporter BtuB TIGR04057	unassigned	0.0230948	0.0447526	0.0425482	0.110301	0.113788	0.117845
Ga0206129_100153422	13-PDL	unassigned	putative-DOM	Bacteria--Proteobacteria--Gammaproteobacteria--Pseudomonadales--Halieaceae--Luminiphilus--	20160502_Bin_37_5	Bacteria	Proteobacteria	Gammaproteobacteria	Pseudomonadales	Halieaceae	Luminiphilus		Vitamin B12 transporter BtuB TIGR04057	unassigned	0	0	0	0.00492395	0.00558326	0.0077324
Ga0206129_100293542	13-PDL	unassigned	putative-DOM	Bacteria--Proteobacteria--Gammaproteobacteria--SAR86--D2472--SCGC-AAA076-P13--	20160512_Bin_30_3	Bacteria	Proteobacteria	Gammaproteobacteria	SAR86	D2472	SCGC-AAA076-P13		Vitamin B12 transporter BtuB TIGR04057	cazyme-associated-no-substrate-predicted	0	0	0	0	0	0.000865621
Ga0206125_100047024	3-PD	laminarin	Proteobacteria-PULs	Bacteria--Proteobacteria--Gammaproteobacteria--Pseudomonadales--Halieaceae--Luminiphilus--	20160517_Bin_29_1	Bacteria	Proteobacteria	Gammaproteobacteria	Pseudomonadales	Halieaceae	Luminiphilus		Colicin I receptor	unassigned	0	0.0232807	0.0158815	0.056909	0.0614887	0.0684999
Ga0206129_100270142	3-PD	laminarin	Proteobacteria-PULs	Bacteria--Proteobacteria--Gammaproteobacteria--Pseudomonadales--Halieaceae--Luminiphilus--	20160502_Bin_37_5	Bacteria	Proteobacteria	Gammaproteobacteria	Pseudomonadales	Halieaceae	Luminiphilus		hypothetical protein	unassigned	0	0	0	0	0.000323496	0.000504346
Ga0206130_100347574	3-PD	laminarin	Proteobacteria-PULs	unassigned	unassigned	unassigned	unassigned	unassigned	unassigned	unassigned	unassigned	unassigned	Colicin I receptor	unassigned	0	0	0	0	0.000323496	0.0022695
Ga0206125_100025134	31-P	unassigned	putative-DOM	Bacteria--Proteobacteria--Gammaproteobacteria--Pseudomonadales--Halieaceae--Luminiphilus--	20160517_Bin_29_1	Bacteria	Proteobacteria	Gammaproteobacteria	Pseudomonadales	Halieaceae	Luminiphilus		Pesticin receptor	unassigned	0	0	0	0.00245309	0.00416722	0.00152804
Ga0206125_100049625	33-PL	unassigned	putative-DOM	Bacteria--Proteobacteria--Gammaproteobacteria--Pseudomonadales--Halieaceae--Luminiphilus--	20160517_Bin_29_1	Bacteria	Proteobacteria	Gammaproteobacteria	Pseudomonadales	Halieaceae	Luminiphilus		Colicin I receptor	unassigned	0	0	0	0.0133599	0.0214585	0.0170504
Ga0206129_100030761	30-PSL	unassigned	putative-DOM	Bacteria--Proteobacteria--Gammaproteobacteria--Pseudomonadales--Halieaceae--Luminiphilus--Luminiphilus sp002389505	20120416_Bin_90_1	Bacteria	Proteobacteria	Gammaproteobacteria	Pseudomonadales	Halieaceae	Luminiphilus	Luminiphilus sp002389505	Pesticin receptor	unassigned	0	0	0	0.00380834	0.00388549	0.00830445
Ga0206129_100453921	31-P	unassigned	putative-DOM	Bacteria--Proteobacteria--Alphaproteobacteria--Rhodobacterales--Rhodobacteraceae--HIMB11--HIMB11 sp002684375	20110530_Bin_22_1	Bacteria	Proteobacteria	Alphaproteobacteria	Rhodobacterales	Rhodobacteraceae	HIMB11	HIMB11 sp002684375	Ferrienterobactin receptor	unassigned	0	0	0	0	0.00136232	0
Ga0206131_100172033	33-PL	unassigned	putative-DOM	Bacteria--Proteobacteria--Gammaproteobacteria--Pseudomonadales--HTCC2089--UBA4421--UBA4421 sp002390555	20110516_Bin_47_1	Bacteria	Proteobacteria	Gammaproteobacteria	Pseudomonadales	HTCC2089	UBA4421	UBA4421 sp002390555	Colicin I receptor	unassigned	0	0	0	0.00154849	0.00132389	0
Ga0206125_100049324	7-PE	unassigned	putative-DOM	Bacteria--Proteobacteria--Gammaproteobacteria--Pseudomonadales--Halieaceae--Luminiphilus--	20160517_Bin_29_1	Bacteria	Proteobacteria	Gammaproteobacteria	Pseudomonadales	Halieaceae	Luminiphilus		hypothetical protein	unassigned	0	0.0026919	0.00711799	0.0377155	0.0421302	0.0430017
Ga0206131_101476511	3-PD	laminarin	Proteobacteria-PULs	unassigned	unassigned	unassigned	unassigned	unassigned	unassigned	unassigned	unassigned	unassigned	hypothetical protein	unassigned	0	0	0	0.000472487	0	0
Ga0206123_100655071	33-PL	unassigned	putative-DOM	Bacteria--Proteobacteria--Gammaproteobacteria--Pseudomonadales--Halieaceae--Luminiphilus--	20160321_Bin_21_3	Bacteria	Proteobacteria	Gammaproteobacteria	Pseudomonadales	Halieaceae	Luminiphilus		Pesticin receptor	unassigned	0	0	0	0.00114429	0.00067092	0.000477049
Ga0206125_10000001275	29-PL	unassigned	putative-DOM	Bacteria--Proteobacteria--Gammaproteobacteria--UBA10353--UBA7415--UBA7415--UBA7415 sp002470515	20100413_Bin_38_1	Bacteria	Proteobacteria	Gammaproteobacteria	UBA10353	UBA7415	UBA7415	UBA7415 sp002470515	Pesticin receptor	cazyme-associated-no-substrate-predicted	0.00102549	0.0651378	0.00709528	0.0136491	0.0128008	0.0105987
Ga0206125_1000001222	28-P	unassigned	putative-DOM	Bacteria--Proteobacteria--Gammaproteobacteria--UBA10353--UBA7415--UBA7415--UBA7415 sp002470515	20100413_Bin_38_1	Bacteria	Proteobacteria	Gammaproteobacteria	UBA10353	UBA7415	UBA7415	UBA7415 sp002470515	Pesticin receptor TIGR04057	unassigned	0	0.0148323	0	0.00397895	0.00480568	0.00308057
Ga0206125_1000020231	33-PL	unassigned	putative-DOM	Bacteria--Proteobacteria--Gammaproteobacteria--Pseudomonadales--HTCC2089--UBA4421--UBA4421 sp002389675	20160517_Bin_21_4	Bacteria	Proteobacteria	Gammaproteobacteria	Pseudomonadales	HTCC2089	UBA4421	UBA4421 sp002389675	Colicin I receptor	unassigned	0.00737414	0.0105998	0.00670447	0.0108286	0.0137606	0.0153803
Ga0206125_100056143	35-PL	unassigned	putative-DOM	Bacteria--Proteobacteria--Gammaproteobacteria--Pseudomonadales--Halieaceae--Luminiphilus--	20160517_Bin_29_1	Bacteria	Proteobacteria	Gammaproteobacteria	Pseudomonadales	Halieaceae	Luminiphilus		Colicin I receptor	unassigned	0	0	0	0.0172935	0.0265856	0.0211847
Ga0206125_100114083	33-PL	unassigned	putative-DOM	Bacteria--Proteobacteria--Gammaproteobacteria--Pseudomonadales--HTCC2089--UBA9926--UBA9926 sp003451575	20100511_Bin_19_1	Bacteria	Proteobacteria	Gammaproteobacteria	Pseudomonadales	HTCC2089	UBA9926	UBA9926 sp003451575	Pesticin receptor	unassigned	0.0219708	0.0228432	0.0182798	0.0263728	0.0182281	0.014204
Ga0206125_100300842	33-PL	unassigned	putative-DOM	Bacteria--Proteobacteria--Gammaproteobacteria--Pseudomonadales--HTCC2089--UBA4582--UBA4582 sp002389265	20160426_Bin_20_1	Bacteria	Proteobacteria	Gammaproteobacteria	Pseudomonadales	HTCC2089	UBA4582	UBA4582 sp002389265	Colicin I receptor	unassigned	0.00647899	0.00247117	0.000644488	0.00684442	0.00589482	0.00442138
Ga0206126_100066061	33-PL	unassigned	putative-DOM	Bacteria--Proteobacteria--Gammaproteobacteria--Pseudomonadales--HTCC2089--UBA4421--UBA4421 sp002389675	20160517_Bin_21_4	Bacteria	Proteobacteria	Gammaproteobacteria	Pseudomonadales	HTCC2089	UBA4421	UBA4421 sp002389675	Colicin I receptor	unassigned	0.00177117	0.00223506	0	0.00851588	0.0109798	0.0165302
Ga0206128_10010682	33-PL	unassigned	putative-DOM	Bacteria--Proteobacteria--Gammaproteobacteria--Pseudomonadales--HTCC2089--UBA9926--UBA9926 sp003451575	20100511_Bin_19_1	Bacteria	Proteobacteria	Gammaproteobacteria	Pseudomonadales	HTCC2089	UBA9926	UBA9926 sp003451575	Pesticin receptor	unassigned	0.0107439	0.0190775	0.0281807	0.0183351	0.00792224	0.00533594
Ga0206128_10090685	33-PL	unassigned	putative-DOM	Bacteria--Proteobacteria--Gammaproteobacteria--Pseudomonadales--HTCC2089--UBA9926--UBA9926 sp003451575	20100511_Bin_19_1	Bacteria	Proteobacteria	Gammaproteobacteria	Pseudomonadales	HTCC2089	UBA9926	UBA9926 sp003451575	Pesticin receptor	laminarin	0.0756882	0.0359815	0.0590365	0.0935714	0.0825855	0.061377
Ga0206128_10227432	29-PL	unassigned	putative-DOM	Bacteria--Proteobacteria--Alphaproteobacteria--Rhodobacterales--Rhodobacteraceae--HIMB11--HIMB11 sp002684375	20110530_Bin_22_1	Bacteria	Proteobacteria	Alphaproteobacteria	Rhodobacterales	Rhodobacteraceae	HIMB11	HIMB11 sp002684375	Ferripyoverdine receptor	unassigned	0	0	0	0.0010077	0.00100639	0.000692497
Ga0206129_100242743	33-PL	unassigned	putative-DOM	Bacteria--Proteobacteria--Gammaproteobacteria--Pseudomonadales--HTCC2089--UBA9659--	20160517_Bin_40_1	Bacteria	Proteobacteria	Gammaproteobacteria	Pseudomonadales	HTCC2089	UBA9659		Colicin I receptor	unassigned	0	0	0	0.00638148	0.0116771	0.0122846
Ga0206131_100589881	33-PL	unassigned	putative-DOM	Bacteria--Proteobacteria--Gammaproteobacteria--Pseudomonadales--Halieaceae--Luminiphilus--	20160321_Bin_21_3	Bacteria	Proteobacteria	Gammaproteobacteria	Pseudomonadales	Halieaceae	Luminiphilus		Colicin I receptor	unassigned	0.000885572	0	0	0.00083975	0.0022381	0.00136997
Ga0206128_10068572	30-PSL	unassigned	putative-DOM	Bacteria--Proteobacteria--Gammaproteobacteria--SAR86--D2472--SCGC-AAA076-P13--SCGC-AAA076-P13 sp000385055	20160512_Bin_30_2	Bacteria	Proteobacteria	Gammaproteobacteria	SAR86	D2472	SCGC-AAA076-P13	SCGC-AAA076-P13 sp000385055	Colicin I receptor TIGR04057	unassigned	0	0	0	0	0	0.000850595
Ga0206129_100130034	30-PSL	unassigned	putative-DOM	Bacteria--Proteobacteria--Gammaproteobacteria--SAR86--D2472--SCGC-AAA076-P13--	20100504_Bin_115_1	Bacteria	Proteobacteria	Gammaproteobacteria	SAR86	D2472	SCGC-AAA076-P13		hypothetical protein	unassigned	0	0	0	0	0	0.00583647
Ga0206129_100358552	30-PSL	unassigned	putative-DOM	unassigned	unassigned	unassigned	unassigned	unassigned	unassigned	unassigned	unassigned	unassigned	Colicin I receptor	unassigned	0	0	0	0	0	0.00119684
Ga0206128_10037028	13-PDL	unassigned	putative-DOM	Bacteria--Proteobacteria--Gammaproteobacteria--Pseudomonadales--Pseudohongiellaceae--OM182--OM182 sp001438145	20160412_Bin_5_6	Bacteria	Proteobacteria	Gammaproteobacteria	Pseudomonadales	Pseudohongiellaceae	OM182	OM182 sp001438145	Colicin I receptor TIGR04057	unassigned	0	0	0.00781277	0.0375157	0.0498656	0.0339481
Ga0206128_10220811	13-PDL	unassigned	putative-DOM	Bacteria--Proteobacteria--Gammaproteobacteria--Pseudomonadales--Pseudohongiellaceae--OM182--OM182 sp001438145	20160412_Bin_5_6	Bacteria	Proteobacteria	Gammaproteobacteria	Pseudomonadales	Pseudohongiellaceae	OM182	OM182 sp001438145	Colicin I receptor TIGR04057	unassigned	0	0	0.0084426	0.0328943	0.0461978	0.0391723
Ga0206128_11158881	29-PL	unassigned	putative-DOM	unassigned	unassigned	unassigned	unassigned	unassigned	unassigned	unassigned	unassigned	unassigned	Colicin I receptor	unassigned	0	0	0	0.00101594	0	0
Ga0206129_100071608	13-PDL	unassigned	putative-DOM	unassigned	unassigned	unassigned	unassigned	unassigned	unassigned	unassigned	unassigned	unassigned	Colicin I receptor	unassigned	0	0	0	0.00199227	0.00115017	0.000346248
Ga0206125_100139583	23-P	unassigned	putative-non-DOM	Bacteria--Proteobacteria--Gammaproteobacteria--Pseudomonadales--HTCC2089--UBA9926--UBA9926 sp003451575	20100511_Bin_19_1	Bacteria	Proteobacteria	Gammaproteobacteria	Pseudomonadales	HTCC2089	UBA9926	UBA9926 sp003451575	Vitamin B12 transporter BtuB	unassigned	0	0	0.00171865	0.00188439	0.00117412	0
Ga0206129_100036199	3-PD	unassigned	Proteobacteria-PULs	Bacteria--Proteobacteria--Alphaproteobacteria--Rhodobacterales--Rhodobacteraceae--HIMB11--HIMB11 sp002684375	20110530_Bin_22_1	Bacteria	Proteobacteria	Alphaproteobacteria	Rhodobacterales	Rhodobacteraceae	HIMB11	HIMB11 sp002684375	hypothetical protein	alginate	0	0	0	0	0	0.000346248
Ga0206125_1000022651	31-P	unassigned	putative-DOM	Bacteria--Proteobacteria--Gammaproteobacteria--Pseudomonadales--Porticoccaceae--HTCC2207--HTCC2207 sp002685195	20110523_Bin_31_1	Bacteria	Proteobacteria	Gammaproteobacteria	Pseudomonadales	Porticoccaceae	HTCC2207	HTCC2207 sp002685195	Colicin I receptor TIGR04057	unassigned	0	0	0	0.00315978	0.00734923	0.0174463
Ga0206125_100218983	31-P	unassigned	putative-DOM	Bacteria--Proteobacteria--Gammaproteobacteria--Pseudomonadales--Halieaceae--Luminiphilus--	20160321_Bin_21_3	Bacteria	Proteobacteria	Gammaproteobacteria	Pseudomonadales	Halieaceae	Luminiphilus		Pesticin receptor TIGR04057	unassigned	0	0	0	0	0	0.000504346
Ga0206125_100237471	31-P	unassigned	putative-DOM	Bacteria--Proteobacteria--Alphaproteobacteria--Rhodobacterales--Rhodobacteraceae--HIMB11--HIMB11 sp002684375	20110530_Bin_22_1	Bacteria	Proteobacteria	Alphaproteobacteria	Rhodobacterales	Rhodobacteraceae	HIMB11	HIMB11 sp002684375	Pesticin receptor TIGR04057	cazyme-associated-no-substrate-predicted	0	0	0	0	0	0.000346248
Ga0206127_10029808	31-P	unassigned	putative-DOM	Bacteria--Proteobacteria--Gammaproteobacteria--Pseudomonadales--Halieaceae--Luminiphilus--	20160517_Bin_29_1	Bacteria	Proteobacteria	Gammaproteobacteria	Pseudomonadales	Halieaceae	Luminiphilus		Pesticin receptor TIGR04057	unassigned	0	0	0	0.00517513	0.0150976	0.0438869
Ga0206129_100097423	12-P	unassigned	putative-DOM	unassigned	unassigned	unassigned	unassigned	unassigned	unassigned	unassigned	unassigned	unassigned	unassigned	unassigned	0	0	0	0.00620188	0.00677535	0.0143198
Ga0206125_1000001061	7-PE	unassigned	putative-DOM	Bacteria--Proteobacteria--Gammaproteobacteria--Pseudomonadales--Pseudohongiellaceae--OM182--OM182 sp001438145	20160412_Bin_5_6	Bacteria	Proteobacteria	Gammaproteobacteria	Pseudomonadales	Pseudohongiellaceae	OM182	OM182 sp001438145	hypothetical protein	unassigned	0.00221642	0.00120254	0.016755	0.0078576	0.00474222	0.00170301
Ga0206128_10213812	7-PE	unassigned	putative-DOM	Bacteria--Proteobacteria--Gammaproteobacteria--Pseudomonadales--HTCC2089--UBA9926--UBA9926 sp003451575	20100511_Bin_19_1	Bacteria	Proteobacteria	Gammaproteobacteria	Pseudomonadales	HTCC2089	UBA9926	UBA9926 sp003451575	hypothetical protein	unassigned	0.087292	0.0032814	0.000644488	0.0400647	0.0359906	0.0604157
Ga0206131_100199232	7-PE	unassigned	putative-DOM	Bacteria--Proteobacteria--Gammaproteobacteria--Pseudomonadales--Pseudohongiellaceae--OM182--OM182 sp001438145	20160412_Bin_5_6	Bacteria	Proteobacteria	Gammaproteobacteria	Pseudomonadales	Pseudohongiellaceae	OM182	OM182 sp001438145	hypothetical protein	unassigned	0.00731213	0.00887824	0.0496885	0.037696	0.0343996	0.0322273
Ga0206129_100230511	13-PDL	unassigned	putative-DOM	unassigned	unassigned	unassigned	unassigned	unassigned	unassigned	unassigned	unassigned	unassigned	Vitamin B12 transporter BtuB	unassigned	0	0	0	0	0	0.000346248
Ga0206129_100258902	12-P	unassigned	putative-DOM	Bacteria--Proteobacteria--Gammaproteobacteria--Pseudomonadales--Porticoccaceae--HTCC2207--	20160502_Bin_27_3	Bacteria	Proteobacteria	Gammaproteobacteria	Pseudomonadales	Porticoccaceae	HTCC2207		Ferric enterobactin receptor TIGR04057	unassigned	0	0	0.00376876	0.00390535	0.00379197	0.00121185
Ga0206125_100202562	12-P	unassigned	putative-DOM	Bacteria--Proteobacteria--Gammaproteobacteria--Pseudomonadales--Porticoccaceae--HTCC2207--HTCC2207 sp002685195	20110523_Bin_31_1	Bacteria	Proteobacteria	Gammaproteobacteria	Pseudomonadales	Porticoccaceae	HTCC2207	HTCC2207 sp002685195	Colicin I receptor TIGR04057	unassigned	0.204009	0.247295	0.261192	0.18907	0.179331	0.100783
Ga0206128_100024536	12-P	unassigned	putative-DOM	Bacteria--Proteobacteria--Gammaproteobacteria--Pseudomonadales--Porticoccaceae--HTCC2207--HTCC2207 sp002378645	20160419_Bin_31_1	Bacteria	Proteobacteria	Gammaproteobacteria	Pseudomonadales	Porticoccaceae	HTCC2207	HTCC2207 sp002378645	Ferric enterobactin receptor TIGR04057	unassigned	0	0.00250086	0.054327	0.111003	0.0785445	0.0427493
Ga0206129_100161104	12-P	unassigned	putative-DOM	Bacteria--Proteobacteria--Gammaproteobacteria--Pseudomonadales--Pseudohongiellaceae--UBA9145--UBA9145 sp003483155	20110407_Bin_35	Bacteria	Proteobacteria	Gammaproteobacteria	Pseudomonadales	Pseudohongiellaceae	UBA9145	UBA9145 sp003483155	Colicin I receptor TIGR04057	cazyme-associated-no-substrate-predicted	0.238837	0.034021	0.0150739	0.0369197	0.0348523	0.068631
Ga0206130_100196971	12-P	unassigned	putative-DOM	Bacteria--Proteobacteria--Gammaproteobacteria--SAR86--D2472--D2472--	20160316_Bin_35_5	Bacteria	Proteobacteria	Gammaproteobacteria	SAR86	D2472	D2472		Ferric enterobactin receptor TIGR04057	cazyme-associated-no-substrate-predicted	0.0453548	0.00228783	0	0.00724858	0.00616202	0.024843
Ga0206125_100261152	13-PDL	unassigned	putative-DOM	Bacteria--Proteobacteria--Gammaproteobacteria--SAR86--D2472--D2472--	20160316_Bin_35_5	Bacteria	Proteobacteria	Gammaproteobacteria	SAR86	D2472	D2472		Vitamin B12 transporter BtuB TIGR04057	unassigned	0.0659268	0.00264531	0	0.00951108	0.00877737	0.0195851
Ga0206128_10109532	13-PDL	unassigned	putative-DOM	Bacteria--Proteobacteria--Gammaproteobacteria--SAR86--D2472--D2472--	20160502_Bin_32_9	Bacteria	Proteobacteria	Gammaproteobacteria	SAR86	D2472	D2472		Vitamin B12 transporter BtuB TIGR04057	unassigned	0.00612596	0	0	0.00199494	0.00148564	0.00383984
Ga0206129_1000143115	13-PDL	unassigned	putative-DOM	Bacteria--Proteobacteria--Gammaproteobacteria--SAR86--D2472--D2472--D2472 sp002469975	20120524_Bin_43_2	Bacteria	Proteobacteria	Gammaproteobacteria	SAR86	D2472	D2472	D2472 sp002469975	Vitamin B12 transporter BtuB TIGR04057	cazyme-associated-no-substrate-predicted	0.0131949	0.00287372	0	0.0111025	0.0116805	0.0270503
Ga0206129_100093212	13-PDL	unassigned	putative-DOM	Bacteria--Proteobacteria--Alphaproteobacteria--Rhodospirillales_A--UBA4479--UBA4479--UBA4479 sp002389385	20160426_Bin_22_2	Bacteria	Proteobacteria	Alphaproteobacteria	Rhodospirillales_A	UBA4479	UBA4479	UBA4479 sp002389385	Vitamin B12 transporter BtuB TIGR04057	unassigned	0	0	0	0.00199227	0.000503196	0.00121185
Ga0206129_100328492	13-PDL	unassigned	putative-DOM	unassigned	unassigned	unassigned	unassigned	unassigned	unassigned	unassigned	unassigned	unassigned	Vitamin B12 transporter BtuB	unassigned	0	0	0	0	0	0.00186202
Ga0206126_104492471	12-P	unassigned	putative-DOM	Bacteria--Proteobacteria--Gammaproteobacteria--Pseudomonadales--Pseudohongiellaceae--UBA9145--	20120510_Bin_79_1	Bacteria	Proteobacteria	Gammaproteobacteria	Pseudomonadales	Pseudohongiellaceae	UBA9145		Colicin I receptor TIGR04057	unassigned	0	0.000601286	0	0.00116954	0	0
Ga0206123_100290992	13-PDL	unassigned	putative-DOM	Bacteria--Proteobacteria--Gammaproteobacteria--Burkholderiales--SG8-40--UBA3031--UBA3031 sp003485335	20110526_Bin_113_1	Bacteria	Proteobacteria	Gammaproteobacteria	Burkholderiales	SG8-40	UBA3031	UBA3031 sp003485335	Vitamin B12 transporter BtuB TIGR04057	unassigned	0.00114957	0	0	0	0	0.00138497
Ga0206125_10000007218	13-PDL	unassigned	putative-DOM	Bacteria--Proteobacteria--Gammaproteobacteria--UBA10353--UBA7415--UBA7415--UBA7415 sp002470515	20100413_Bin_38_1	Bacteria	Proteobacteria	Gammaproteobacteria	UBA10353	UBA7415	UBA7415	UBA7415 sp002470515	Vitamin B12 transporter BtuB TIGR04057	unassigned	0.023985	0.193425	0.0447187	0.0443862	0.0445129	0.0342953
Ga0206124_100142491	13-PDL	unassigned	putative-DOM	Bacteria--Proteobacteria--Gammaproteobacteria--Pseudomonadales--HTCC2089--UBA4582--UBA4582 sp002389265	20160426_Bin_20_1	Bacteria	Proteobacteria	Gammaproteobacteria	Pseudomonadales	HTCC2089	UBA4582	UBA4582 sp002389265	Vitamin B12 transporter BtuB TIGR04057	unassigned	0.0461807	0.0273376	0.0383446	0.0618379	0.0526431	0.0389554
Ga0206125_1000075230	13-PDL	unassigned	putative-DOM	Bacteria--Proteobacteria--Gammaproteobacteria--Pseudomonadales--Porticoccaceae--HTCC2207--	20160512_Bin_22_6	Bacteria	Proteobacteria	Gammaproteobacteria	Pseudomonadales	Porticoccaceae	HTCC2207		Vitamin B12 transporter BtuB	cazyme-associated-no-substrate-predicted	0	0.0015032	0.0121544	0.00518064	0.00799511	0.00179525
Ga0206130_100030885	13-PDL	unassigned	putative-DOM	Bacteria--Proteobacteria--Gammaproteobacteria--Pseudomonadales--HTCC2089--UBA4582--UBA4582 sp002389265	20160426_Bin_20_1	Bacteria	Proteobacteria	Gammaproteobacteria	Pseudomonadales	HTCC2089	UBA4582	UBA4582 sp002389265	Vitamin B12 transporter BtuB TIGR04057	unassigned	0	0	0.000429651	0.0363385	0.0348523	0.0482999
Ga0206131_1000059015	13-PDL	unassigned	putative-DOM	Bacteria--Proteobacteria--Gammaproteobacteria--Pseudomonadales--HTCC2089--UBA9659--	20160517_Bin_40_1	Bacteria	Proteobacteria	Gammaproteobacteria	Pseudomonadales	HTCC2089	UBA9659		Vitamin B12 transporter BtuB TIGR04057	unassigned	0	0	0	0.022745	0.0445669	0.0392707
Ga0206130_104147651	3-PD	unassigned	Proteobacteria-PULs	unassigned	unassigned	unassigned	unassigned	unassigned	unassigned	unassigned	unassigned	unassigned	hypothetical protein	unassigned	0	0	0	0.0010077	0.00301568	0.00349177
Ga0206125_100053633	1-P	unassigned	putative-DOM	Bacteria--Proteobacteria--Gammaproteobacteria--Pseudomonadales--HTCC2089--UBA9926--UBA9926 sp003451575	20100511_Bin_19_1	Bacteria	Proteobacteria	Gammaproteobacteria	Pseudomonadales	HTCC2089	UBA9926	UBA9926 sp003451575	hypothetical protein	unassigned	0	0	0	0.0122144	0.00514254	0.00151302
Ga0206125_10000107107	13-PDL	unassigned	putative-DOM	Bacteria--Proteobacteria--Gammaproteobacteria--Pseudomonadales--Porticoccaceae--HTCC2207--	20160321_Bin_21_2	Bacteria	Proteobacteria	Gammaproteobacteria	Pseudomonadales	Porticoccaceae	HTCC2207		Vitamin B12 transporter BtuB TIGR04057	unassigned	0.0241712	0.00788823	0.00139624	0.00684442	0.00366151	0.00310878
Ga0206125_100025542	13-PDL	unassigned	putative-DOM	Bacteria--Proteobacteria--Gammaproteobacteria--Pseudomonadales--Porticoccaceae--HTCC2207--HTCC2207 sp002685195	20110523_Bin_31_1	Bacteria	Proteobacteria	Gammaproteobacteria	Pseudomonadales	Porticoccaceae	HTCC2207	HTCC2207 sp002685195	Vitamin B12 transporter BtuB TIGR04057	unassigned	0.156925	0.193938	0.209947	0.191899	0.154682	0.0825604
Ga0206125_100181012	13-PDL	unassigned	putative-DOM	Bacteria--Proteobacteria--Gammaproteobacteria--Pseudomonadales--Porticoccaceae--HTCC2207--HTCC2207 sp002685195	20110523_Bin_31_1	Bacteria	Proteobacteria	Gammaproteobacteria	Pseudomonadales	Porticoccaceae	HTCC2207	HTCC2207 sp002685195	hypothetical protein	unassigned	0.0929353	0.071544	0.138874	0.125469	0.134044	0.0774811
Ga0206125_100384231	13-PDL	unassigned	putative-DOM	unassigned	unassigned	unassigned	unassigned	unassigned	unassigned	unassigned	unassigned	unassigned	unassigned	unassigned	0	0.0027718	0.00311489	0.00385062	0.00264178	0.000519373
Ga0206126_100079193	13-PDL	unassigned	putative-DOM	Bacteria--Proteobacteria--Gammaproteobacteria--Pseudomonadales--HTCC2089--UBA9926--UBA9926 sp003451575	20100511_Bin_19_1	Bacteria	Proteobacteria	Gammaproteobacteria	Pseudomonadales	HTCC2089	UBA9926	UBA9926 sp003451575	Colicin I receptor TIGR04057	unassigned	0.0842927	0.0638207	0.0616109	0.0489534	0.0451574	0.0292736
Ga0206126_100304853	13-PDL	unassigned	putative-DOM	unassigned	unassigned	unassigned	unassigned	unassigned	unassigned	unassigned	unassigned	unassigned	unassigned	unassigned	0	0	0	0.00050385	0.000503196	0.000519373
Ga0206128_10015832	13-PDL	unassigned	putative-DOM	Bacteria--Proteobacteria--Gammaproteobacteria--Pseudomonadales--Porticoccaceae--HTCC2207--HTCC2207 sp002378645	20160419_Bin_31_1	Bacteria	Proteobacteria	Gammaproteobacteria	Pseudomonadales	Porticoccaceae	HTCC2207	HTCC2207 sp002378645	Vitamin B12 transporter BtuB	unassigned	0.033823	0.029743	0.111172	0.187737	0.147447	0.0998902
Ga0206129_100106153	13-PDL	unassigned	putative-DOM	Bacteria--Proteobacteria--Gammaproteobacteria--Pseudomonadales--Porticoccaceae--HTCC2207--	20160502_Bin_27_3	Bacteria	Proteobacteria	Gammaproteobacteria	Pseudomonadales	Porticoccaceae	HTCC2207		Vitamin B12 transporter BtuB TIGR04057	unassigned	0	0	0	0.00422613	0.00474461	0.000756509
Ga0206130_100348841	13-PDL	unassigned	putative-DOM	unassigned	unassigned	unassigned	unassigned	unassigned	unassigned	unassigned	unassigned	unassigned	unassigned	unassigned	0.0424522	0.0315847	0.0264865	0.0282955	0.0278624	0.0245551
Ga0206131_102975071	13-PDL	unassigned	putative-DOM	Bacteria--Proteobacteria--Gammaproteobacteria--Pseudomonadales--Porticoccaceae--HTCC2207--HTCC2207 sp002378645	20160419_Bin_31_1	Bacteria	Proteobacteria	Gammaproteobacteria	Pseudomonadales	Porticoccaceae	HTCC2207	HTCC2207 sp002378645	Vitamin B12 transporter BtuB	unassigned	0	0	0	0.00565432	0.00395369	0.00280393
Ga0206129_100081964	7-PE	unassigned	putative-DOM	unassigned	unassigned	unassigned	unassigned	unassigned	unassigned	unassigned	unassigned	unassigned	hypothetical protein	unassigned	0	0	0	0	0	0.00495482
Ga0206131_100106914	7-PE	unassigned	putative-DOM	unassigned	unassigned	unassigned	unassigned	unassigned	unassigned	unassigned	unassigned	unassigned	hypothetical protein	unassigned	0	0	0	0	0	0.00223557
Ga0206129_100302642	12-P	unassigned	putative-DOM	Bacteria--Proteobacteria--Gammaproteobacteria--Pseudomonadales--Halieaceae--Luminiphilus--	20160321_Bin_21_3	Bacteria	Proteobacteria	Gammaproteobacteria	Pseudomonadales	Halieaceae	Luminiphilus		Ferrienterobactin receptor TIGR04057	unassigned	0.00360441	0.0015032	0	0.00299162	0.00310072	0.00248773
Ga0206130_100257412	12-P	unassigned	putative-DOM	Bacteria--Proteobacteria--Gammaproteobacteria--Pseudomonadales--Porticoccaceae--HTCC2207--	20160502_Bin_27_3	Bacteria	Proteobacteria	Gammaproteobacteria	Pseudomonadales	Porticoccaceae	HTCC2207		Colicin I receptor TIGR04057	unassigned	0	0	0	0.00165904	0.000658967	0
Ga0206125_100056454	3-PD	unassigned	Proteobacteria-PULs	Bacteria--Proteobacteria--Gammaproteobacteria--Pseudomonadales--Porticoccaceae--HTCC2207--HTCC2207 sp002334915	20110428_Bin_34_1	Bacteria	Proteobacteria	Gammaproteobacteria	Pseudomonadales	Porticoccaceae	HTCC2207	HTCC2207 sp002334915	Vitamin B12 transporter BtuB	unassigned	0	0	0	0	0.00116948	0
Ga0206125_1000003237	30-PSL	unassigned	putative-DOM	Bacteria--Proteobacteria--Gammaproteobacteria--Pseudomonadales--Porticoccaceae--HTCC2207--	20160321_Bin_21_2	Bacteria	Proteobacteria	Gammaproteobacteria	Pseudomonadales	Porticoccaceae	HTCC2207		Pesticin receptor	unassigned	0.00527457	0	0	0.00382757	0	0.00100867
Ga0206125_1000003482	28-P	unassigned	putative-DOM	Bacteria--Proteobacteria--Gammaproteobacteria--Pseudomonadales--Porticoccaceae--HTCC2207--	20160321_Bin_21_2	Bacteria	Proteobacteria	Gammaproteobacteria	Pseudomonadales	Porticoccaceae	HTCC2207		Pesticin receptor TIGR04057	unassigned	0.000683666	0	0	0	0	0
Ga0206125_1000025417	30-PSL	unassigned	putative-DOM	Bacteria--Proteobacteria--Gammaproteobacteria--Pseudomonadales--Porticoccaceae--HTCC2207--HTCC2207 sp002685195	20110523_Bin_31_1	Bacteria	Proteobacteria	Gammaproteobacteria	Pseudomonadales	Porticoccaceae	HTCC2207	HTCC2207 sp002685195	Pesticin receptor	unassigned	0	0	0	0.000976337	0.00115017	0
Ga0206125_1000025419	30-PSL	unassigned	putative-DOM	Bacteria--Proteobacteria--Gammaproteobacteria--Pseudomonadales--Porticoccaceae--HTCC2207--HTCC2207 sp002685195	20110523_Bin_31_1	Bacteria	Proteobacteria	Gammaproteobacteria	Pseudomonadales	Porticoccaceae	HTCC2207	HTCC2207 sp002685195	Pesticin receptor	unassigned	0.033146	0.0232262	0.0444597	0.0725468	0.0646488	0.0385607
Ga0206126_1000009899	30-PSL	unassigned	putative-DOM	Bacteria--Proteobacteria--Gammaproteobacteria--Pseudomonadales--Porticoccaceae--HTCC2207--	20160412_Bin_52_2	Bacteria	Proteobacteria	Gammaproteobacteria	Pseudomonadales	Porticoccaceae	HTCC2207		Pesticin receptor TIGR04057	unassigned	0	0	0.00177697	0	0	0
Ga0206126_100107971	30-PSL	unassigned	putative-DOM	unassigned	unassigned	unassigned	unassigned	unassigned	unassigned	unassigned	unassigned	unassigned	Pesticin receptor	unassigned	0	0	0	0.00321019	0.00215058	0.000756509
Ga0206127_100247812	35-PL	unassigned	putative-DOM	Bacteria--Proteobacteria--Gammaproteobacteria--Pseudomonadales--Porticoccaceae--HTCC2207--HTCC2207 sp002335945	20160512_Bin_14_2	Bacteria	Proteobacteria	Gammaproteobacteria	Pseudomonadales	Porticoccaceae	HTCC2207	HTCC2207 sp002335945	Pesticin receptor	unassigned	0	0	0.00755081	0.00126918	0.000658967	0
Ga0206127_10061906	29-PL	unassigned	putative-DOM	Bacteria--Proteobacteria--Gammaproteobacteria--Pseudomonadales--Porticoccaceae--HTCC2207--	20160412_Bin_46_3	Bacteria	Proteobacteria	Gammaproteobacteria	Pseudomonadales	Porticoccaceae	HTCC2207		Colicin I receptor	unassigned	0	0	0	0.00114429	0.00067092	0.00119684
Ga0206127_10167002	30-PSL	unassigned	putative-DOM	unassigned	unassigned	unassigned	unassigned	unassigned	unassigned	unassigned	unassigned	unassigned	Pesticin receptor	unassigned	0	0	0.000429651	0.00050385	0.00170379	0.000756509
Ga0206128_100021248	30-PSL	unassigned	putative-DOM	Bacteria--Proteobacteria--Gammaproteobacteria--Pseudomonadales--Porticoccaceae--HTCC2207--HTCC2207 sp002378645	20160419_Bin_31_1	Bacteria	Proteobacteria	Gammaproteobacteria	Pseudomonadales	Porticoccaceae	HTCC2207	HTCC2207 sp002378645	Colicin I receptor	unassigned	0	0.00274113	0.0329914	0.0981639	0.0703599	0.0400772
Ga0206128_100021257	29-PL	unassigned	putative-DOM	Bacteria--Proteobacteria--Gammaproteobacteria--Pseudomonadales--Porticoccaceae--HTCC2207--HTCC2207 sp002378645	20160419_Bin_31_1	Bacteria	Proteobacteria	Gammaproteobacteria	Pseudomonadales	Porticoccaceae	HTCC2207	HTCC2207 sp002378645	Colicin I receptor	unassigned	0	0	0.0192738	0.0589671	0.0474521	0.0283037
Ga0206128_10021208	28-P	unassigned	putative-DOM	Bacteria--Proteobacteria--Gammaproteobacteria--Pseudomonadales--Porticoccaceae--HTCC2207--HTCC2207 sp002335945	20160512_Bin_14_2	Bacteria	Proteobacteria	Gammaproteobacteria	Pseudomonadales	Porticoccaceae	HTCC2207	HTCC2207 sp002335945	Pesticin receptor TIGR04057	unassigned	0	0	0.0187109	0.00474088	0.00278557	0
Ga0206128_10026146	29-PL	unassigned	putative-DOM	Bacteria--Proteobacteria--Gammaproteobacteria--Pseudomonadales--HTCC2089--UBA4582--UBA4582 sp002389265	20160426_Bin_20_1	Bacteria	Proteobacteria	Gammaproteobacteria	Pseudomonadales	HTCC2089	UBA4582	UBA4582 sp002389265	Colicin I receptor	unassigned	0	0	0	0.0063189	0.00522126	0.00417385
Ga0206128_10035949	28-P	unassigned	putative-DOM	Bacteria--Proteobacteria--Gammaproteobacteria--Pseudomonadales--Porticoccaceae--HTCC2207--HTCC2207 sp002378645	20160419_Bin_31_1	Bacteria	Proteobacteria	Gammaproteobacteria	Pseudomonadales	Porticoccaceae	HTCC2207	HTCC2207 sp002378645	Pesticin receptor TIGR04057	unassigned	0	0	0	0.00194924	0.000485221	0
Ga0206128_10161332	30-PSL	unassigned	putative-DOM	Bacteria--Proteobacteria--Gammaproteobacteria--Pseudomonadales--Porticoccaceae--HTCC2207--HTCC2207 sp002685195	20110523_Bin_31_1	Bacteria	Proteobacteria	Gammaproteobacteria	Pseudomonadales	Porticoccaceae	HTCC2207	HTCC2207 sp002685195	Pesticin receptor	unassigned	0.0738079	0.0886288	0.138097	0.161765	0.14642	0.0858056
Ga0206130_100092123	30-PSL	unassigned	putative-DOM	unassigned	unassigned	unassigned	unassigned	unassigned	unassigned	unassigned	unassigned	unassigned	Pesticin receptor	unassigned	0	0	0	0	0	0.000756509
Ga0206130_100115417	35-PL	unassigned	putative-DOM	Bacteria--Proteobacteria--Gammaproteobacteria--Pseudomonadales--Porticoccaceae--HTCC2207--HTCC2207 sp000153445	20160512_Bin_33_2	Bacteria	Proteobacteria	Gammaproteobacteria	Pseudomonadales	Porticoccaceae	HTCC2207	HTCC2207 sp000153445	Pesticin receptor	unassigned	0	0	0.000429651	0	0	0
Ga0206131_100089446	28-P	unassigned	putative-DOM	Bacteria--Proteobacteria--Gammaproteobacteria--Pseudomonadales--Porticoccaceae--HTCC2207--HTCC2207 sp002685195	20110523_Bin_31_1	Bacteria	Proteobacteria	Gammaproteobacteria	Pseudomonadales	Porticoccaceae	HTCC2207	HTCC2207 sp002685195	Pesticin receptor TIGR04057	unassigned	0	0	0	0.00728809	0.00927107	0.00418515
Ga0206131_100112402	30-PSL	unassigned	putative-DOM	Bacteria--Proteobacteria--Gammaproteobacteria--Pseudomonadales--Porticoccaceae--HTCC2207--HTCC2207 sp002685195	20110523_Bin_31_1	Bacteria	Proteobacteria	Gammaproteobacteria	Pseudomonadales	Porticoccaceae	HTCC2207	HTCC2207 sp002685195	Pesticin receptor	unassigned	0.0084775	0.0112409	0.0154631	0.0110212	0.00907828	0.00608293
Ga0206125_1000016439	12-P	unassigned	putative-DOM	Bacteria--Proteobacteria--Gammaproteobacteria--UBA10353--UBA7415--UBA7415--UBA7415 sp002470515	20100413_Bin_38_1	Bacteria	Proteobacteria	Gammaproteobacteria	UBA10353	UBA7415	UBA7415	UBA7415 sp002470515	Vitamin B12 transporter BtuB TIGR04057	unassigned	0.00235386	0.0524805	0.00627962	0.0119438	0.012318	0.00637757
Ga0206126_100334781	12-P	unassigned	putative-DOM	Bacteria--Proteobacteria--Gammaproteobacteria--Pseudomonadales--Nitrincolaceae--ASP10-02a--ASP10-02a sp002470565	20100413_Bin_60_1	Bacteria	Proteobacteria	Gammaproteobacteria	Pseudomonadales	Nitrincolaceae	ASP10-02a	ASP10-02a sp002470565	Vitamin B12 transporter BtuB TIGR04057	unassigned	0	0	0.00313277	0.00164814	0.00117412	0
Ga0206128_100039232	12-P	unassigned	putative-DOM	Bacteria--Proteobacteria--Gammaproteobacteria--Pseudomonadales--Porticoccaceae--HTCC2207--HTCC2207 sp002335945	20160512_Bin_14_2	Bacteria	Proteobacteria	Gammaproteobacteria	Pseudomonadales	Porticoccaceae	HTCC2207	HTCC2207 sp002335945	Vitamin B12 transporter BtuB TIGR04057	unassigned	0	0	0.0270623	0.00798341	0.00525979	0
Ga0206130_100097012	12-P	unassigned	putative-DOM	Bacteria--Proteobacteria--Gammaproteobacteria--Pseudomonadales--HTCC2089--UBA4421--UBA4421 sp002390555	20110516_Bin_47_1	Bacteria	Proteobacteria	Gammaproteobacteria	Pseudomonadales	HTCC2089	UBA4421	UBA4421 sp002390555	Vitamin B12 transporter BtuB TIGR04057	cazyme-associated-no-substrate-predicted	0	0	0	0.0006718	0.00115614	0.000519373
Ga0206125_1000010665	12-P	unassigned	putative-DOM	Bacteria--Proteobacteria--Gammaproteobacteria--Pseudomonadales--Porticoccaceae--HTCC2207--	20100423_Bin_61_1	Bacteria	Proteobacteria	Gammaproteobacteria	Pseudomonadales	Porticoccaceae	HTCC2207		Ferric enterobactin receptor TIGR04057	unassigned	0	0.00322096	0	0	0	0
Ga0206125_1000010779	12-P	unassigned	putative-DOM	Bacteria--Proteobacteria--Gammaproteobacteria--Pseudomonadales--Porticoccaceae--HTCC2207--	20160321_Bin_21_2	Bacteria	Proteobacteria	Gammaproteobacteria	Pseudomonadales	Porticoccaceae	HTCC2207		Colicin I receptor TIGR04057	unassigned	0	0.00449573	0.00128898	0.00686418	0.00743702	0.003997
Ga0206125_1000042647	12-P	unassigned	putative-DOM	Bacteria--Proteobacteria--Gammaproteobacteria--Pseudomonadales--Porticoccaceae--HTCC2207--	20100420_Bin_41_1	Bacteria	Proteobacteria	Gammaproteobacteria	Pseudomonadales	Porticoccaceae	HTCC2207		Ferric enterobactin receptor TIGR04057	unassigned	0	0.0214241	0.0201152	0.00917462	0.00937196	0.00162213
Ga0206125_1000075222	12-P	unassigned	putative-DOM	Bacteria--Proteobacteria--Gammaproteobacteria--Pseudomonadales--Porticoccaceae--HTCC2207--	20160512_Bin_22_6	Bacteria	Proteobacteria	Gammaproteobacteria	Pseudomonadales	Porticoccaceae	HTCC2207		Colicin I receptor TIGR04057	cazyme-associated-no-substrate-predicted	0	0.0116579	0.029005	0.0140848	0.018274	0.00808714
Ga0206125_100208052	12-P	unassigned	putative-DOM	Bacteria--Proteobacteria--Gammaproteobacteria--Pseudomonadales--Porticoccaceae--HTCC2207--HTCC2207 sp002334915	20110428_Bin_34_1	Bacteria	Proteobacteria	Gammaproteobacteria	Pseudomonadales	Porticoccaceae	HTCC2207	HTCC2207 sp002334915	Ferric enterobactin receptor TIGR04057	cazyme-associated-no-substrate-predicted	0	0.000901915	0.0058857	0.0202663	0.00589359	0.000346248
Ga0206128_100032221	12-P	unassigned	putative-DOM	Bacteria--Proteobacteria--Gammaproteobacteria--Pseudomonadales--Porticoccaceae--HTCC2207--HTCC2207 sp002335945	20160512_Bin_14_2	Bacteria	Proteobacteria	Gammaproteobacteria	Pseudomonadales	Porticoccaceae	HTCC2207	HTCC2207 sp002335945	Colicin I receptor TIGR04057	unassigned	0	0	0.106476	0.0281736	0.021612	0.00307111
Ga0206128_10037626	12-P	unassigned	putative-DOM	Bacteria--Proteobacteria--Gammaproteobacteria--Pseudomonadales--Porticoccaceae--HTCC2207--	20120524_Bin_25_2	Bacteria	Proteobacteria	Gammaproteobacteria	Pseudomonadales	Porticoccaceae	HTCC2207		Colicin I receptor TIGR04057	unassigned	0	0	0.0615494	0.0110106	0.00591278	0.00123356
Ga0206127_10229742	12-P	unassigned	putative-DOM	unassigned	unassigned	unassigned	unassigned	unassigned	unassigned	unassigned	unassigned	unassigned	unassigned	unassigned	0	0	0.00850408	0.00250436	0.000584742	0.000504346
Ga0206128_10179611	13-PDL	unassigned	putative-DOM	Bacteria--Proteobacteria--Gammaproteobacteria--Pseudomonadales--Porticoccaceae--HTCC2207--	20110506_Bin_54_1	Bacteria	Proteobacteria	Gammaproteobacteria	Pseudomonadales	Porticoccaceae	HTCC2207		Vitamin B12 transporter BtuB TIGR04057	unassigned	0	0	0	0.00400439	0	0
Ga0206125_100035427	3-PD	unassigned	Proteobacteria-PULs	Bacteria--Proteobacteria--Gammaproteobacteria--Pseudomonadales--Porticoccaceae--HTCC2207--	20100420_Bin_41_1	Bacteria	Proteobacteria	Gammaproteobacteria	Pseudomonadales	Porticoccaceae	HTCC2207		Colicin I receptor	cazyme-associated-no-substrate-predicted	0	0	0.000859325	0	0	0
Ga0206125_100057872	3-PD	laminarin	Proteobacteria-PULs	unassigned	unassigned	unassigned	unassigned	unassigned	unassigned	unassigned	unassigned	unassigned	Colicin I receptor	unassigned	0	0.010512	0.00236929	0	0.000485221	0
Ga0206126_1000028452	3-PD	laminarin	Proteobacteria-PULs	Bacteria--Proteobacteria--Gammaproteobacteria--Pseudomonadales--Porticoccaceae--HTCC2207--	20160412_Bin_52_2	Bacteria	Proteobacteria	Gammaproteobacteria	Pseudomonadales	Porticoccaceae	HTCC2207		hypothetical protein	laminarin	0	0	0.00150997	0	0	0
Ga0206128_100048712	3-PD	laminarin	Proteobacteria-PULs	Bacteria--Proteobacteria--Gammaproteobacteria--Pseudomonadales--Porticoccaceae--HTCC2207--HTCC2207 sp002378645	20160419_Bin_31_1	Bacteria	Proteobacteria	Gammaproteobacteria	Pseudomonadales	Porticoccaceae	HTCC2207	HTCC2207 sp002378645	hypothetical protein	laminarin	0	0	0	0.00782036	0	0.000504346
Ga0206128_10005606	3-PD	laminarin	Proteobacteria-PULs	Bacteria--Proteobacteria--Gammaproteobacteria--Pseudomonadales--Porticoccaceae--HTCC2207--HTCC2207 sp002335945	20160512_Bin_14_2	Bacteria	Proteobacteria	Gammaproteobacteria	Pseudomonadales	Porticoccaceae	HTCC2207	HTCC2207 sp002335945	hypothetical protein	laminarin	0	0	0.0707587	0.0245806	0.00904116	0.00657332
Ga0206128_10043161	3-PD	laminarin	Proteobacteria-PULs	Bacteria--Proteobacteria--Gammaproteobacteria--Pseudomonadales--Porticoccaceae--HTCC2207--	20120524_Bin_25_2	Bacteria	Proteobacteria	Gammaproteobacteria	Pseudomonadales	Porticoccaceae	HTCC2207		hypothetical protein	laminarin	0	0	0.00410727	0	0	0
Ga0206125_1000017968	30-PSL	unassigned	putative-DOM	Bacteria--Proteobacteria--Gammaproteobacteria--Pseudomonadales--Porticoccaceae--HTCC2207--	20160512_Bin_22_6	Bacteria	Proteobacteria	Gammaproteobacteria	Pseudomonadales	Porticoccaceae	HTCC2207		Pesticin receptor	unassigned	0	0.000901915	0.00441002	0.00375698	0.00516629	0.00152804
Ga0206126_100318121	30-PSL	unassigned	putative-DOM	unassigned	unassigned	unassigned	unassigned	unassigned	unassigned	unassigned	unassigned	unassigned	Pesticin receptor	unassigned	0	0	0.00450265	0.000472487	0	0
Ga0206128_1000002297	30-PSL	unassigned	putative-DOM	Bacteria--Proteobacteria--Gammaproteobacteria--Pseudomonadales--Porticoccaceae--HTCC2207--HTCC2207 sp002334915	20110428_Bin_34_1	Bacteria	Proteobacteria	Gammaproteobacteria	Pseudomonadales	Porticoccaceae	HTCC2207	HTCC2207 sp002334915	Pesticin receptor	unassigned	0	0	0.00511608	0.0225944	0.0100044	0.00340233
Ga0206128_10191292	30-PSL	unassigned	putative-DOM	Bacteria--Proteobacteria--Gammaproteobacteria--Pseudomonadales--Porticoccaceae--HTCC2207--	20120524_Bin_25_2	Bacteria	Proteobacteria	Gammaproteobacteria	Pseudomonadales	Porticoccaceae	HTCC2207		Pesticin receptor	unassigned	0	0	0.00629459	0	0	0
Ga0206129_100401662	30-PSL	unassigned	putative-DOM	Bacteria--Proteobacteria--Gammaproteobacteria--Pseudomonadales--Porticoccaceae--HTCC2207--	20120524_Bin_37_2	Bacteria	Proteobacteria	Gammaproteobacteria	Pseudomonadales	Porticoccaceae	HTCC2207		Pesticin receptor	unassigned	0	0	0	0.0122116	0.00949516	0.0253324
Ga0206130_1000007872	30-PSL	unassigned	putative-DOM	Bacteria--Proteobacteria--Gammaproteobacteria--Pseudomonadales--Porticoccaceae--HTCC2207--HTCC2207 sp002335945	20160512_Bin_14_2	Bacteria	Proteobacteria	Gammaproteobacteria	Pseudomonadales	Porticoccaceae	HTCC2207	HTCC2207 sp002335945	Pesticin receptor	unassigned	0	0	0.126267	0.0388346	0.0311239	0.0111875
Ga0206130_100506812	29-PL	unassigned	putative-DOM	unassigned	unassigned	unassigned	unassigned	unassigned	unassigned	unassigned	unassigned	unassigned	Colicin I receptor	unassigned	0	0.000901915	0	0	0.000323496	0
Ga0206130_100653651	29-PL	unassigned	putative-DOM	unassigned	unassigned	unassigned	unassigned	unassigned	unassigned	unassigned	unassigned	unassigned	Colicin I receptor	unassigned	0	0	0	0.00201538	0.0048992	0.00136997
Ga0206131_100696561	29-PL	unassigned	putative-DOM	Bacteria--Proteobacteria--Gammaproteobacteria--Pseudomonadales--HTCC2089--UBA9926--UBA9926 sp003451575	20100511_Bin_19_1	Bacteria	Proteobacteria	Gammaproteobacteria	Pseudomonadales	HTCC2089	UBA9926	UBA9926 sp003451575	Colicin I receptor	unassigned	0	0	0	0.000472487	0	0
Ga0206131_101425051	30-PSL	unassigned	putative-DOM	Bacteria--Proteobacteria--Gammaproteobacteria--Pseudomonadales--Porticoccaceae--HTCC2207--	20120524_Bin_37_2	Bacteria	Proteobacteria	Gammaproteobacteria	Pseudomonadales	Porticoccaceae	HTCC2207		Pesticin receptor	unassigned	0	0	0	0	0	0.000504346
Ga0206131_101551061	28-P	unassigned	putative-DOM	Bacteria--Proteobacteria--Gammaproteobacteria--SAR86--D2472--D2472--D2472 sp002469975	20120524_Bin_43_2	Bacteria	Proteobacteria	Gammaproteobacteria	SAR86	D2472	D2472	D2472 sp002469975	Colicin I receptor TIGR04057	unassigned	0	0	0	0	0	0.000519373
Ga0206125_1000009567	15-PS	unassigned	putative-non-DOM	Bacteria--Proteobacteria--Gammaproteobacteria--Pseudomonadales--Porticoccaceae--HTCC2207--HTCC2207 sp002685195	20110523_Bin_31_1	Bacteria	Proteobacteria	Gammaproteobacteria	Pseudomonadales	Porticoccaceae	HTCC2207	HTCC2207 sp002685195	Vitamin B12 transporter BtuB TIGR04057	unassigned	0	0	0	0	0.000808717	0
Ga0206128_100004152	15-PS	unassigned	putative-non-DOM	Bacteria--Proteobacteria--Gammaproteobacteria--Pseudomonadales--Porticoccaceae--HTCC2207--HTCC2207 sp002378645	20160419_Bin_31_1	Bacteria	Proteobacteria	Gammaproteobacteria	Pseudomonadales	Porticoccaceae	HTCC2207	HTCC2207 sp002378645	Colicin I receptor	unassigned	0	0	0	0.00104464	0.000658967	0
Ga0206129_100643981	3-PD	laminarin	Proteobacteria-PULs	Bacteria--Proteobacteria--Gammaproteobacteria--Pseudomonadales--Porticoccaceae--HTCC2207--HTCC2207 sp002378645	20160419_Bin_31_1	Bacteria	Proteobacteria	Gammaproteobacteria	Pseudomonadales	Porticoccaceae	HTCC2207	HTCC2207 sp002378645	hypothetical protein	unassigned	0	0	0	0.0003359	0.000658967	0
Ga0206124_100040364	28-P	unassigned	putative-DOM	Bacteria--Proteobacteria--Gammaproteobacteria--SAR86--D2472--D2472--	20160316_Bin_35_5	Bacteria	Proteobacteria	Gammaproteobacteria	SAR86	D2472	D2472		Colicin I receptor TIGR04057	unassigned	0.00102549	0	0	0	0	0.00119684
Ga0206125_100002544	29-PL	unassigned	putative-DOM	Bacteria--Proteobacteria--Gammaproteobacteria--Pseudomonadales--Porticoccaceae--HTCC2207--HTCC2207 sp002685195	20110523_Bin_31_1	Bacteria	Proteobacteria	Gammaproteobacteria	Pseudomonadales	Porticoccaceae	HTCC2207	HTCC2207 sp002685195	Colicin I receptor	unassigned	0.0763286	0.0779501	0.108981	0.113204	0.11029	0.066384
Ga0206125_1000116923	23-P	unassigned	putative-non-DOM	unassigned	unassigned	unassigned	unassigned	unassigned	unassigned	unassigned	unassigned	unassigned	Vitamin B12 transporter BtuB	unassigned	0	0	0.00221981	0	0	0
Ga0206125_100051385	29-PL	unassigned	putative-DOM	Bacteria--Proteobacteria--Gammaproteobacteria--Pseudomonadales--Porticoccaceae--HTCC2207--HTCC2207 sp002334915	20110428_Bin_34_1	Bacteria	Proteobacteria	Gammaproteobacteria	Pseudomonadales	Porticoccaceae	HTCC2207	HTCC2207 sp002334915	Pesticin receptor	unassigned	0	0	0.00476634	0.00958127	0.00331874	0.000692497
Ga0206125_100158183	29-PL	unassigned	putative-DOM	Bacteria--Proteobacteria--Gammaproteobacteria--Pseudomonadales--Porticoccaceae--HTCC2207--HTCC2207 sp000511875	20100408_Bin_49_1	Bacteria	Proteobacteria	Gammaproteobacteria	Pseudomonadales	Porticoccaceae	HTCC2207	HTCC2207 sp000511875	hypothetical protein	unassigned	0	0.00114211	0.00311489	0.00118123	0	0
Ga0206126_1000043842	30-PSL	unassigned	putative-DOM	Bacteria--Proteobacteria--Gammaproteobacteria--Pseudomonadales--Porticoccaceae--HTCC2207--	20120524_Bin_25_2	Bacteria	Proteobacteria	Gammaproteobacteria	Pseudomonadales	Porticoccaceae	HTCC2207		Pesticin receptor	unassigned	0	0	0.0205332	0	0	0
Ga0206126_1000077521	30-PSL	unassigned	putative-DOM	Bacteria--Proteobacteria--Gammaproteobacteria--Pseudomonadales--Porticoccaceae--HTCC2207--	20120524_Bin_25_2	Bacteria	Proteobacteria	Gammaproteobacteria	Pseudomonadales	Porticoccaceae	HTCC2207		Pesticin receptor TIGR04057	unassigned	0	0	0.108351	0.00419743	0.00165336	0
Ga0206128_100021456	29-PL	unassigned	putative-DOM	Bacteria--Proteobacteria--Gammaproteobacteria--Pseudomonadales--Porticoccaceae--HTCC2207--	20160321_Bin_21_2	Bacteria	Proteobacteria	Gammaproteobacteria	Pseudomonadales	Porticoccaceae	HTCC2207		Colicin I receptor	unassigned	0.00898967	0.00188781	0.00318647	0.00974111	0.00513985	0.00425575
Ga0206128_100025919	34-P	unassigned	putative-DOM	Bacteria--Proteobacteria--Gammaproteobacteria--Pseudomonadales--Porticoccaceae--HTCC2207--HTCC2207 sp002335945	20160512_Bin_14_2	Bacteria	Proteobacteria	Gammaproteobacteria	Pseudomonadales	Porticoccaceae	HTCC2207	HTCC2207 sp002335945	Ferric-pseudobactin 358 receptor	unassigned	0	0	0.000859325	0	0	0
Ga0206128_10003229	30-PSL	unassigned	putative-DOM	Bacteria--Proteobacteria--Gammaproteobacteria--Pseudomonadales--Porticoccaceae--HTCC2207--HTCC2207 sp002335945	20160512_Bin_14_2	Bacteria	Proteobacteria	Gammaproteobacteria	Pseudomonadales	Porticoccaceae	HTCC2207	HTCC2207 sp002335945	Ferripyoverdine receptor TIGR04057	cazyme-associated-no-substrate-predicted	0	0	0.000429651	0	0	0
Ga0206128_10026922	30-PSL	unassigned	putative-DOM	Bacteria--Proteobacteria--Gammaproteobacteria--Pseudomonadales--Porticoccaceae--HTCC2207--HTCC2207 sp002378645	20160419_Bin_31_1	Bacteria	Proteobacteria	Gammaproteobacteria	Pseudomonadales	Porticoccaceae	HTCC2207	HTCC2207 sp002378645	Pesticin receptor	cazyme-associated-no-substrate-predicted	0	0	0	0.000933284	0	0
Ga0206129_100025007	33-PL	unassigned	putative-DOM	unassigned	unassigned	unassigned	unassigned	unassigned	unassigned	unassigned	unassigned	unassigned	Colicin I receptor	unassigned	0	0	0	0	0.000485221	0.00317373
Ga0206129_100240712	28-P	unassigned	putative-DOM	Bacteria--Proteobacteria--Gammaproteobacteria--SAR86--D2472--D2472--	20160502_Bin_32_9	Bacteria	Proteobacteria	Gammaproteobacteria	SAR86	D2472	D2472		Colicin I receptor TIGR04057	cazyme-associated-no-substrate-predicted	0	0	0.000754973	0	0	0
Ga0206131_100361792	33-PL	unassigned	putative-DOM	Bacteria--Proteobacteria--Gammaproteobacteria--Pseudomonadales--Halieaceae--Luminiphilus--	20160517_Bin_29_1	Bacteria	Proteobacteria	Gammaproteobacteria	Pseudomonadales	Halieaceae	Luminiphilus		Pesticin receptor	unassigned	0	0.00135875	0.000429651	0.00666268	0.00868519	0.00882296
Ga0206126_1000285013	33-PL	unassigned	putative-DOM	unassigned	unassigned	unassigned	unassigned	unassigned	unassigned	unassigned	unassigned	unassigned	Pesticin receptor	unassigned	0	0	0.00401932	0	0	0
Ga0206128_10017277	33-PL	unassigned	putative-DOM	Bacteria--Proteobacteria--Gammaproteobacteria--Pseudomonadales--Porticoccaceae--HTCC2207--	20120524_Bin_25_2	Bacteria	Proteobacteria	Gammaproteobacteria	Pseudomonadales	Porticoccaceae	HTCC2207		Pesticin receptor	unassigned	0	0	0.100496	0.00494845	0.00442833	0.00412874
Ga0206130_100212441	12-P	unassigned	putative-DOM	Bacteria--Proteobacteria--Gammaproteobacteria--Pseudomonadales--Porticoccaceae--HTCC2207--HTCC2207 sp000153445	20160512_Bin_33_2	Bacteria	Proteobacteria	Gammaproteobacteria	Pseudomonadales	Porticoccaceae	HTCC2207	HTCC2207 sp000153445	Ferric enterobactin receptor TIGR04057	unassigned	0	0	0	0.0031966	0.00619311	0.00217731
Ga0206129_100289761	12-P	unassigned	putative-DOM	Bacteria--Proteobacteria--Gammaproteobacteria--Pseudomonadales--Porticoccaceae--HTCC2207--	20120524_Bin_37_2	Bacteria	Proteobacteria	Gammaproteobacteria	Pseudomonadales	Porticoccaceae	HTCC2207		Colicin I receptor TIGR04057	unassigned	0	0	0.039789	0.0170247	0.0146654	0.0176863
Ga0206129_100322972	12-P	unassigned	putative-DOM	Bacteria--Proteobacteria--Gammaproteobacteria--Pseudomonadales--HTCC2089--UBA4421--UBA4421 sp002390555	20110516_Bin_47_1	Bacteria	Proteobacteria	Gammaproteobacteria	Pseudomonadales	HTCC2089	UBA4421	UBA4421 sp002390555	Vitamin B12 transporter BtuB TIGR04057	cazyme-associated-no-substrate-predicted	0	0.00117694	0	0.00793274	0.0133677	0.00980066
Ga0206125_100038765	3-PD	laminarin	Proteobacteria-PULs	Bacteria--Proteobacteria--Gammaproteobacteria--Pseudomonadales--Porticoccaceae--HTCC2207--HTCC2207 sp002334915	20110428_Bin_34_1	Bacteria	Proteobacteria	Gammaproteobacteria	Pseudomonadales	Porticoccaceae	HTCC2207	HTCC2207 sp002334915	Colicin I receptor	unassigned	0	0.000456838	0.00315064	0.0151785	0.00412141	0
Ga0206126_100056692	3-PD	unassigned	Proteobacteria-PULs	Bacteria--Proteobacteria--Gammaproteobacteria--Pseudomonadales--Porticoccaceae--HTCC2207--	20120524_Bin_25_2	Bacteria	Proteobacteria	Gammaproteobacteria	Pseudomonadales	Porticoccaceae	HTCC2207		Vitamin B12 transporter BtuB	cazyme-associated-no-substrate-predicted	0	0	0.034245	0.00297694	0	0
Ga0206126_100187342	3-PD	unassigned	Proteobacteria-PULs	Bacteria--Proteobacteria--Gammaproteobacteria--Pseudomonadales--Porticoccaceae--HTCC2207--	20160321_Bin_21_2	Bacteria	Proteobacteria	Gammaproteobacteria	Pseudomonadales	Porticoccaceae	HTCC2207		Vitamin B12 transporter BtuB	cazyme-associated-no-substrate-predicted	0	0.000601286	0	0.00203188	0	0.00119684
Ga0206128_100010439	3-PD	unassigned	Proteobacteria-PULs	Bacteria--Proteobacteria--Gammaproteobacteria--Pseudomonadales--Porticoccaceae--HTCC2207--HTCC2207 sp002335945	20160512_Bin_14_2	Bacteria	Proteobacteria	Gammaproteobacteria	Pseudomonadales	Porticoccaceae	HTCC2207	HTCC2207 sp002335945	Vitamin B12 transporter BtuB	cazyme-associated-no-substrate-predicted	0	0	0.0863623	0.029066	0.0174043	0.00351907
Ga0206128_100056723	3-PD	unassigned	Proteobacteria-PULs	Bacteria--Proteobacteria--Gammaproteobacteria--Pseudomonadales--UBA7434--UBA7434--UBA7434 sp002480045	20160512_Bin_34_3	Bacteria	Proteobacteria	Gammaproteobacteria	Pseudomonadales	UBA7434	UBA7434	UBA7434 sp002480045	Vitamin B12 transporter BtuB	cazyme-associated-no-substrate-predicted	0	0	0	0.000944973	0	0
Ga0206128_100058712	3-PD	unassigned	Proteobacteria-PULs	Bacteria--Proteobacteria--Gammaproteobacteria--Pseudomonadales--Porticoccaceae--HTCC2207--HTCC2207 sp002378645	20160419_Bin_31_1	Bacteria	Proteobacteria	Gammaproteobacteria	Pseudomonadales	Porticoccaceae	HTCC2207	HTCC2207 sp002378645	Colicin I receptor	cazyme-associated-no-substrate-predicted	0	0.00408185	0.0475387	0.112573	0.0753127	0.0379434
Ga0206125_100012673	29-PL	unassigned	putative-DOM	unassigned	unassigned	unassigned	unassigned	unassigned	unassigned	unassigned	unassigned	unassigned	Pesticin receptor	unassigned	0	0.00215514	0	0.0003359	0.000820693	0
Ga0206126_100109045	35-PL	unassigned	putative-DOM	Bacteria--Proteobacteria--Gammaproteobacteria--Pseudomonadales--Porticoccaceae--HTCC2207--	20160412_Bin_46_3	Bacteria	Proteobacteria	Gammaproteobacteria	Pseudomonadales	Porticoccaceae	HTCC2207		hypothetical protein	unassigned	0	0	0.000859325	0	0	0
Ga0206129_100222903	30-PSL	unassigned	putative-DOM	unassigned	unassigned	unassigned	unassigned	unassigned	unassigned	unassigned	unassigned	unassigned	Pesticin receptor	unassigned	0	0	0	0.000472487	0	0
Ga0206125_100109032	35-PL	unassigned	putative-DOM	Bacteria--Proteobacteria--Gammaproteobacteria--Pseudomonadales--Porticoccaceae--HTCC2207--	20100420_Bin_41_1	Bacteria	Proteobacteria	Gammaproteobacteria	Pseudomonadales	Porticoccaceae	HTCC2207		hypothetical protein	unassigned	0	0.00689883	0.00116355	0	0	0
Ga0206129_100010972	35-PL	unassigned	putative-DOM	Bacteria--Proteobacteria--Gammaproteobacteria--Pseudomonadales--Porticoccaceae--HTCC2207--	20120524_Bin_37_2	Bacteria	Proteobacteria	Gammaproteobacteria	Pseudomonadales	Porticoccaceae	HTCC2207		hypothetical protein	cazyme-associated-no-substrate-predicted	0	0	0	0.00194924	0.00116948	0.00864799
Ga0206125_100028258	33-PL	unassigned	putative-DOM	Bacteria--Proteobacteria--Gammaproteobacteria--Pseudomonadales--Halieaceae--Luminiphilus--	20160517_Bin_29_1	Bacteria	Proteobacteria	Gammaproteobacteria	Pseudomonadales	Halieaceae	Luminiphilus		Pesticin receptor TIGR04057	unassigned	0	0	0	0.00235688	0.00376815	0.00361311
Ga0206130_100726831	29-PL	unassigned	putative-DOM	Bacteria--Proteobacteria--Gammaproteobacteria--Pseudomonadales--Halieaceae--Luminiphilus--	20160321_Bin_21_3	Bacteria	Proteobacteria	Gammaproteobacteria	Pseudomonadales	Halieaceae	Luminiphilus		Pesticin receptor	unassigned	0	0	0	0.0006718	0.000994416	0.000346248
Ga0206128_10183362	30-PSL	unassigned	putative-DOM	Bacteria--Proteobacteria--Gammaproteobacteria--Pseudomonadales--Porticoccaceae--HTCC2207--HTCC2207 sp002335945	20160512_Bin_14_2	Bacteria	Proteobacteria	Gammaproteobacteria	Pseudomonadales	Porticoccaceae	HTCC2207	HTCC2207 sp002335945	Pesticin receptor	unassigned	0	0	0	0	0	0.00321694
Ga0206130_101352191	13-PDL	unassigned	putative-DOM	unassigned	unassigned	unassigned	unassigned	unassigned	unassigned	unassigned	unassigned	unassigned	hypothetical protein	unassigned	0	0	0	0.00600859	0.0132441	0.0097895
Ga0206127_10305881	13-PDL	unassigned	putative-DOM	Bacteria--Proteobacteria--Gammaproteobacteria--Pseudomonadales--Spongiibacteraceae--Oceanicoccus--Oceanicoccus sp000169075	20160412_Bin_28_4	Bacteria	Proteobacteria	Gammaproteobacteria	Pseudomonadales	Spongiibacteraceae	Oceanicoccus	Oceanicoccus sp000169075	hypothetical protein	unassigned	0	0	0.0133294	0.00891373	0.00786456	0.000865621
Ga0206125_10000010133	35-PL	unassigned	putative-DOM	Bacteria--Proteobacteria--Gammaproteobacteria--Pseudomonadales--Pseudohongiellaceae--OM182--OM182 sp001438145	20160412_Bin_5_6	Bacteria	Proteobacteria	Gammaproteobacteria	Pseudomonadales	Pseudohongiellaceae	OM182	OM182 sp001438145	Colicin I receptor	unassigned	0.00114957	0	0.00112777	0.0404708	0.0481898	0.0401874
Ga0206125_1000015935	35-PL	unassigned	putative-DOM	Bacteria--Proteobacteria--Gammaproteobacteria--Pseudomonadales--HTCC2089--UBA4421--UBA4421 sp002389675	20160517_Bin_21_4	Bacteria	Proteobacteria	Gammaproteobacteria	Pseudomonadales	HTCC2089	UBA4421	UBA4421 sp002389675	Ferripyoverdine receptor	unassigned	0.00658226	0.00180383	0	0.00905993	0.0132801	0.0167124
Ga0206125_1000112810	35-PL	unassigned	putative-DOM	Bacteria--Proteobacteria--Gammaproteobacteria--Pseudomonadales--HTCC2089--UBA4421--UBA4421 sp002389675	20160517_Bin_21_4	Bacteria	Proteobacteria	Gammaproteobacteria	Pseudomonadales	HTCC2089	UBA4421	UBA4421 sp002389675	Pesticin receptor	unassigned	0	0	0	0.0003359	0.000335471	0
Ga0206125_100079444	35-PL	unassigned	putative-DOM	Bacteria--Proteobacteria--Gammaproteobacteria--Pseudomonadales--HTCC2089--UBA9926--UBA9926 sp003451575	20100511_Bin_19_1	Bacteria	Proteobacteria	Gammaproteobacteria	Pseudomonadales	HTCC2089	UBA9926	UBA9926 sp003451575	Ferripyoverdine receptor	unassigned	0.0655675	0.0108925	0.0196301	0.0540693	0.0494891	0.0257002
Ga0206125_100236591	35-PL	unassigned	putative-DOM	Bacteria--Proteobacteria--Gammaproteobacteria--Pseudomonadales--HTCC2089--UBA9926--UBA9926 sp003451575	20100511_Bin_19_1	Bacteria	Proteobacteria	Gammaproteobacteria	Pseudomonadales	HTCC2089	UBA9926	UBA9926 sp003451575	Pesticin receptor	unassigned	0.0330015	0.000601286	0	0.0174114	0.0162301	0.0111009
Ga0206126_1000149613	28-P	unassigned	putative-DOM	Bacteria--Proteobacteria--Gammaproteobacteria--Pseudomonadales--Spongiibacteraceae--Oceanicoccus--Oceanicoccus sp000169075	20160412_Bin_28_4	Bacteria	Proteobacteria	Gammaproteobacteria	Pseudomonadales	Spongiibacteraceae	Oceanicoccus	Oceanicoccus sp000169075	Pesticin receptor TIGR04057	unassigned	0	0	0.000429651	0	0	0
Ga0206126_100336651	35-PL	unassigned	putative-DOM	Bacteria--Proteobacteria--Gammaproteobacteria--Pseudomonadales--HTCC2089--UBA9926--UBA9926 sp003451575	20100511_Bin_19_1	Bacteria	Proteobacteria	Gammaproteobacteria	Pseudomonadales	HTCC2089	UBA9926	UBA9926 sp003451575	Ferripyoverdine receptor TIGR04057	unassigned	0.112426	0.0361164	0.041186	0.0863793	0.0782722	0.0698006
Ga0206127_10007974	30-PSL	unassigned	putative-DOM	Bacteria--Proteobacteria--Gammaproteobacteria--Pseudomonadales--Porticoccaceae--HTCC2207--	20120524_Bin_25_2	Bacteria	Proteobacteria	Gammaproteobacteria	Pseudomonadales	Porticoccaceae	HTCC2207		putative TonB-dependent receptor BfrD TIGR04057	unassigned	0	0	0.00382094	0	0	0
Ga0206127_10296413	29-PL	unassigned	putative-DOM	Bacteria--Proteobacteria--Gammaproteobacteria--Pseudomonadales--Spongiibacteraceae--Oceanicoccus--Oceanicoccus sp000169075	20160412_Bin_28_4	Bacteria	Proteobacteria	Gammaproteobacteria	Pseudomonadales	Spongiibacteraceae	Oceanicoccus	Oceanicoccus sp000169075	Colicin I receptor	unassigned	0	0	0.0134093	0.00163036	0.00139346	0
Ga0206127_10447091	33-PL	unassigned	putative-DOM	Bacteria--Proteobacteria--Gammaproteobacteria--Pseudomonadales--Spongiibacteraceae--Oceanicoccus--Oceanicoccus sp000169075	20160412_Bin_28_4	Bacteria	Proteobacteria	Gammaproteobacteria	Pseudomonadales	Spongiibacteraceae	Oceanicoccus	Oceanicoccus sp000169075	Ferrichrome-iron receptor TIGR04057	unassigned	0	0	0.00757843	0	0	0
Ga0206128_100056917	30-PSL	unassigned	putative-DOM	Bacteria--Proteobacteria--Gammaproteobacteria--Pseudomonadales--Porticoccaceae--HTCC2207--HTCC2207 sp002685195	20110523_Bin_31_1	Bacteria	Proteobacteria	Gammaproteobacteria	Pseudomonadales	Porticoccaceae	HTCC2207	HTCC2207 sp002685195	Pesticin receptor TIGR04057	unassigned	0	0	0.0026363	0.000472487	0	0
Ga0206128_10123341	33-PL	unassigned	putative-DOM	Bacteria--Proteobacteria--Gammaproteobacteria--Pseudomonadales--Spongiibacteraceae--Oceanicoccus--Oceanicoccus sp000169075	20160412_Bin_28_4	Bacteria	Proteobacteria	Gammaproteobacteria	Pseudomonadales	Spongiibacteraceae	Oceanicoccus	Oceanicoccus sp000169075	Pesticin receptor	unassigned	0	0	0.0321488	0	0	0
Ga0206128_10126573	30-PSL	unassigned	putative-DOM	Bacteria--Proteobacteria--Gammaproteobacteria--Pseudomonadales--Spongiibacteraceae--Oceanicoccus--Oceanicoccus sp000169075	20160412_Bin_28_4	Bacteria	Proteobacteria	Gammaproteobacteria	Pseudomonadales	Spongiibacteraceae	Oceanicoccus	Oceanicoccus sp000169075	Colicin I receptor TIGR04057	unassigned	0	0	0.00457603	0	0	0
Ga0206129_100121562	29-PL	unassigned	putative-DOM	Bacteria--Proteobacteria--Gammaproteobacteria--Pseudomonadales--Spongiibacteraceae--Oceanicoccus--Oceanicoccus sp000169075	20160412_Bin_28_4	Bacteria	Proteobacteria	Gammaproteobacteria	Pseudomonadales	Spongiibacteraceae	Oceanicoccus	Oceanicoccus sp000169075	Ferripyoverdine receptor	unassigned	0	0	0.000644488	0	0	0
Ga0206129_100256252	35-PL	unassigned	putative-DOM	Bacteria--Proteobacteria--Gammaproteobacteria--Pseudomonadales--Spongiibacteraceae--Oceanicoccus--Oceanicoccus sp000169075	20160412_Bin_28_4	Bacteria	Proteobacteria	Gammaproteobacteria	Pseudomonadales	Spongiibacteraceae	Oceanicoccus	Oceanicoccus sp000169075	Pesticin receptor	unassigned	0	0	0.0751514	0.024053	0.0128019	0.00162213
Ga0206129_100381131	35-PL	unassigned	putative-DOM	Bacteria--Proteobacteria--Gammaproteobacteria--Pseudomonadales--HTCC2089--UBA9926--UBA9926 sp003451575	20100511_Bin_19_1	Bacteria	Proteobacteria	Gammaproteobacteria	Pseudomonadales	HTCC2089	UBA9926	UBA9926 sp003451575	hypothetical protein	unassigned	0	0	0	0.000708741	0.00276062	0.00289799
Ga0206129_100404382	35-PL	unassigned	putative-DOM	Bacteria--Proteobacteria--Gammaproteobacteria--Pseudomonadales--Pseudohongiellaceae--OM182--OM182 sp001438145	20160412_Bin_5_6	Bacteria	Proteobacteria	Gammaproteobacteria	Pseudomonadales	Pseudohongiellaceae	OM182	OM182 sp001438145	Colicin I receptor	unassigned	0	0	0	0.0034015	0.00384237	0.00332328
Ga0206129_100421591	35-PL	unassigned	putative-DOM	unassigned	unassigned	unassigned	unassigned	unassigned	unassigned	unassigned	unassigned	unassigned	Colicin I receptor	unassigned	0	0	0	0.00374531	0.00510406	0.00393112
Ga0206130_1000321410	35-PL	unassigned	putative-DOM	Bacteria--Proteobacteria--Gammaproteobacteria--Pseudomonadales--HTCC2089--UBA4582--UBA4582 sp002389265	20160426_Bin_20_1	Bacteria	Proteobacteria	Gammaproteobacteria	Pseudomonadales	HTCC2089	UBA4582	UBA4582 sp002389265	Colicin I receptor	unassigned	0	0	0.000465405	0.0337098	0.0313849	0.0411967
Ga0206130_1000386913	35-PL	unassigned	putative-DOM	Bacteria--Proteobacteria--Gammaproteobacteria--Pseudomonadales--HTCC2089--UBA9926--UBA9926 sp003451575	20100511_Bin_19_1	Bacteria	Proteobacteria	Gammaproteobacteria	Pseudomonadales	HTCC2089	UBA9926	UBA9926 sp003451575	hypothetical protein	laminarin	0.0525708	0.00382992	0.00851089	0.051422	0.0478572	0.0354281
Ga0206130_100224063	35-PL	unassigned	putative-DOM	Bacteria--Proteobacteria--Gammaproteobacteria--Pseudomonadales--HTCC2089--UBA4421--UBA4421 sp002390555	20110516_Bin_47_1	Bacteria	Proteobacteria	Gammaproteobacteria	Pseudomonadales	HTCC2089	UBA4421	UBA4421 sp002390555	hypothetical protein	unassigned	0	0	0.00188274	0.0144282	0.0247644	0.0212827
Ga0206130_100449011	35-PL	unassigned	putative-DOM	Bacteria--Proteobacteria--Gammaproteobacteria--Pseudomonadales--HTCC2089--UBA9926--UBA9926 sp003451575	20100511_Bin_19_1	Bacteria	Proteobacteria	Gammaproteobacteria	Pseudomonadales	HTCC2089	UBA9926	UBA9926 sp003451575	Ferripyoverdine receptor	unassigned	0.0709562	0.130289	0.120549	0.0512322	0.0316211	0.0141599
Ga0206130_100830891	35-PL	unassigned	putative-DOM	Bacteria--Proteobacteria--Gammaproteobacteria--Pseudomonadales--HTCC2089--UBA9926--UBA9926 sp003451575	20100511_Bin_19_1	Bacteria	Proteobacteria	Gammaproteobacteria	Pseudomonadales	HTCC2089	UBA9926	UBA9926 sp003451575	Ferripyoverdine receptor	unassigned	0	0.000601286	0.000698119	0	0	0
Ga0206130_100967061	35-PL	unassigned	putative-DOM	unassigned	unassigned	unassigned	unassigned	unassigned	unassigned	unassigned	unassigned	unassigned	unassigned	unassigned	0	0	0	0	0.000323496	0.000519373
Ga0206131_100201132	35-PL	unassigned	putative-DOM	Bacteria--Proteobacteria--Gammaproteobacteria--Pseudomonadales--HTCC2089--UBA9926--UBA9926 sp003451575	20100511_Bin_19_1	Bacteria	Proteobacteria	Gammaproteobacteria	Pseudomonadales	HTCC2089	UBA9926	UBA9926 sp003451575	hypothetical protein	laminarin	0	0	0	0.00164814	0.00165934	0.0038276
Ga0206131_100241451	35-PL	unassigned	putative-DOM	Bacteria--Proteobacteria--Gammaproteobacteria--Pseudomonadales--HTCC2089--UBA9926--UBA9926 sp003451575	20100511_Bin_19_1	Bacteria	Proteobacteria	Gammaproteobacteria	Pseudomonadales	HTCC2089	UBA9926	UBA9926 sp003451575	hypothetical protein	unassigned	0	0	0	0.0013436	0.00134186	0.000519373
Ga0206131_100479721	35-PL	unassigned	putative-DOM	Bacteria--Proteobacteria--Gammaproteobacteria--Pseudomonadales--HTCC2089--UBA9659--	20160517_Bin_40_1	Bacteria	Proteobacteria	Gammaproteobacteria	Pseudomonadales	HTCC2089	UBA9659		Ferripyoverdine receptor	unassigned	0	0	0	0.0050385	0.0118437	0.00915222
Ga0206131_101640821	35-PL	unassigned	putative-DOM	unassigned	unassigned	unassigned	unassigned	unassigned	unassigned	unassigned	unassigned	unassigned	unassigned	unassigned	0	0	0	0	0	0.000519373
Ga0206130_100160206	13-PDL	unassigned	putative-DOM	Bacteria--Proteobacteria--Gammaproteobacteria--Pseudomonadales--Spongiibacteraceae--Oceanicoccus--Oceanicoccus sp000169075	20160412_Bin_28_4	Bacteria	Proteobacteria	Gammaproteobacteria	Pseudomonadales	Spongiibacteraceae	Oceanicoccus	Oceanicoccus sp000169075	Vitamin B12 transporter BtuB TIGR04057	unassigned	0	0	0.000465405	0.0003359	0.000335471	0
Ga0206131_1000196915	33-PL	unassigned	putative-DOM	Bacteria--Proteobacteria--Gammaproteobacteria--Pseudomonadales--HTCC2089--UBA9659--	20160517_Bin_40_1	Bacteria	Proteobacteria	Gammaproteobacteria	Pseudomonadales	HTCC2089	UBA9659		Pesticin receptor	unassigned	0	0	0.000429651	0.00555617	0.00750395	0.00195335
Ga0206131_1000196916	33-PL	unassigned	putative-DOM	Bacteria--Proteobacteria--Gammaproteobacteria--Pseudomonadales--HTCC2089--UBA9659--	20160517_Bin_40_1	Bacteria	Proteobacteria	Gammaproteobacteria	Pseudomonadales	HTCC2089	UBA9659		Colicin I receptor	unassigned	0	0	0.00543538	0.0478826	0.083256	0.0760282
Ga0206126_1000292412	3-PD	unassigned	Proteobacteria-PULs	Bacteria--Proteobacteria--Gammaproteobacteria--Pseudomonadales--Spongiibacteraceae--Oceanicoccus--Oceanicoccus sp000169075	20160412_Bin_28_4	Bacteria	Proteobacteria	Gammaproteobacteria	Pseudomonadales	Spongiibacteraceae	Oceanicoccus	Oceanicoccus sp000169075	Colicin I receptor	unassigned	0	0	0.0494798	0.00860134	0.00604231	0.00196836
Ga0206128_10083023	3-PD	unassigned	Proteobacteria-PULs	Bacteria--Proteobacteria--Gammaproteobacteria--Pseudomonadales--Porticoccaceae--HTCC2207--HTCC2207 sp002335945	20160512_Bin_14_2	Bacteria	Proteobacteria	Gammaproteobacteria	Pseudomonadales	Porticoccaceae	HTCC2207	HTCC2207 sp002335945	hypothetical protein	unassigned	0	0	0.040451	0.00239648	0.00067092	0.0022441
Ga0206128_10223001	3-PD	unassigned	Proteobacteria-PULs	Bacteria--Proteobacteria--Gammaproteobacteria--Pseudomonadales--Porticoccaceae--HTCC2207--	20160321_Bin_21_2	Bacteria	Proteobacteria	Gammaproteobacteria	Pseudomonadales	Porticoccaceae	HTCC2207		hypothetical protein	cazyme-associated-no-substrate-predicted	0	0	0.000754973	0	0	0
Ga0206131_1000057532	3-PD	unassigned	Proteobacteria-PULs	Bacteria--Proteobacteria--Gammaproteobacteria--Pseudomonadales--HTCC2089--UBA9659--	20160517_Bin_40_1	Bacteria	Proteobacteria	Gammaproteobacteria	Pseudomonadales	HTCC2089	UBA9659		hypothetical protein	xylose-containing	0	0	0	0.00615955	0.0109366	0.00755923
Ga0206125_100126602	35-PL	unassigned	putative-DOM	Bacteria--Proteobacteria--Gammaproteobacteria--Pseudomonadales--HTCC2089--UBA9926--UBA9926 sp003451575	20100511_Bin_19_1	Bacteria	Proteobacteria	Gammaproteobacteria	Pseudomonadales	HTCC2089	UBA9926	UBA9926 sp003451575	hypothetical protein	unassigned	0	0.000601286	0.00162895	0	0	0
Ga0206126_100944181	35-PL	unassigned	putative-DOM	unassigned	unassigned	unassigned	unassigned	unassigned	unassigned	unassigned	unassigned	unassigned	Pesticin receptor	unassigned	0	0	0	0.00050385	0.000503196	0
Ga0206128_10107895	35-PL	unassigned	putative-DOM	Bacteria--Proteobacteria--Gammaproteobacteria--Pseudomonadales--HTCC2089--UBA4582--UBA4582 sp002389265	20160426_Bin_20_1	Bacteria	Proteobacteria	Gammaproteobacteria	Pseudomonadales	HTCC2089	UBA4582	UBA4582 sp002389265	Colicin I receptor	unassigned	0	0	0	0.00388759	0.00203926	0.00331864
Ga0206130_1000190613	35-PL	unassigned	putative-DOM	Bacteria--Proteobacteria--Gammaproteobacteria--Pseudomonadales--HTCC2089--UBA4421--UBA4421 sp002390555	20110516_Bin_47_1	Bacteria	Proteobacteria	Gammaproteobacteria	Pseudomonadales	HTCC2089	UBA4421	UBA4421 sp002390555	Pesticin receptor	unassigned	0.000766361	0	0	0.00050385	0.000988417	0.000504346
Ga0206131_100096501	35-PL	unassigned	putative-DOM	Bacteria--Proteobacteria--Gammaproteobacteria--Pseudomonadales--HTCC2089--UBA9659--	20160517_Bin_40_1	Bacteria	Proteobacteria	Gammaproteobacteria	Pseudomonadales	HTCC2089	UBA9659		hypothetical protein	unassigned	0	0	0	0.00954134	0.0188957	0.0203679
Ga0206131_100900391	35-PL	unassigned	putative-DOM	Bacteria--Proteobacteria--Gammaproteobacteria--Pseudomonadales--HTCC2089--UBA4421--UBA4421 sp002390555	20110516_Bin_47_1	Bacteria	Proteobacteria	Gammaproteobacteria	Pseudomonadales	HTCC2089	UBA4421	UBA4421 sp002390555	hypothetical protein	unassigned	0	0	0	0.00554228	0.0159174	0.0113042
Ga0206128_10197831	13-PDL	unassigned	putative-DOM	Bacteria--Proteobacteria--Gammaproteobacteria--Pseudomonadales--HTCC2089--UBA9926--UBA9926 sp003451575	20100511_Bin_19_1	Bacteria	Proteobacteria	Gammaproteobacteria	Pseudomonadales	HTCC2089	UBA9926	UBA9926 sp003451575	Vitamin B12 transporter BtuB TIGR04057	unassigned	0.0476444	0.0461419	0.065582	0.0562709	0.038765	0.0338542
Ga0206130_100056341	33-PL	unassigned	putative-DOM	Bacteria--Proteobacteria--Gammaproteobacteria--Pseudomonadales--Spongiibacteraceae--Oceanicoccus--Oceanicoccus sp000169075	20160412_Bin_28_4	Bacteria	Proteobacteria	Gammaproteobacteria	Pseudomonadales	Spongiibacteraceae	Oceanicoccus	Oceanicoccus sp000169075	Vitamin B12 transporter BtuB	unassigned	0	0	0.00171865	0	0	0
Ga0206130_100223073	13-PDL	unassigned	putative-DOM	Bacteria--Proteobacteria--Gammaproteobacteria--Pseudomonadales--HTCC2089--UBA4421--UBA4421 sp002390555	20110516_Bin_47_1	Bacteria	Proteobacteria	Gammaproteobacteria	Pseudomonadales	HTCC2089	UBA4421	UBA4421 sp002390555	Vitamin B12 transporter BtuB TIGR04057	unassigned	0	0	0.0027078	0.0203024	0.0334616	0.0265911
Ga0206130_101087971	13-PDL	unassigned	putative-DOM	Bacteria--Proteobacteria--Gammaproteobacteria--Burkholderiales--SG8-40----	20160512_Bin_19_1	Bacteria	Proteobacteria	Gammaproteobacteria	Burkholderiales	SG8-40			Vitamin B12 transporter BtuB TIGR04057	unassigned	0	0	0	0.00218333	0.00600627	0.00398382
Ga0206125_10000018165	3-PD	unassigned	Proteobacteria-PULs	Bacteria--Proteobacteria--Gammaproteobacteria--Enterobacterales--Alteromonadaceae--Glaciecola--Glaciecola sp002292215	20160412_Bin_76_1	Bacteria	Proteobacteria	Gammaproteobacteria	Enterobacterales	Alteromonadaceae	Glaciecola	Glaciecola sp002292215	hypothetical protein	laminarin	0	0.0643803	0	0	0	0
Ga0206130_100907791	13-PDL	unassigned	putative-DOM	Bacteria--Proteobacteria--Alphaproteobacteria--Caulobacterales--Maricaulaceae--Hellea--	20160331_Bin_7_2	Bacteria	Proteobacteria	Alphaproteobacteria	Caulobacterales	Maricaulaceae	Hellea		Colicin I receptor TIGR04057	unassigned	0	0.000601286	0	0	0	0
Ga0206128_1000002291	13-PDL	unassigned	putative-DOM	Bacteria--Proteobacteria--Gammaproteobacteria--Pseudomonadales--Porticoccaceae--HTCC2207--HTCC2207 sp002334915	20110428_Bin_34_1	Bacteria	Proteobacteria	Gammaproteobacteria	Pseudomonadales	Porticoccaceae	HTCC2207	HTCC2207 sp002334915	Colicin I receptor TIGR04057	unassigned	0	0	0	0.0203895	0.00655249	0.000850595
Ga0206124_105961411	13-PDL	unassigned	putative-DOM	unassigned	unassigned	unassigned	unassigned	unassigned	unassigned	unassigned	unassigned	unassigned	hypothetical protein	unassigned	0.00255824	0	0	0	0	0
Ga0206123_100293171	3-PD	laminarin	Proteobacteria-PULs	Bacteria--Proteobacteria--Gammaproteobacteria--Pseudomonadales--Porticoccaceae--HTCC2207--HTCC2207 sp002685195	20110523_Bin_31_1	Bacteria	Proteobacteria	Gammaproteobacteria	Pseudomonadales	Porticoccaceae	HTCC2207	HTCC2207 sp002685195	Colicin I receptor	laminarin	0.104695	0.13084	0.165808	0.16682	0.160949	0.100285
Ga0206125_1000035810	3-PD	laminarin	Proteobacteria-PULs	Bacteria--Proteobacteria--Gammaproteobacteria--Pseudomonadales--Porticoccaceae--HTCC2207--	20160512_Bin_22_6	Bacteria	Proteobacteria	Gammaproteobacteria	Pseudomonadales	Porticoccaceae	HTCC2207		hypothetical protein	unassigned	0	0	0.00263774	0	0.000503196	0.000346248
Ga0206125_1000160120	3-PD	unassigned	Proteobacteria-PULs	Bacteria--Proteobacteria--Gammaproteobacteria--Pseudomonadales--HTCC2089--UBA4421--UBA4421 sp002389675	20160517_Bin_21_4	Bacteria	Proteobacteria	Gammaproteobacteria	Pseudomonadales	HTCC2089	UBA4421	UBA4421 sp002389675	Colicin I receptor	cazyme-associated-no-substrate-predicted	0.000885572	0.000901915	0	0.00366909	0.0054216	0.00639434
Ga0206125_100226781	3-PD	laminarin	Proteobacteria-PULs	unassigned	unassigned	unassigned	unassigned	unassigned	unassigned	unassigned	unassigned	unassigned	Colicin I receptor	unassigned	0	0.000784626	0.000930833	0.00575846	0.00566966	0.00121185
Ga0206130_1000134022	3-PD	laminarin	Proteobacteria-PULs	Bacteria--Proteobacteria--Gammaproteobacteria--Pseudomonadales--Porticoccaceae--HTCC2207--	20160502_Bin_27_3	Bacteria	Proteobacteria	Gammaproteobacteria	Pseudomonadales	Porticoccaceae	HTCC2207		Colicin I receptor	unassigned	0	0	0	0.00121259	0.00108794	0
Ga0206130_100516601	3-PD	laminarin	Proteobacteria-PULs	Bacteria--Proteobacteria--Gammaproteobacteria--Pseudomonadales--HTCC2089--UBA9926--UBA9926 sp003451575	20100511_Bin_19_1	Bacteria	Proteobacteria	Gammaproteobacteria	Pseudomonadales	HTCC2089	UBA9926	UBA9926 sp003451575	hypothetical protein	unassigned	0	0	0	0.00212622	0.00258792	0
Ga0206125_100043232	3-PD	laminarin	Proteobacteria-PULs	Bacteria--Proteobacteria--Gammaproteobacteria--Pseudomonadales--HTCC2089--UBA9926--UBA9926 sp003451575	20100511_Bin_19_1	Bacteria	Proteobacteria	Gammaproteobacteria	Pseudomonadales	HTCC2089	UBA9926	UBA9926 sp003451575	hypothetical protein	unassigned	0.034938	0.0180705	0.0116499	0.0288948	0.019987	0.0173098
Ga0206129_100354951	3-PD	laminarin	Proteobacteria-PULs	Bacteria--Proteobacteria--Gammaproteobacteria--Pseudomonadales--HTCC2089--UBA9926--UBA9926 sp003451575	20100511_Bin_19_1	Bacteria	Proteobacteria	Gammaproteobacteria	Pseudomonadales	HTCC2089	UBA9926	UBA9926 sp003451575	hypothetical protein	unassigned	0.0358897	0.0360553	0.0350449	0.0376124	0.0312332	0.0219571
Ga0206127_14372981	29-PL	unassigned	putative-DOM	unassigned	unassigned	unassigned	unassigned	unassigned	unassigned	unassigned	unassigned	unassigned	Pesticin receptor	unassigned	0	0	0	0.000708741	0	0
Ga0206125_1000001063	1-P	unassigned	putative-DOM	Bacteria--Proteobacteria--Gammaproteobacteria--Pseudomonadales--Pseudohongiellaceae--OM182--OM182 sp001438145	20160412_Bin_5_6	Bacteria	Proteobacteria	Gammaproteobacteria	Pseudomonadales	Pseudohongiellaceae	OM182	OM182 sp001438145	hypothetical protein	unassigned	0	0	0	0.00443445	0.00622434	0
Ga0206130_101297251	12-P	unassigned	putative-DOM	unassigned	unassigned	unassigned	unassigned	unassigned	unassigned	unassigned	unassigned	unassigned	Vitamin B12 transporter BtuB	unassigned	0	0	0	0	0.000323496	0.000346248
Ga0206131_100898411	7-PE	unassigned	putative-DOM	unassigned	unassigned	unassigned	unassigned	unassigned	unassigned	unassigned	unassigned	unassigned	hypothetical protein	unassigned	0	0	0	0	0	0.000346248
Ga0206129_100152354	7-PE	unassigned	putative-DOM	unassigned	unassigned	unassigned	unassigned	unassigned	unassigned	unassigned	unassigned	unassigned	unassigned	unassigned	0	0	0	0.0112657	0.0129158	0.0481154
Ga0206131_100933581	7-PE	unassigned	putative-DOM	unassigned	unassigned	unassigned	unassigned	unassigned	unassigned	unassigned	unassigned	unassigned	unassigned	unassigned	0	0	0	0	0	0.000346248
Ga0206131_100370422	7-PE	unassigned	putative-DOM	unassigned	unassigned	unassigned	unassigned	unassigned	unassigned	unassigned	unassigned	unassigned	unassigned	unassigned	0	0	0	0.00269275	0.00303366	0.0145201
Ga0206131_1000780711	13-PDL	unassigned	putative-DOM	unassigned	unassigned	unassigned	unassigned	unassigned	unassigned	unassigned	unassigned	unassigned	hypothetical protein	unassigned	0	0	0	0	0	0.00119684
Ga0206125_1000000396	23-P	unassigned	putative-non-DOM	Bacteria--Proteobacteria--Gammaproteobacteria--Pseudomonadales--Pseudohongiellaceae--OM182--OM182 sp001438145	20160412_Bin_5_6	Bacteria	Proteobacteria	Gammaproteobacteria	Pseudomonadales	Pseudohongiellaceae	OM182	OM182 sp001438145	Fe(3+) dicitrate transport protein FecA	unassigned	0	0	0.00961936	0.0165382	0.019987	0.0116478
Ga0206124_100422991	13-PDL	unassigned	putative-DOM	unassigned	unassigned	unassigned	unassigned	unassigned	unassigned	unassigned	unassigned	unassigned	Colicin I receptor	unassigned	0.0085191	0	0.00113248	0.00208928	0.00067092	0.00318784
Ga0206125_102579881	13-PDL	unassigned	putative-DOM	unassigned	unassigned	unassigned	unassigned	unassigned	unassigned	unassigned	unassigned	unassigned	Vitamin B12 transporter BtuB	unassigned	0	0	0	0.00118123	0	0
Ga0206124_100086566	13-PDL	unassigned	putative-DOM	unassigned	unassigned	unassigned	unassigned	unassigned	unassigned	unassigned	unassigned	unassigned	Vitamin B12 transporter BtuB	unassigned	0.00102549	0	0.000859325	0.000708741	0	0
Ga0206125_10000010250	13-PDL	unassigned	putative-DOM	Bacteria--Proteobacteria--Gammaproteobacteria--Pseudomonadales--Pseudohongiellaceae--OM182--OM182 sp001438145	20160412_Bin_5_6	Bacteria	Proteobacteria	Gammaproteobacteria	Pseudomonadales	Pseudohongiellaceae	OM182	OM182 sp001438145	Vitamin B12 transporter BtuB TIGR04057	unassigned	0	0.00993621	0.0663255	0.0612106	0.0731267	0.0545432
Ga0206125_10000010251	13-PDL	unassigned	putative-DOM	Bacteria--Proteobacteria--Gammaproteobacteria--Pseudomonadales--Pseudohongiellaceae--OM182--OM182 sp001438145	20160412_Bin_5_6	Bacteria	Proteobacteria	Gammaproteobacteria	Pseudomonadales	Pseudohongiellaceae	OM182	OM182 sp001438145	Colicin I receptor TIGR04057	unassigned	0.0106113	0.00403889	0.0263035	0.082069	0.109356	0.0871932
Ga0206125_1000046621	13-PDL	unassigned	putative-DOM	Bacteria--Proteobacteria--Gammaproteobacteria--Pseudomonadales--Pseudohongiellaceae--OM182--OM182 sp001438145	20160412_Bin_5_6	Bacteria	Proteobacteria	Gammaproteobacteria	Pseudomonadales	Pseudohongiellaceae	OM182	OM182 sp001438145	Colicin I receptor TIGR04057	unassigned	0.00873159	0.0100142	0.0867212	0.119044	0.141556	0.119975
Ga0206130_100199754	13-PDL	unassigned	putative-DOM	Bacteria--Proteobacteria--Gammaproteobacteria--Pseudomonadales--Pseudohongiellaceae--OM182--OM182 sp001438145	20160412_Bin_5_6	Bacteria	Proteobacteria	Gammaproteobacteria	Pseudomonadales	Pseudohongiellaceae	OM182	OM182 sp001438145	Colicin I receptor TIGR04057	unassigned	0	0	0	0	0	0.000504346
Ga0206130_100356171	13-PDL	unassigned	putative-DOM	Bacteria--Proteobacteria--Gammaproteobacteria--Pseudomonadales--Pseudohongiellaceae--OM182--OM182 sp001438145	20160412_Bin_5_6	Bacteria	Proteobacteria	Gammaproteobacteria	Pseudomonadales	Pseudohongiellaceae	OM182	OM182 sp001438145	Vitamin B12 transporter BtuB TIGR04057	unassigned	0	0	0	0.0104308	0.0135042	0.00835628
Ga0206124_1000355011	13-PDL	unassigned	putative-DOM	Bacteria--Proteobacteria--Gammaproteobacteria--Pseudomonadales--Pseudohongiellaceae--UBA9145--UBA9145 sp003483155	20110407_Bin_35	Bacteria	Proteobacteria	Gammaproteobacteria	Pseudomonadales	Pseudohongiellaceae	UBA9145	UBA9145 sp003483155	Colicin I receptor TIGR04057	unassigned	0.0474287	0	0	0.00293465	0.00121257	0.0055814
Ga0206131_100092075	13-PDL	unassigned	putative-DOM	Bacteria--Proteobacteria--Gammaproteobacteria--Pseudomonadales--Pseudohongiellaceae--UBA9145--UBA9145 sp003483155	20110407_Bin_35	Bacteria	Proteobacteria	Gammaproteobacteria	Pseudomonadales	Pseudohongiellaceae	UBA9145	UBA9145 sp003483155	Colicin I receptor TIGR04057	unassigned	0.0148469	0	0	0.000779685	0	0.00246989
Ga0206131_100217653	13-PDL	unassigned	putative-DOM	Bacteria--Proteobacteria--Gammaproteobacteria--Pseudomonadales--Pseudohongiellaceae--OM182--OM182 sp001438145	20160412_Bin_5_6	Bacteria	Proteobacteria	Gammaproteobacteria	Pseudomonadales	Pseudohongiellaceae	OM182	OM182 sp001438145	hypothetical protein	unassigned	0	0	0.00226494	0.0366136	0.0438172	0.0398149
Ga0206131_100299682	13-PDL	unassigned	putative-DOM	Bacteria--Proteobacteria--Gammaproteobacteria--Pseudomonadales--Pseudohongiellaceae--UBA9145--UBA9145 sp003483155	20110407_Bin_35	Bacteria	Proteobacteria	Gammaproteobacteria	Pseudomonadales	Pseudohongiellaceae	UBA9145	UBA9145 sp003483155	Colicin I receptor TIGR04057	unassigned	0.0743635	0	0	0.00400159	0.00312104	0.0145954
Ga0206125_10000005323	7-PE	unassigned	putative-DOM	Bacteria--Proteobacteria--Gammaproteobacteria--Pseudomonadales--Pseudohongiellaceae--OM182--OM182 sp001438145	20160412_Bin_5_6	Bacteria	Proteobacteria	Gammaproteobacteria	Pseudomonadales	Pseudohongiellaceae	OM182	OM182 sp001438145	hypothetical protein	unassigned	0	0	0.00401279	0.0270191	0.0420058	0.0213464
Ga0206128_10128032	7-PE	unassigned	putative-DOM	Bacteria--Proteobacteria--Gammaproteobacteria--Pseudomonadales--Pseudohongiellaceae--OM182--OM182 sp001438145	20160412_Bin_5_6	Bacteria	Proteobacteria	Gammaproteobacteria	Pseudomonadales	Pseudohongiellaceae	OM182	OM182 sp001438145	hypothetical protein	unassigned	0	0	0.0089453	0.057396	0.08103	0.0323251
Ga0206125_10000003178	29-PL	unassigned	putative-DOM	Bacteria--Proteobacteria--Gammaproteobacteria--Pseudomonadales--Pseudohongiellaceae--OM182--OM182 sp001438145	20160412_Bin_5_6	Bacteria	Proteobacteria	Gammaproteobacteria	Pseudomonadales	Pseudohongiellaceae	OM182	OM182 sp001438145	Colicin I receptor	unassigned	0	0.00628569	0.0541745	0.0486539	0.0601793	0.0360641
Ga0206128_100379811	28-P	unassigned	putative-DOM	Bacteria--Proteobacteria--Gammaproteobacteria--Pseudomonadales--HTCC2089--UBA4582--UBA4582 sp002389265	20160426_Bin_20_1	Bacteria	Proteobacteria	Gammaproteobacteria	Pseudomonadales	HTCC2089	UBA4582	UBA4582 sp002389265	Pesticin receptor TIGR04057	unassigned	0	0	0	0.000976337	0.000503196	0.000504346
Ga0206125_1000363610	13-PDL	unassigned	putative-DOM	Bacteria--Proteobacteria--Gammaproteobacteria--Pseudomonadales--Halieaceae--Luminiphilus--Luminiphilus sp002390485	20160331_Bin_1_8	Bacteria	Proteobacteria	Gammaproteobacteria	Pseudomonadales	Halieaceae	Luminiphilus	Luminiphilus sp002390485	Colicin I receptor TIGR04057	unassigned	0	0	0.00317643	0.0230042	0.0217256	0.0184871
Ga0206129_100082609	3-PD	unassigned	Proteobacteria-PULs	unassigned	unassigned	unassigned	unassigned	unassigned	unassigned	unassigned	unassigned	unassigned	unassigned	unassigned	0	0	0	0	0	0.00605662
Ga0206131_100244172	3-PD	unassigned	Proteobacteria-PULs	unassigned	unassigned	unassigned	unassigned	unassigned	unassigned	unassigned	unassigned	unassigned	unassigned	unassigned	0	0	0	0	0	0.000346248
Ga0206126_100537411	35-PL	unassigned	putative-DOM	unassigned	unassigned	unassigned	unassigned	unassigned	unassigned	unassigned	unassigned	unassigned	hypothetical protein	unassigned	0	0	0	0.00633594	0.00769686	0.0109599
Ga0206124_100607871	13-PDL	unassigned	putative-DOM	Bacteria--Proteobacteria--Gammaproteobacteria--SAR86--D2472--SCGC-AAA076-P13--	20100504_Bin_115_1	Bacteria	Proteobacteria	Gammaproteobacteria	SAR86	D2472	SCGC-AAA076-P13		Vitamin B12 transporter BtuB TIGR04057	unassigned	0	0	0	0.00295349	0.00274974	0.00604159
Ga0206128_10836621	13-PDL	unassigned	putative-DOM	unassigned	unassigned	unassigned	unassigned	unassigned	unassigned	unassigned	unassigned	unassigned	Vitamin B12 transporter BtuB	unassigned	0	0	0	0	0	0.00151302
Ga0206131_102589511	13-PDL	unassigned	putative-DOM	Bacteria--Proteobacteria--Gammaproteobacteria--SAR86--D2472--SCGC-AAA076-P13--	20100504_Bin_115_1	Bacteria	Proteobacteria	Gammaproteobacteria	SAR86	D2472	SCGC-AAA076-P13		Vitamin B12 transporter BtuB TIGR04057	cazyme-associated-no-substrate-predicted	0	0	0	0	0	0.000795089
Ga0206130_100048056	13-PDL	unassigned	putative-DOM	Bacteria--Proteobacteria--Gammaproteobacteria--Pseudomonadales--Porticoccaceae--HTCC2207--	20160502_Bin_27_3	Bacteria	Proteobacteria	Gammaproteobacteria	Pseudomonadales	Porticoccaceae	HTCC2207		Vitamin B12 transporter BtuB TIGR04057	unassigned	0	0	0.000644488	0.00259577	0.00302768	0.000477049
Ga0206131_100166375	29-PL	unassigned	putative-DOM	unassigned	unassigned	unassigned	unassigned	unassigned	unassigned	unassigned	unassigned	unassigned	Colicin I receptor	unassigned	0	0	0	0	0	0.00127588
Ga0206125_1000009172	13-PDL	unassigned	putative-DOM	Bacteria--Proteobacteria--Gammaproteobacteria--SAR86--D2472--SCGC-AAA076-P13--	20120524_Bin_14_6	Bacteria	Proteobacteria	Gammaproteobacteria	SAR86	D2472	SCGC-AAA076-P13		Colicin I receptor TIGR04057	unassigned	0.0776585	0.0415145	0.0249253	0.146001	0.158127	0.229227
Ga0206125_100027865	13-PDL	unassigned	putative-DOM	Bacteria--Proteobacteria--Gammaproteobacteria--SAR86--D2472----	20160426_Bin_8_3	Bacteria	Proteobacteria	Gammaproteobacteria	SAR86	D2472			Vitamin B12 transporter BtuB TIGR04057	unassigned	0.0768247	0.0329655	0.00576901	0.0443902	0.0524588	0.107511
Ga0206126_1000128027	13-PDL	unassigned	putative-DOM	Bacteria--Proteobacteria--Gammaproteobacteria--Pseudomonadales--Spongiibacteraceae--Oceanicoccus--Oceanicoccus sp000169075	20160412_Bin_28_4	Bacteria	Proteobacteria	Gammaproteobacteria	Pseudomonadales	Spongiibacteraceae	Oceanicoccus	Oceanicoccus sp000169075	Vitamin B12 transporter BtuB TIGR04057	unassigned	0	0	0.072256	0.00911249	0.00265378	0
Ga0206127_100009617	13-PDL	unassigned	putative-DOM	Bacteria--Proteobacteria--Gammaproteobacteria--Pseudomonadales--Porticoccaceae--HTCC2207--	20160512_Bin_22_6	Bacteria	Proteobacteria	Gammaproteobacteria	Pseudomonadales	Porticoccaceae	HTCC2207		Vitamin B12 transporter BtuB TIGR04057	unassigned	0	0.000601286	0.0104522	0.00451897	0.00506207	0
Ga0206128_10126203	13-PDL	unassigned	putative-DOM	Bacteria--Proteobacteria--Gammaproteobacteria--Pseudomonadales--HTCC2089--UBA4582--UBA4582 sp002389265	20160426_Bin_20_1	Bacteria	Proteobacteria	Gammaproteobacteria	Pseudomonadales	HTCC2089	UBA4582	UBA4582 sp002389265	Vitamin B12 transporter BtuB TIGR04057	unassigned	0	0	0	0.00121259	0.000503196	0
Ga0206129_100326732	13-PDL	unassigned	putative-DOM	unassigned	unassigned	unassigned	unassigned	unassigned	unassigned	unassigned	unassigned	unassigned	Vitamin B12 transporter BtuB	unassigned	0	0	0	0.00138054	0.00115614	0
Ga0206131_100024417	13-PDL	unassigned	putative-DOM	Bacteria--Proteobacteria--Gammaproteobacteria--SAR86--D2472--D2472--	20160502_Bin_32_9	Bacteria	Proteobacteria	Gammaproteobacteria	SAR86	D2472	D2472		Vitamin B12 transporter BtuB TIGR04057	unassigned	0	0	0	0	0	0.00102372
Ga0206131_100367322	13-PDL	unassigned	putative-DOM	Bacteria--Proteobacteria--Gammaproteobacteria--SAR86--D2472--SCGC-AAA076-P13--	20100504_Bin_115_1	Bacteria	Proteobacteria	Gammaproteobacteria	SAR86	D2472	SCGC-AAA076-P13		Colicin I receptor TIGR04057	unassigned	0	0	0	0.00656859	0.00889882	0.0128953
Ga0206124_100003001	13-PDL	unassigned	putative-DOM	Bacteria--Proteobacteria--Gammaproteobacteria--SAR86--D2472--SCGC-AAA076-P13--	20120524_Bin_14_6	Bacteria	Proteobacteria	Gammaproteobacteria	SAR86	D2472	SCGC-AAA076-P13		Colicin I receptor TIGR04057	cazyme-associated-no-substrate-predicted	0.224402	0.14746	0.104838	0.192825	0.21649	0.290509
Ga0206124_100269821	13-PDL	unassigned	putative-DOM	Bacteria--Proteobacteria--Gammaproteobacteria--SAR86--D2472--SCGC-AAA076-P13--	20120524_Bin_14_6	Bacteria	Proteobacteria	Gammaproteobacteria	SAR86	D2472	SCGC-AAA076-P13		hypothetical protein	unassigned	0.0162436	0.0155971	0.00620951	0.0289836	0.0360361	0.0594526
Ga0206125_100029096	13-PDL	unassigned	putative-DOM	Bacteria--Proteobacteria--Gammaproteobacteria--SAR86--D2472----	20160426_Bin_8_3	Bacteria	Proteobacteria	Gammaproteobacteria	SAR86	D2472			Colicin I receptor TIGR04057	unassigned	0.0541169	0.0266141	0.00267352	0.0476847	0.0553148	0.119968
Ga0206125_100090966	13-PDL	unassigned	putative-DOM	Bacteria--Proteobacteria--Gammaproteobacteria--SAR86--D2472--SCGC-AAA076-P13--	20120524_Bin_14_6	Bacteria	Proteobacteria	Gammaproteobacteria	SAR86	D2472	SCGC-AAA076-P13		hypothetical protein	unassigned	0.0437684	0.0320263	0.00960606	0.0567632	0.0644899	0.0828811
Ga0206129_101066671	13-PDL	unassigned	putative-DOM	unassigned	unassigned	unassigned	unassigned	unassigned	unassigned	unassigned	unassigned	unassigned	Vitamin B12 transporter BtuB	unassigned	0	0	0	0	0	0.00450226
Ga0206131_100376871	13-PDL	unassigned	putative-DOM	unassigned	unassigned	unassigned	unassigned	unassigned	unassigned	unassigned	unassigned	unassigned	Colicin I receptor	unassigned	0	0	0	0	0	0.000519373
Ga0206128_10045371	3-PD	unassigned	Proteobacteria-PULs	Bacteria--Proteobacteria--Gammaproteobacteria--SAR86--D2472--SCGC-AAA076-P13--	20120524_Bin_14_6	Bacteria	Proteobacteria	Gammaproteobacteria	SAR86	D2472	SCGC-AAA076-P13		Vitamin B12 transporter BtuB	unassigned	0.0348054	0.0232535	0.00761901	0.0427462	0.0524329	0.0787547
Ga0206129_1000299013	3-PD	unassigned	Proteobacteria-PULs	Bacteria--Proteobacteria--Gammaproteobacteria--SAR86--D2472----	20160426_Bin_8_3	Bacteria	Proteobacteria	Gammaproteobacteria	SAR86	D2472			hypothetical protein	unassigned	0.0126645	0.00569211	0	0.00896856	0.0106754	0.0375548
Ga0206130_100428221	3-PD	unassigned	Proteobacteria-PULs	unassigned	unassigned	unassigned	unassigned	unassigned	unassigned	unassigned	unassigned	unassigned	unassigned	unassigned	0	0	0	0.0003359	0.000335471	0.00510355
Ga0206130_110956921	13-PDL	unassigned	putative-DOM	unassigned	unassigned	unassigned	unassigned	unassigned	unassigned	unassigned	unassigned	unassigned	Vitamin B12 transporter BtuB	unassigned	0	0	0	0	0	0.000346248
Ga0206131_100077401	3-PD	unassigned	Proteobacteria-PULs	Bacteria--Proteobacteria--Gammaproteobacteria--SAR86--D2472--SCGC-AAA076-P13--	20100504_Bin_115_1	Bacteria	Proteobacteria	Gammaproteobacteria	SAR86	D2472	SCGC-AAA076-P13		Vitamin B12 transporter BtuB	unassigned	0.0782938	0.0560107	0.0280191	0.115914	0.132213	0.189019
Ga0206131_100077825	3-PD	unassigned	Proteobacteria-PULs	Bacteria--Bacteroidota--Bacteroidia--Flavobacteriales--Flavobacteriaceae--GCA-002733185--	20160502_Bin_23_4	Bacteria	Bacteroidota	Bacteroidia	Flavobacteriales	Flavobacteriaceae	GCA-002733185		hypothetical protein	unassigned	0	0	0	0	0	0.00136997
Ga0206131_100206346	3-PD	unassigned	Proteobacteria-PULs	unassigned	unassigned	unassigned	unassigned	unassigned	unassigned	unassigned	unassigned	unassigned	unassigned	unassigned	0	0	0	0.00184743	0.00184506	0.00765345
Ga0206131_100377161	3-PD	unassigned	Proteobacteria-PULs	unassigned	unassigned	unassigned	unassigned	unassigned	unassigned	unassigned	unassigned	unassigned	unassigned	unassigned	0	0	0	0	0	0.000692497
Ga0206123_100193413	35-PL	unassigned	putative-DOM	unassigned	unassigned	unassigned	unassigned	unassigned	unassigned	unassigned	unassigned	unassigned	unassigned	unassigned	0	0	0	0	0	0.000692497
Ga0206125_100022103	30-PSL	unassigned	putative-DOM	Bacteria--Proteobacteria--Gammaproteobacteria--SAR86--D2472----	20160426_Bin_8_3	Bacteria	Proteobacteria	Gammaproteobacteria	SAR86	D2472			Pesticin receptor TIGR04057	unassigned	0	0	0	0	0	0.00272486
Ga0206125_1000583010	35-PL	unassigned	putative-DOM	Bacteria--Proteobacteria--Gammaproteobacteria--SAR86--D2472----	20160426_Bin_8_3	Bacteria	Proteobacteria	Gammaproteobacteria	SAR86	D2472			Colicin I receptor TIGR04057	unassigned	0.0159404	0.00958924	0	0.0148293	0.0164141	0.0437467
Ga0206125_100060226	35-PL	unassigned	putative-DOM	Bacteria--Proteobacteria--Gammaproteobacteria--SAR86--D2472--SCGC-AAA076-P13--	20120524_Bin_14_6	Bacteria	Proteobacteria	Gammaproteobacteria	SAR86	D2472	SCGC-AAA076-P13		Colicin I receptor TIGR04057	unassigned	0.0065434	0.000456838	0	0.0492788	0.0679881	0.0995117
Ga0206125_100060227	35-PL	unassigned	putative-DOM	Bacteria--Proteobacteria--Gammaproteobacteria--SAR86--D2472--SCGC-AAA076-P13--	20120524_Bin_14_6	Bacteria	Proteobacteria	Gammaproteobacteria	SAR86	D2472	SCGC-AAA076-P13		Colicin I receptor TIGR04057	unassigned	0.0479862	0.0586001	0.0241704	0.111018	0.119228	0.15289
Ga0206125_100257592	35-PL	unassigned	putative-DOM	Bacteria--Proteobacteria--Gammaproteobacteria--SAR86--D2472--SCGC-AAA076-P13--	20120524_Bin_14_6	Bacteria	Proteobacteria	Gammaproteobacteria	SAR86	D2472	SCGC-AAA076-P13		hypothetical protein	unassigned	0	0	0	0.00647169	0.00574501	0.0158563
Ga0206126_100333881	30-PSL	unassigned	putative-DOM	unassigned	unassigned	unassigned	unassigned	unassigned	unassigned	unassigned	unassigned	unassigned	Pesticin receptor	unassigned	0	0	0	0	0.000584742	0.000504346
Ga0206128_100016165	35-PL	unassigned	putative-DOM	Bacteria--Proteobacteria--Gammaproteobacteria--SAR86--D2472--SCGC-AAA076-P13--	20160512_Bin_30_3	Bacteria	Proteobacteria	Gammaproteobacteria	SAR86	D2472	SCGC-AAA076-P13		Colicin I receptor TIGR04057	unassigned	0.000683666	0	0	0.00974804	0.0134727	0.039396
Ga0206128_100072328	35-PL	unassigned	putative-DOM	Bacteria--Proteobacteria--Gammaproteobacteria--SAR86--D2472--D2472--	20160502_Bin_32_9	Bacteria	Proteobacteria	Gammaproteobacteria	SAR86	D2472	D2472		Colicin I receptor	unassigned	0.0152486	0	0	0.00579152	0.00429516	0.024683
Ga0206128_10155862	35-PL	unassigned	putative-DOM	Bacteria--Proteobacteria--Gammaproteobacteria--SAR86--D2472----	20160426_Bin_8_3	Bacteria	Proteobacteria	Gammaproteobacteria	SAR86	D2472			hypothetical protein	unassigned	0.000683666	0	0	0.00235121	0.00516629	0.0145032
Ga0206129_1000182714	35-PL	unassigned	putative-DOM	unassigned	unassigned	unassigned	unassigned	unassigned	unassigned	unassigned	unassigned	unassigned	Colicin I receptor	unassigned	0	0	0	0.0010077	0.00149161	0.00490497
Ga0206129_1000740112	35-PL	unassigned	putative-DOM	Bacteria--Proteobacteria--Gammaproteobacteria--SAR86--D2472--SCGC-AAA076-P13--SCGC-AAA076-P13 sp000385055	20160512_Bin_30_2	Bacteria	Proteobacteria	Gammaproteobacteria	SAR86	D2472	SCGC-AAA076-P13	SCGC-AAA076-P13 sp000385055	Colicin I receptor TIGR04057	unassigned	0	0	0	0.00117565	0.00198283	0.0170512
Ga0206129_100155274	30-PSL	unassigned	putative-DOM	Bacteria--Proteobacteria--Gammaproteobacteria--SAR86--D2472--SCGC-AAA076-P13--	20120524_Bin_14_6	Bacteria	Proteobacteria	Gammaproteobacteria	SAR86	D2472	SCGC-AAA076-P13		Pesticin receptor TIGR04057	unassigned	0.000683666	0.000601286	0	0.0159465	0.017326	0.0276807
Ga0206129_100366001	35-PL	unassigned	putative-DOM	Bacteria--Proteobacteria--Gammaproteobacteria--SAR86--D2472--D2472--	20160316_Bin_35_5	Bacteria	Proteobacteria	Gammaproteobacteria	SAR86	D2472	D2472		Colicin I receptor	unassigned	0.0141789	0	0	0	0.000323496	0.00356319
Ga0206131_100003924	35-PL	unassigned	putative-DOM	Bacteria--Proteobacteria--Gammaproteobacteria--SAR86--D2472--D2472--D2472 sp002469975	20120524_Bin_43_2	Bacteria	Proteobacteria	Gammaproteobacteria	SAR86	D2472	D2472	D2472 sp002469975	Colicin I receptor	unassigned	0	0	0	0.00482962	0.00681501	0.020291
Ga0206131_100025876	30-PSL	unassigned	putative-DOM	Bacteria--Proteobacteria--Gammaproteobacteria--SAR86--D2472--D2472--D2472 sp002469975	20120524_Bin_43_2	Bacteria	Proteobacteria	Gammaproteobacteria	SAR86	D2472	D2472	D2472 sp002469975	Pesticin receptor TIGR04057	unassigned	0	0	0	0	0	0.000519373
Ga0206131_100081985	35-PL	unassigned	putative-DOM	unassigned	unassigned	unassigned	unassigned	unassigned	unassigned	unassigned	unassigned	unassigned	unassigned	unassigned	0	0	0	0	0	0.00572551
Ga0206131_100197821	35-PL	unassigned	putative-DOM	Bacteria--Proteobacteria--Gammaproteobacteria--SAR86--D2472--SCGC-AAA076-P13--	20100504_Bin_115_1	Bacteria	Proteobacteria	Gammaproteobacteria	SAR86	D2472	SCGC-AAA076-P13		Colicin I receptor TIGR04057	unassigned	0	0	0	0.00141748	0.00249454	0.0069985
Ga0206131_100197822	35-PL	unassigned	putative-DOM	Bacteria--Proteobacteria--Gammaproteobacteria--SAR86--D2472--SCGC-AAA076-P13--	20100504_Bin_115_1	Bacteria	Proteobacteria	Gammaproteobacteria	SAR86	D2472	SCGC-AAA076-P13		hypothetical protein	unassigned	0	0	0	0	0.000485221	0.00340233
Ga0206131_100228191	35-PL	unassigned	putative-DOM	unassigned	unassigned	unassigned	unassigned	unassigned	unassigned	unassigned	unassigned	unassigned	Colicin I receptor	unassigned	0	0	0	0	0	0.00730532
Ga0206131_100693561	35-PL	unassigned	putative-DOM	unassigned	unassigned	unassigned	unassigned	unassigned	unassigned	unassigned	unassigned	unassigned	unassigned	unassigned	0	0	0	0	0	0.00324424
Ga0206131_101513111	35-PL	unassigned	putative-DOM	unassigned	unassigned	unassigned	unassigned	unassigned	unassigned	unassigned	unassigned	unassigned	Pesticin receptor	unassigned	0	0	0	0	0	0.000477049
Ga0206124_100331921	13-PDL	unassigned	putative-DOM	unassigned	unassigned	unassigned	unassigned	unassigned	unassigned	unassigned	unassigned	unassigned	unassigned	unassigned	0	0	0	0.000779685	0	0.00212648
Ga0206130_100237634	13-PDL	unassigned	putative-DOM	Bacteria--Proteobacteria--Gammaproteobacteria--SAR86--D2472----	20160426_Bin_8_3	Bacteria	Proteobacteria	Gammaproteobacteria	SAR86	D2472			hypothetical protein	unassigned	0	0	0	0.0003359	0.000658967	0.00615267
Ga0206131_1000312911	13-PDL	unassigned	putative-DOM	unassigned	unassigned	unassigned	unassigned	unassigned	unassigned	unassigned	unassigned	unassigned	Colicin I receptor	unassigned	0	0	0	0.00050385	0.000503196	0.00700413
Ga0206131_100494502	13-PDL	unassigned	putative-DOM	unassigned	unassigned	unassigned	unassigned	unassigned	unassigned	unassigned	unassigned	unassigned	unassigned	unassigned	0	0	0	0.00290829	0.00167731	0.00452003
Ga0206131_100054572	13-PDL	unassigned	putative-DOM	unassigned	unassigned	unassigned	unassigned	unassigned	unassigned	unassigned	unassigned	unassigned	Vitamin B12 transporter BtuB	unassigned	0	0	0	0	0	0.00332328
Ga0206129_100576031	7-PE	unassigned	putative-DOM	Bacteria--Proteobacteria--Gammaproteobacteria--SAR86--D2472--SCGC-AAA076-P13--	20120524_Bin_14_6	Bacteria	Proteobacteria	Gammaproteobacteria	SAR86	D2472	SCGC-AAA076-P13		hypothetical protein	unassigned	0	0	0	0	0	0.00110276
Ga0206130_100330621	13-PDL	unassigned	putative-DOM	Bacteria--Proteobacteria--Gammaproteobacteria--SAR86--D2472--SCGC-AAA076-P13--	20120524_Bin_14_6	Bacteria	Proteobacteria	Gammaproteobacteria	SAR86	D2472	SCGC-AAA076-P13		hypothetical protein	unassigned	0	0	0	0	0.00243231	0.0032782
Ga0206129_1000199226	3-PD	unassigned	Proteobacteria-PULs	Bacteria--Proteobacteria--Gammaproteobacteria--SAR86--D2472--D2472--	20160502_Bin_32_9	Bacteria	Proteobacteria	Gammaproteobacteria	SAR86	D2472	D2472		Vitamin B12 transporter BtuB	unassigned	0	0	0	0.00188997	0.00129394	0.0255431
Ga0206129_100164303	3-PD	unassigned	Proteobacteria-PULs	Bacteria--Proteobacteria--Gammaproteobacteria--SAR86--D2472--SCGC-AAA076-P13--SCGC-AAA076-P13 sp000385055	20160512_Bin_30_2	Bacteria	Proteobacteria	Gammaproteobacteria	SAR86	D2472	SCGC-AAA076-P13	SCGC-AAA076-P13 sp000385055	Vitamin B12 transporter BtuB	unassigned	0	0	0	0	0	0.00640387
Ga0206131_100688111	3-PD	unassigned	Proteobacteria-PULs	Bacteria--Proteobacteria--Gammaproteobacteria--SAR86--D2472--SCGC-AAA076-P13--SCGC-AAA076-P13 sp000385055	20160512_Bin_30_2	Bacteria	Proteobacteria	Gammaproteobacteria	SAR86	D2472	SCGC-AAA076-P13	SCGC-AAA076-P13 sp000385055	hypothetical protein	unassigned	0	0	0	0	0	0.00513743
Ga0206124_101222041	35-PL	unassigned	putative-DOM	unassigned	unassigned	unassigned	unassigned	unassigned	unassigned	unassigned	unassigned	unassigned	unassigned	unassigned	0	0	0	0	0	0.00103874
Ga0206125_1000182224	35-PL	unassigned	putative-DOM	Bacteria--Proteobacteria--Gammaproteobacteria--SAR86--D2472----	20160426_Bin_8_3	Bacteria	Proteobacteria	Gammaproteobacteria	SAR86	D2472			Colicin I receptor	unassigned	0	0.000601286	0	0.00148019	0.00165336	0.00615267
Ga0206125_100083855	35-PL	unassigned	putative-DOM	Bacteria--Proteobacteria--Gammaproteobacteria--SAR86--D2472--SCGC-AAA076-P13--	20120524_Bin_14_6	Bacteria	Proteobacteria	Gammaproteobacteria	SAR86	D2472	SCGC-AAA076-P13		Colicin I receptor	unassigned	0.00136733	0.0104824	0.0035376	0.011011	0.0144818	0.0193763
Ga0206128_100359811	35-PL	unassigned	putative-DOM	Bacteria--Proteobacteria--Gammaproteobacteria--SAR86--D2472--SCGC-AAA076-P13--	20160512_Bin_30_3	Bacteria	Proteobacteria	Gammaproteobacteria	SAR86	D2472	SCGC-AAA076-P13		Pesticin receptor	unassigned	0	0	0	0	0	0.00240126
Ga0206130_100231502	13-PDL	unassigned	putative-DOM	Bacteria--Proteobacteria--Gammaproteobacteria--SAR86--D2472--SCGC-AAA076-P13--	20100504_Bin_115_1	Bacteria	Proteobacteria	Gammaproteobacteria	SAR86	D2472	SCGC-AAA076-P13		Colicin I receptor TIGR04057	cazyme-associated-no-substrate-predicted	0	0	0	0.00131224	0.00180913	0.00840061
Ga0206131_100118433	13-PDL	unassigned	putative-DOM	unassigned	unassigned	unassigned	unassigned	unassigned	unassigned	unassigned	unassigned	unassigned	Vitamin B12 transporter BtuB	unassigned	0	0	0	0	0	0.00119684
Ga0206131_100334921	13-PDL	unassigned	putative-DOM	unassigned	unassigned	unassigned	unassigned	unassigned	unassigned	unassigned	unassigned	unassigned	Vitamin B12 transporter BtuB	unassigned	0	0	0	0.00117565	0.00198283	0.0102579
Ga0206129_100137955	3-PD	unassigned	Proteobacteria-PULs	Bacteria--Proteobacteria--Gammaproteobacteria--SAR86--D2472--SCGC-AAA076-P13--	20160512_Bin_30_3	Bacteria	Proteobacteria	Gammaproteobacteria	SAR86	D2472	SCGC-AAA076-P13		Colicin I receptor	unassigned	0	0	0	0.00151153	0.00150959	0.00688183
Ga0206130_100517051	3-PD	unassigned	Proteobacteria-PULs	unassigned	unassigned	unassigned	unassigned	unassigned	unassigned	unassigned	unassigned	unassigned	Colicin I receptor	unassigned	0	0	0	0.00274062	0.00259403	0.0291262
Ga0206124_1000363210	13-PDL	unassigned	putative-DOM	Bacteria--Proteobacteria--Gammaproteobacteria--SAR86--D2472--SCGC-AAA076-P13--	20160512_Bin_30_3	Bacteria	Proteobacteria	Gammaproteobacteria	SAR86	D2472	SCGC-AAA076-P13		Colicin I receptor TIGR04057	unassigned	0	0	0	0.00813944	0.00968666	0.0221716
Ga0206128_10012302	13-PDL	unassigned	putative-DOM	Bacteria--Proteobacteria--Gammaproteobacteria--SAR86--D2472--SCGC-AAA076-P13--	20120524_Bin_14_6	Bacteria	Proteobacteria	Gammaproteobacteria	SAR86	D2472	SCGC-AAA076-P13		Colicin I receptor TIGR04057	unassigned	0.0563648	0.03796	0.0142131	0.0848412	0.0979764	0.138224
Ga0206128_10039947	13-PDL	unassigned	putative-DOM	Bacteria--Proteobacteria--Gammaproteobacteria--SAR86--D2472--SCGC-AAA076-P13--	20160512_Bin_30_3	Bacteria	Proteobacteria	Gammaproteobacteria	SAR86	D2472	SCGC-AAA076-P13		Vitamin B12 transporter BtuB TIGR04057	cazyme-associated-no-substrate-predicted	0.00722961	0	0	0.0208292	0.0262139	0.0494763
Ga0206130_100136517	13-PDL	unassigned	putative-DOM	unassigned	unassigned	unassigned	unassigned	unassigned	unassigned	unassigned	unassigned	unassigned	Vitamin B12 transporter BtuB	unassigned	0	0	0	0	0	0.00319819
Ga0206131_100082153	13-PDL	unassigned	putative-DOM	unassigned	unassigned	unassigned	unassigned	unassigned	unassigned	unassigned	unassigned	unassigned	Colicin I receptor	unassigned	0	0	0	0	0	0.00422657
Ga0206131_100222842	13-PDL	unassigned	putative-DOM	unassigned	unassigned	unassigned	unassigned	unassigned	unassigned	unassigned	unassigned	unassigned	Vitamin B12 transporter BtuB	unassigned	0	0	0	0.000472487	0.000646969	0.00637568
Ga0206124_100115032	7-PE	unassigned	putative-DOM	Bacteria--Proteobacteria--Gammaproteobacteria--SAR86--D2472--D2472--	20160316_Bin_35_5	Bacteria	Proteobacteria	Gammaproteobacteria	SAR86	D2472	D2472		hypothetical protein	unassigned	0.046818	0	0	0.00828223	0.00836057	0.0312625
Ga0206130_100259375	7-PE	unassigned	putative-DOM	Bacteria--Proteobacteria--Gammaproteobacteria--SAR86--D2472--D2472--	20160502_Bin_32_9	Bacteria	Proteobacteria	Gammaproteobacteria	SAR86	D2472	D2472		hypothetical protein	unassigned	0	0	0	0	0	0.00220551
Ga0206125_100208212	7-PE	unassigned	putative-DOM	Bacteria--Proteobacteria--Gammaproteobacteria--SAR86--D2472----	20160426_Bin_8_3	Bacteria	Proteobacteria	Gammaproteobacteria	SAR86	D2472			Ferrienterobactin receptor	unassigned	0.0530343	0.0221037	0	0.0477733	0.0526333	0.134828
Ga0206129_100639052	13-PDL	unassigned	putative-DOM	Bacteria--Proteobacteria--Gammaproteobacteria--SAR86--D2472--D2472--D2472 sp002469975	20120524_Bin_43_2	Bacteria	Proteobacteria	Gammaproteobacteria	SAR86	D2472	D2472	D2472 sp002469975	Vitamin B12 transporter BtuB TIGR04057	unassigned	0	0	0	0	0	0.00121185
Ga0206129_101635551	13-PDL	unassigned	putative-DOM	unassigned	unassigned	unassigned	unassigned	unassigned	unassigned	unassigned	unassigned	unassigned	Vitamin B12 transporter BtuB	unassigned	0	0	0	0	0.000323496	0
Ga0206125_1000222916	29-PL	unassigned	putative-DOM	Bacteria--Proteobacteria--Gammaproteobacteria--SAR86--D2472--SCGC-AAA076-P13--	20120524_Bin_14_6	Bacteria	Proteobacteria	Gammaproteobacteria	SAR86	D2472	SCGC-AAA076-P13		Colicin I receptor	unassigned	0.0230326	0.0233039	0.0117817	0.0722809	0.0947366	0.11618
Ga0206128_10037165	29-PL	unassigned	putative-DOM	Bacteria--Proteobacteria--Gammaproteobacteria--SAR86--D2472--D2472--	20160502_Bin_32_9	Bacteria	Proteobacteria	Gammaproteobacteria	SAR86	D2472	D2472		Colicin I receptor	cazyme-associated-no-substrate-predicted	0	0	0	0	0	0.00031804
Ga0206128_10094505	29-PL	unassigned	putative-DOM	unassigned	unassigned	unassigned	unassigned	unassigned	unassigned	unassigned	unassigned	unassigned	unassigned	unassigned	0	0	0	0	0	0.00713417
Ga0206130_100235303	29-PL	unassigned	putative-DOM	unassigned	unassigned	unassigned	unassigned	unassigned	unassigned	unassigned	unassigned	unassigned	Colicin I receptor	unassigned	0	0	0	0.00083975	0.000838667	0.0022996
Ga0206131_100157131	29-PL	unassigned	putative-DOM	unassigned	unassigned	unassigned	unassigned	unassigned	unassigned	unassigned	unassigned	unassigned	Colicin I receptor	unassigned	0	0	0	0	0	0.00101054
Ga0206125_1000067123	12-P	unassigned	putative-DOM	Bacteria--Proteobacteria--Gammaproteobacteria--Pseudomonadales--HTCC2089--UBA9926--UBA9926 sp003451575	20100511_Bin_19_1	Bacteria	Proteobacteria	Gammaproteobacteria	Pseudomonadales	HTCC2089	UBA9926	UBA9926 sp003451575	Ferric enterobactin receptor TIGR04057	unassigned	0.219008	0.165524	0.164762	0.133597	0.118511	0.0942686
Ga0206125_100005838	13-PDL	unassigned	putative-DOM	Bacteria--Proteobacteria--Gammaproteobacteria--SAR86--D2472--SCGC-AAA076-P13--	20120524_Bin_14_6	Bacteria	Proteobacteria	Gammaproteobacteria	SAR86	D2472	SCGC-AAA076-P13		Vitamin B12 transporter BtuB TIGR04057	cazyme-associated-no-substrate-predicted	0.0161498	0.0107662	0.00627491	0.0763829	0.0918075	0.141158
Ga0206130_1000300821	13-PDL	unassigned	putative-DOM	Bacteria--Proteobacteria--Gammaproteobacteria--SAR86--D2472--SCGC-AAA076-P13--	20160512_Bin_30_3	Bacteria	Proteobacteria	Gammaproteobacteria	SAR86	D2472	SCGC-AAA076-P13		Vitamin B12 transporter BtuB TIGR04057	cazyme-associated-no-substrate-predicted	0	0	0	0.000811048	0.000826691	0.00405429
Ga0206131_1000220211	13-PDL	unassigned	putative-DOM	Bacteria--Proteobacteria--Gammaproteobacteria--SAR86--D2472--SCGC-AAA076-P13--	20160512_Bin_30_3	Bacteria	Proteobacteria	Gammaproteobacteria	SAR86	D2472	SCGC-AAA076-P13		Vitamin B12 transporter BtuB TIGR04057	cazyme-associated-no-substrate-predicted	0.00201204	0	0.00107416	0.0202797	0.0185827	0.0555911
Ga0206131_100126603	13-PDL	unassigned	putative-DOM	Bacteria--Proteobacteria--Gammaproteobacteria--SAR86--D2472--SCGC-AAA076-P13--	20120524_Bin_14_6	Bacteria	Proteobacteria	Gammaproteobacteria	SAR86	D2472	SCGC-AAA076-P13		hypothetical protein	unassigned	0	0	0	0.00121259	0.000988417	0.00337415
Ga0206131_100209831	13-PDL	unassigned	putative-DOM	unassigned	unassigned	unassigned	unassigned	unassigned	unassigned	unassigned	unassigned	unassigned	Vitamin B12 transporter BtuB	unassigned	0	0	0	0	0	0.00138497
Ga0206123_100126731	13-PDL	unassigned	putative-DOM	Bacteria--Proteobacteria--Gammaproteobacteria--SAR86--D2472--D2472--	20160316_Bin_35_5	Bacteria	Proteobacteria	Gammaproteobacteria	SAR86	D2472	D2472		Colicin I receptor TIGR04057	unassigned	0.00132837	0	0	0	0	0
Ga0206123_100198771	13-PDL	unassigned	putative-DOM	Bacteria--Proteobacteria--Gammaproteobacteria--SAR86--D2472--D2472--	20160502_Bin_32_9	Bacteria	Proteobacteria	Gammaproteobacteria	SAR86	D2472	D2472		Colicin I receptor TIGR04057	unassigned	0	0	0	0.00050385	0.000826691	0.00313512
Ga0206125_1000051854	13-PDL	unassigned	putative-DOM	Bacteria--Proteobacteria--Gammaproteobacteria--SAR86--D2472----	20160426_Bin_8_3	Bacteria	Proteobacteria	Gammaproteobacteria	SAR86	D2472			Vitamin B12 transporter BtuB TIGR04057	cazyme-associated-no-substrate-predicted	0.00740827	0.00105812	0	0.0155352	0.0189306	0.0711576
Ga0206125_100028666	13-PDL	unassigned	putative-DOM	Bacteria--Proteobacteria--Gammaproteobacteria--Pseudomonadales--Porticoccaceae--HTCC2207--HTCC2207 sp002685195	20110523_Bin_31_1	Bacteria	Proteobacteria	Gammaproteobacteria	Pseudomonadales	Porticoccaceae	HTCC2207	HTCC2207 sp002685195	Vitamin B12 transporter BtuB TIGR04057	unassigned	0	0.0136684	0.0998299	0.0755962	0.0853874	0.0265262
Ga0206128_10039262	29-PL	unassigned	putative-DOM	Bacteria--Proteobacteria--Gammaproteobacteria--SAR86--D2472--SCGC-AAA076-P13--	20160512_Bin_30_3	Bacteria	Proteobacteria	Gammaproteobacteria	SAR86	D2472	SCGC-AAA076-P13		Colicin I receptor	unassigned	0	0	0	0.00357475	0.005932	0.0156192
Ga0206129_1000476216	29-PL	unassigned	putative-DOM	Bacteria--Proteobacteria--Gammaproteobacteria--SAR86--D2472--SCGC-AAA076-P13--	20100504_Bin_115_1	Bacteria	Proteobacteria	Gammaproteobacteria	SAR86	D2472	SCGC-AAA076-P13		Colicin I receptor	unassigned	0	0	0	0.00356396	0.00596177	0.0102549
Ga0206129_100118303	29-PL	unassigned	putative-DOM	unassigned	unassigned	unassigned	unassigned	unassigned	unassigned	unassigned	unassigned	unassigned	unassigned	unassigned	0	0.000456838	0	0.00083975	0.000838667	0.00466697
Ga0206129_1000341214	13-PDL	unassigned	putative-DOM	unassigned	unassigned	unassigned	unassigned	unassigned	unassigned	unassigned	unassigned	unassigned	Colicin I receptor	unassigned	0	0	0	0.0006718	0.00125566	0.00481079
Ga0206128_10067942	7-PE	unassigned	putative-DOM	Bacteria--Proteobacteria--Gammaproteobacteria--SAR86--D2472--D2472--D2472 sp002469975	20120524_Bin_43_2	Bacteria	Proteobacteria	Gammaproteobacteria	SAR86	D2472	D2472	D2472 sp002469975	hypothetical protein	unassigned	0	0	0	0.0111463	0.0136384	0.0442604
Ga0206125_100035355	29-PL	unassigned	putative-DOM	Bacteria--Proteobacteria--Gammaproteobacteria--Pseudomonadales--Halieaceae--Luminiphilus--Luminiphilus sp002390485	20160331_Bin_1_8	Bacteria	Proteobacteria	Gammaproteobacteria	Pseudomonadales	Halieaceae	Luminiphilus	Luminiphilus sp002390485	Colicin I receptor	unassigned	0	0.0307705	0.0950879	0.174634	0.176946	0.149089
Ga0206125_10000001319	29-PL	unassigned	putative-DOM	Bacteria--Proteobacteria--Gammaproteobacteria--UBA10353--UBA7415--UBA7415--UBA7415 sp002470515	20100413_Bin_38_1	Bacteria	Proteobacteria	Gammaproteobacteria	UBA10353	UBA7415	UBA7415	UBA7415 sp002470515	Colicin I receptor	cazyme-associated-no-substrate-predicted	0.00900078	0.0934293	0.00682823	0.0221163	0.0207022	0.0128641
Ga0206125_1000052437	32-P	unassigned	putative-DOM	Bacteria--Proteobacteria--Gammaproteobacteria--Pseudomonadales--Halieaceae--Luminiphilus--	20160517_Bin_29_1	Bacteria	Proteobacteria	Gammaproteobacteria	Pseudomonadales	Halieaceae	Luminiphilus		Pesticin receptor TIGR04057	unassigned	0	0	0.000644488	0.0232426	0.0281967	0.029221
Ga0206125_1000060130	30-PSL	unassigned	putative-DOM	Bacteria--Proteobacteria--Alphaproteobacteria--Caulobacterales--Maricaulaceae--Hellea--	20160502_Bin_3_5	Bacteria	Proteobacteria	Alphaproteobacteria	Caulobacterales	Maricaulaceae	Hellea		Colicin I receptor TIGR04057	unassigned	0.00402402	0	0	0.00201538	0.00292102	0
Ga0206125_100018236	32-P	unassigned	putative-DOM	Bacteria--Proteobacteria--Gammaproteobacteria--Pseudomonadales--Porticoccaceae--HTCC2207--HTCC2207 sp002685195	20110523_Bin_31_1	Bacteria	Proteobacteria	Gammaproteobacteria	Pseudomonadales	Porticoccaceae	HTCC2207	HTCC2207 sp002685195	Pesticin receptor	unassigned	0	0	0.00674365	0.00378801	0.00163539	0
Ga0206125_100018525	29-PL	unassigned	putative-DOM	Bacteria--Proteobacteria--Gammaproteobacteria--UBA10353--UBA7415--UBA7415--UBA7415 sp002470515	20100413_Bin_38_1	Bacteria	Proteobacteria	Gammaproteobacteria	UBA10353	UBA7415	UBA7415	UBA7415 sp002470515	Pesticin receptor	cazyme-associated-no-substrate-predicted	0	0.000601286	0	0	0	0.00217822
Ga0206125_1000191816	29-PL	unassigned	putative-DOM	Bacteria--Proteobacteria--Gammaproteobacteria--Pseudomonadales--Porticoccaceae--HTCC2207--HTCC2207 sp002685195	20110523_Bin_31_1	Bacteria	Proteobacteria	Gammaproteobacteria	Pseudomonadales	Porticoccaceae	HTCC2207	HTCC2207 sp002685195	Pesticin receptor	cazyme-associated-no-substrate-predicted	0.0618889	0.0342008	0.0125483	0.0179919	0.0394019	0.060533
Ga0206125_1000301211	29-PL	unassigned	putative-DOM	Bacteria--Proteobacteria--Gammaproteobacteria--Pseudomonadales--Porticoccaceae--HTCC2207--HTCC2207 sp002334915	20110428_Bin_34_1	Bacteria	Proteobacteria	Gammaproteobacteria	Pseudomonadales	Porticoccaceae	HTCC2207	HTCC2207 sp002334915	Pesticin receptor	cazyme-associated-no-substrate-predicted	0	0	0	0	0	0.000756509
Ga0206125_100031806	29-PL	unassigned	putative-DOM	Bacteria--Proteobacteria--Gammaproteobacteria--Pseudomonadales--Halieaceae--Luminiphilus--	20160517_Bin_29_1	Bacteria	Proteobacteria	Gammaproteobacteria	Pseudomonadales	Halieaceae	Luminiphilus		Pesticin receptor	cazyme-associated-no-substrate-predicted	0.00177117	0.00163378	0	0.00167948	0.00524181	0.0388191
Ga0206125_100033943	30-PSL	unassigned	putative-DOM	Bacteria--Proteobacteria--Gammaproteobacteria--Pseudomonadales--Halieaceae--Luminiphilus--	20160517_Bin_29_1	Bacteria	Proteobacteria	Gammaproteobacteria	Pseudomonadales	Halieaceae	Luminiphilus		Colicin I receptor	unassigned	0	0	0.000754973	0.0013436	0.00380528	0.00196277
Ga0206125_100058185	29-PL	unassigned	putative-DOM	Bacteria--Proteobacteria--Gammaproteobacteria--Pseudomonadales--HTCC2089--UBA9926--UBA9926 sp003451575	20100511_Bin_19_1	Bacteria	Proteobacteria	Gammaproteobacteria	Pseudomonadales	HTCC2089	UBA9926	UBA9926 sp003451575	Pesticin receptor	unassigned	0.0407284	0.0323556	0.03625	0.0311471	0.0231686	0.0172534
Ga0206125_100268463	33-PL	unassigned	putative-DOM	Bacteria--Proteobacteria--Gammaproteobacteria--Pseudomonadales--Halieaceae--Luminiphilus--	20160321_Bin_21_3	Bacteria	Proteobacteria	Gammaproteobacteria	Pseudomonadales	Halieaceae	Luminiphilus		Pesticin receptor	unassigned	0.00755525	0.000456838	0	0.00305995	0.00539644	0.00388032
Ga0206129_100040789	29-PL	unassigned	putative-DOM	Bacteria--Proteobacteria--Gammaproteobacteria--Pseudomonadales--Halieaceae--Luminiphilus--Luminiphilus sp002389505	20120416_Bin_90_1	Bacteria	Proteobacteria	Gammaproteobacteria	Pseudomonadales	Halieaceae	Luminiphilus	Luminiphilus sp002389505	Ferric-pseudobactin 358 receptor	unassigned	0	0	0	0.00316242	0.00350431	0.0060781
Ga0206130_100036682	33-PL	unassigned	putative-DOM	Bacteria--Proteobacteria--Gammaproteobacteria--Pseudomonadales--HTCC2089--UBA9659--	20160517_Bin_40_1	Bacteria	Proteobacteria	Gammaproteobacteria	Pseudomonadales	HTCC2089	UBA9659		Pesticin receptor	unassigned	0	0	0	0	0.0012006	0.000865621
Ga0206130_100057767	29-PL	unassigned	putative-DOM	Bacteria--Proteobacteria--Gammaproteobacteria--Pseudomonadales--Halieaceae--Luminiphilus--	20160321_Bin_21_3	Bacteria	Proteobacteria	Gammaproteobacteria	Pseudomonadales	Halieaceae	Luminiphilus		Pesticin receptor	cazyme-associated-no-substrate-predicted	0	0	0	0	0	0.000504346
Ga0206131_100046231	31-P	unassigned	putative-DOM	Bacteria--Proteobacteria--Gammaproteobacteria--Pseudomonadales--Porticoccaceae--HTCC2207--HTCC2207 sp002685195	20110523_Bin_31_1	Bacteria	Proteobacteria	Gammaproteobacteria	Pseudomonadales	Porticoccaceae	HTCC2207	HTCC2207 sp002685195	hypothetical protein	unassigned	0	0	0	0	0	0.00212648
Ga0206126_100030197	29-PL	unassigned	putative-DOM	unassigned	unassigned	unassigned	unassigned	unassigned	unassigned	unassigned	unassigned	unassigned	Pesticin receptor	unassigned	0	0	0	0.0003359	0.000335471	0
Ga0206126_100077682	29-PL	unassigned	putative-DOM	Bacteria--Proteobacteria--Gammaproteobacteria--Pseudomonadales--Porticoccaceae--HTCC2207--	20120524_Bin_25_2	Bacteria	Proteobacteria	Gammaproteobacteria	Pseudomonadales	Porticoccaceae	HTCC2207		Colicin I receptor	unassigned	0	0	0.0951742	0.0214307	0.0181996	0.0120683
Ga0206128_100058310	29-PL	unassigned	putative-DOM	Bacteria--Proteobacteria--Gammaproteobacteria--Pseudomonadales--Porticoccaceae--HTCC2207--HTCC2207 sp002335945	20160512_Bin_14_2	Bacteria	Proteobacteria	Gammaproteobacteria	Pseudomonadales	Porticoccaceae	HTCC2207	HTCC2207 sp002335945	Colicin I receptor	unassigned	0	0	0.0342777	0.0119039	0.0087341	0.00188932
Ga0206129_100008208	29-PL	unassigned	putative-DOM	Bacteria--Proteobacteria--Gammaproteobacteria--Pseudomonadales--Porticoccaceae--HTCC2207--	20120524_Bin_37_2	Bacteria	Proteobacteria	Gammaproteobacteria	Pseudomonadales	Porticoccaceae	HTCC2207		Colicin I receptor	unassigned	0	0	0	0.00605927	0.00577487	0.0214697
Ga0206131_100143205	7-PE	unassigned	putative-DOM	unassigned	unassigned	unassigned	unassigned	unassigned	unassigned	unassigned	unassigned	unassigned	unassigned	unassigned	0	0.000901915	0	0.0231124	0.0264032	0.0446207
Ga0206126_1000441714	7-PE	unassigned	putative-DOM	Bacteria--Proteobacteria--Gammaproteobacteria--SAR86--D2472--SCGC-AAA076-P13--	20100504_Bin_115_1	Bacteria	Proteobacteria	Gammaproteobacteria	SAR86	D2472	SCGC-AAA076-P13		hypothetical protein	unassigned	0	0	0	0.00117565	0.00117412	0.00121185
Ga0206128_100061324	7-PE	unassigned	putative-DOM	Bacteria--Proteobacteria--Gammaproteobacteria--SAR86--D2472--SCGC-AAA076-P13--	20120524_Bin_14_6	Bacteria	Proteobacteria	Gammaproteobacteria	SAR86	D2472	SCGC-AAA076-P13		hypothetical protein	unassigned	0.145846	0.124649	0.0708658	0.203267	0.224719	0.29168
Ga0206128_100123215	7-PE	unassigned	putative-DOM	Bacteria--Proteobacteria--Gammaproteobacteria--SAR86--D2472--SCGC-AAA076-P13--	20160512_Bin_30_3	Bacteria	Proteobacteria	Gammaproteobacteria	SAR86	D2472	SCGC-AAA076-P13		hypothetical protein	unassigned	0	0	0	0.00771079	0.00947958	0.0351063
Ga0206129_100406282	7-PE	unassigned	putative-DOM	Bacteria--Proteobacteria--Gammaproteobacteria--SAR86--D2472--SCGC-AAA076-P13--	20100504_Bin_115_1	Bacteria	Proteobacteria	Gammaproteobacteria	SAR86	D2472	SCGC-AAA076-P13		hypothetical protein	unassigned	0	0	0	0.000944973	0.000323496	0.001991
Ga0206131_100274202	7-PE	unassigned	putative-DOM	unassigned	unassigned	unassigned	unassigned	unassigned	unassigned	unassigned	unassigned	unassigned	unassigned	unassigned	0	0	0	0.0124534	0.010269	0.0154195
Ga0206125_100543651	7-PE	unassigned	putative-DOM	Bacteria--Proteobacteria--Gammaproteobacteria--SAR86--D2472--SCGC-AAA076-P13--	20100504_Bin_115_1	Bacteria	Proteobacteria	Gammaproteobacteria	SAR86	D2472	SCGC-AAA076-P13		hypothetical protein	unassigned	0	0	0	0.000708741	0	0.00100867
Ga0206131_100343141	7-PE	unassigned	putative-DOM	unassigned	unassigned	unassigned	unassigned	unassigned	unassigned	unassigned	unassigned	unassigned	unassigned	unassigned	0	0	0	0	0	0.00121185
Ga0206129_100125195	7-PE	unassigned	putative-DOM	Bacteria--Proteobacteria--Gammaproteobacteria--SAR86--D2472----	20160426_Bin_8_3	Bacteria	Proteobacteria	Gammaproteobacteria	SAR86	D2472			hypothetical protein	unassigned	0	0	0	0.00117565	0.00149761	0.0120483
Ga0206131_100070968	13-PDL	unassigned	putative-DOM	unassigned	unassigned	unassigned	unassigned	unassigned	unassigned	unassigned	unassigned	unassigned	Colicin I receptor	unassigned	0	0	0	0	0	0.00126085
Ga0206129_100230512	13-PDL	unassigned	putative-DOM	unassigned	unassigned	unassigned	unassigned	unassigned	unassigned	unassigned	unassigned	unassigned	Colicin I receptor	unassigned	0	0	0	0.000643098	0.00215192	0.00348135
Ga0206131_102418461	21-H	unassigned	putative-non-DOM	unassigned	unassigned	unassigned	unassigned	unassigned	unassigned	unassigned	unassigned	unassigned	hypothetical protein	unassigned	0	0	0	0	0	0.00285753
Ga0206131_10000073104	16-BVA	unassigned	putative-non-DOM	Bacteria--Verrucomicrobiota--Verrucomicrobiae--Verrucomicrobiales--Akkermansiaceae--UBA985--UBA985 sp003527555	20160517_Bin_39_3	Bacteria	Verrucomicrobiota	Verrucomicrobiae	Verrucomicrobiales	Akkermansiaceae	UBA985	UBA985 sp003527555	Colicin I receptor	unassigned	0	0	0	0	0	0.000692497
Ga0206131_1000043630	25-BVS	unassigned	putative-non-DOM	Bacteria--Verrucomicrobiota--Verrucomicrobiae--Verrucomicrobiales--Akkermansiaceae--UBA985--UBA985 sp003527555	20160517_Bin_39_3	Bacteria	Verrucomicrobiota	Verrucomicrobiae	Verrucomicrobiales	Akkermansiaceae	UBA985	UBA985 sp003527555	Colicin I receptor	cazyme-associated-no-substrate-predicted	0	0	0	0	0	0.000346248
Ga0206131_10000008269	22-BPS	unassigned	putative-non-DOM	Bacteria--Verrucomicrobiota--Verrucomicrobiae--Verrucomicrobiales--Akkermansiaceae--UBA985--UBA985 sp003527555	20160517_Bin_39_3	Bacteria	Verrucomicrobiota	Verrucomicrobiae	Verrucomicrobiales	Akkermansiaceae	UBA985	UBA985 sp003527555	Fe(3+) dicitrate transport protein FecA	unassigned	0	0	0	0	0	0.00475442
