# Supplementary material for: Changing expression patterns of TonB-dependent transporters suggest shifts in polysaccharide consumption over the course of a spring phytoplankton bloom
Source: ISME J. 2021 Mar 1;15(8):2336–50. doi: 10.1038/s41396-021-00928-8 (PMC8319329; doi:10.1038/s41396-021-00928-8)
Supplement: Supplementary file 8 — Supplementary Table S4 [file 41396_2021_928_MOESM8_ESM.xlsx]

## Sheet: Supplementary_Table_S4
Supplementary Table S4. Monosaccharide concentrations (µM) from HMW-DOM over the 2016 bloom.
Date	Arabinose	Fucose	Galactosamine	Galactose	Galacturonic acid	Gluconic acid	Glucosamine	Glucose	Glucuronic acid	Iduronic acid	Mannose	Mannuronic acid	Muramic acid	Rhamnose	Xylose
2016-03-15	0.0102306	0.028269	0.0106079	0.0492729	0	0	0.0340467	0.270298	0.0372821	0	0.0858958	0.0489298	0	0	0
2016-03-16	0.00628788	0.0322508	0.0109404	0.0513299	0	0	0.0340181	0.464341	0.0262055	0	0.353195	0.0398	0	0	0.249101
2016-03-17	0.0299986	0.0249985	0.0120127	0.0592984	0	0	0.0362015	0.775373	0.020285	0	0.276958	0	0	0	0.377471
2016-03-18	0.0330854	0.0544108	0.0102149	0.0630655	0	0	0.0317709	0.59223	0.0248322	0	0.417549	0.034935	0	0	0.555442
2016-03-21	0.0180105	0.0523902	0.0126048	0.0667487	0	0	0.039686	0.0867909	0.0234929	0	0.378195	0.034479	0	0	0.128372
2016-03-22	0.0266742	0.0469468	0.0110098	0.037756	0	0	0.0436047	0	0.0310252	0	0	0.0387933	0	0	0
2016-03-23	0.0280589	0.0549779	0.0140543	0.0821927	0.0215631	0	0.0442827	0.269039	0.0365824	0	0.363403	0.047825	0	0.0126804	0.295927
2016-03-24	0.0206177	0.0367073	0.0132498	0.0503628	0.0180189	0	0.0488605	0.0182769	0.018073	0	0.285427	0	0	0.00622576	0.132479
2016-03-29	0.0242077	0.107666	0.0130392	0.0607732	0	0	0.0422239	0.100363	0.0219824	0	0	0	0	0.0100344	0
2016-03-30	0.034523	0.0981232	0.0114693	0.0467764	0	0	0.0401928	0	0.0265181	0	0.0106387	0	0	0	0
2016-03-31	0.0157982	0.0967132	0.0129092	0.0604275	0	0	0.0456824	0.191908	0.0159717	0	0.50224	0	0	0	0.369792
2016-04-01	0	0.0576302	0.0138977	0.0568499	0.015184	0	0.0407568	0	0.0269472	0	0.110367	0.0366547	0	0	0
2016-04-04	0.0434084	0.0522589	0.015916	0.0944901	0	0	0.0571189	1.58714	0.0247711	0	0.68341	0	0	0	0.437014
2016-04-05	0	0.0723452	0.0109611	0.11129	0	0	0.0671708	0.890386	0	0	0.203807	0	0	0	0.112032
2016-04-06	0.0169338	0.0551123	0.0127434	0.0730038	0	0	0.0488353	0.0703327	0.0199687	0	0.0819054	0	0	0.00791202	0.383129
2016-04-07	0.0197689	0.0558835	0.0112551	0.0696291	0	0	0.0342694	0.426933	0.0264127	0	0.280125	0.0354933	0.0107896	0.00888167	0.427018
2016-04-08	0.0173832	0.0330166	0.00954632	0.10445	0	0	0.0288329	0.22891	0.019684	0	0.366669	0	0.00662512	0	0.241671
2016-04-11	0.0240882	0.0491965	0.0114258	0.0657778	0.0181655	0	0.0450226	0.209952	0.0218665	0	0.25283	0	0	0.023493	0.0661597
2016-04-12	0.0311618	0.0878638	0.0154059	0.0570757	0	0	0.0489761	0.611384	0	0	0	0	0	0.0201061	0.0847242
2016-04-13	0.0434508	0.0394202	0.0138944	0.105769	0.0179923	0	0.0448444	0.612382	0.0352711	0	0.393381	0.041015	0	0	0.818483
2016-04-14	0.00954537	0.058558	0.0139697	0.0603262	0	0	0.048904	0.0270897	0.0229999	0	0	0	0	0	0
2016-04-15	0.0136654	0.0489461	0.0134714	0.0787462	0	0	0.0417082	0.341089	0	0	0.423703	0	0	0.00709013	0.276719
2016-04-18	0.0461485	0.0466526	0.0125029	0.0778781	0.0258912	0	0.0322313	1.22449	0.0202744	0	0.424873	0	0	0	0.64128
2016-04-19	0.0300464	0.0339092	0.0121283	0.0661349	0	0	0.0384047	0.891562	0.0206961	0	0.092191	0	0.0393961	0.00958767	0.162523
2016-04-20	0.0174703	0.0578913	0.00899039	0.0844552	0	0	0.0522094	0.502115	0.0215797	0	0.396198	0	0.0031908	0.035058	0.377196
2016-04-21	0.0323678	0.0842745	0.0159515	0.110009	0	0	0.0563557	0.691822	0.032435	0	0.220876	0.0299451	0	0.0172162	0.0460688
2016-04-22	0.0485949	0.0432484	0.0206914	0.093522	0.0156417	0	0.058009	0.458386	0.0300061	0	0	0	0	0.00854723	0.0878357
2016-04-25	0.0295811	0.0644908	0.0166197	0.0814427	0	0	0.0582167	0.0810088	0.0334851	0	0.408692	0	0	0.0135619	0.347867
2016-04-26	0.0212723	0.0224629	0.0111749	0.0725558	0	0	0.0362311	0.0748996	0.0252519	0	0.274331	0	0	0	0.570857
2016-04-27	0.0640506	0.0213094	0.0111125	0.0688773	0	0	0.0444114	0.613519	0.026069	0	0.174813	0.0395723	6.31108e-05	0.0167639	0.438395
2016-04-28	0.0627536	0.0289119	0.0211443	0.0680466	0	0	0.0503631	0.0239885	0.028962	0	0.397787	0.0341025	0	0.0161619	0.310433
2016-04-29	0.0366962	0.0497173	0.0165787	0.103852	0.0176888	0	0.0531607	0.159156	0.0352333	0	0.471367	0.0337785	0.00043874	0.0164157	0.467341
2016-05-02	0.0442862	0.0387259	0.0196897	0.141266	0	0	0.0710067	0.657668	0.111816	0	0.144152	0.0832657	0	0.00427704	0.486185
2016-05-03	0.0707033	0.0351877	0.0098566	0.0797844	0	0	0.0524184	0.19224	0.0294144	0	0.259307	0.0296972	0.0134919	0.0272518	0.182045
2016-05-06	0.136754	0.0748969	0.0170489	0.175413	0	0	0.0857904	0.116208	0.0290962	0	0.291057	0.0349788	0	0.024253	0.165016
2016-05-10	0.0979168	0.0690655	0.0142685	0.151168	0	0	0.0779634	0.501122	0.0458829	0	0.186616	0	0	0.0222044	0.0285944
2016-05-11	0.0573945	0.0459843	0.0212462	0.161765	0	0	0.0475966	0.699232	0	0	0.487963	0	0	0.0195803	0.622686
2016-05-12	0.0613028	0.0388303	0.0169226	0.0941395	0	0	0.0549015	0.123693	0.0125125	0	0	0	0	0.010384	0
2016-05-13	0.0662701	0.0696339	0.0151089	0.136385	0	0	0.0582478	0.260703	0.0393408	0	0	0.0302818	0	0.00301971	0
2016-05-17	0.0696705	0.0578107	0.0168853	0.0940698	0.0234547	0	0.0627864	0.2465	0.0473706	0	0	0.0493795	0	0	0.371262
2016-05-18	0.0676557	0.063758	0.0157025	0.106877	0.0186308	0	0.0787165	2.17065	0.0406836	0	0.373284	0.0454999	0.0125221	0.0039623	0.711674
2016-05-19	0.0592302	0.100747	0.0183214	0.134278	0.0246635	0	0.0591549	0.414916	0.0485156	0	0.230562	0.0396871	0	0.00766743	0.0466266
2016-05-20	0.0705932	0.0660077	0.0186173	0.183785	0.0201441	0	0.0661687	0	0.0519611	0	0	0.038137	0	0.0150337	0.0726343
2016-05-23	0.0577382	0.0629807	0.0176096	0.13505	0	0	0.0661433	0.0351376	0.0487629	0	0.423226	0.0451482	0	0.0136964	0.183198
2016-05-24	0.102157	0.0898639	0.0218062	0.129005	0.0171515	0	0.0685269	0.711465	0.0675341	0	0	0.0431878	0.0294283	0.0129691	0.0425692
2016-05-25	0.152689	0.137307	0.0227578	0.187466	0.0315422	0	0.0718254	1.36536	0.045361	0	0.554719	0.0333821	0	0.0177065	0.972217
2016-05-26	0.10359	0.103221	0.0214346	0.130684	0.0294721	0	0.0750236	0.083344	0.0647258	0	0.370561	0.0451335	0	0	0.22956
2016-05-27	0.200793	0.0896212	0.0247754	0.152964	0	0	0.0871103	0.33971	0.0740039	0	0.20372	0	0.0216705	0.0179234	0.319919
2016-05-30	0.118202	0.115709	0.019594	0.144481	0	0	0.0668471	0.286838	0.0324192	0	0	0	0	0.0103794	0.0739879
2016-05-31	0.165991	0.0707108	0.0237595	0.183067	0.0503606	0	0.093342	1.57691	0.0470153	0	0.0963558	0.0829923	0.0192566	0	0.466086
